# Supplementary material for: Construction of a computable cell proliferation network focused on non-diseased lung cells
Source: BMC Syst Biol. 2011 Jul 2;5:105. doi: 10.1186/1752-0509-5-105 (PMC3160372; doi:10.1186/1752-0509-5-105)
Supplement: Additional file 1 — The Cell Proliferation Network Model nodes-edges-evidence. this excel file contains the complete list of evidences associated to all nodes and edges present in the Cell Proliferation Network. [file 1752-0509-5-105-S1.XLS]

## Sheet: Key
	This Excel spreadsheet contains 5 worksheets
	Key: Contains reference and explanatory information for the worksheets contained in this document
	Model: Contains a basic description of the model
	Nodes: Contains the full list of nodes in the model
	Edges: Contains the full list of assertions (edges) in the model
	Evidence: Contains detailed references for each edge in the model
	Key for individual worksheets
	Nodes: Contains the full list of nodes in the model
	Node	Label
	Numerical identifier given to each unique node in the model	Name of the node
	Edges: Contains the full list of assertions (edges) in the model
	Edge	Source Label	Relationship		Target Label
	Numerical identifier given to each unique edge in the model	Name of the source node	Relationship between the source and target nodes		Name of the target node
			->	Increases
			=>	Directly increases
			-|	Decreases
			=|	Directly decreases
			activator	Activator
			-e->	Effector
			-cat->	Catalyzed by
			-react->	Reactant
			-prod->	Product
			|-cw-|	Competes with
			-gp->	Gene product
			-translocates-*	Translocates
			-to-	Translocated to
			-from-	Translocated from
			-@-	Modification of
			-cc-	Complex component
			-sub->	Subset of
			-other-	Other

## Sheet: Model
Model Report
Model	Cell Proliferation Network Model
Version	1.2
Species	Homo sapiens
Description	The final model for the 2010 Cellular Stress Network collaboration between Philip Morris International (PMI) and Selventa.
Created	2011-02-14 10:49:06
Last Updated	2011-02-14 10:49:06

## Sheet: Nodes
Vertex	Label
1	ESPL1
2	CDC25B P@S353
3	catof(PTGER2)
4	degradationof(CDKN1A)
5	ERBB4:ERBB2
6	kaof(CDK7)
7	taof(STAT5 Family Hs)
8	Epoprostenol
9	degradationof(CTNNB1)
10	CTNNB1 P@S45
11	PTGER2
12	catof(ESPL1)
13	Hedgehog Family Hs
14	EGFR P@Y1068
15	taof(STAT5A)
16	SUFU
17	exp(PLAU)
18	taof(STAT2)
19	kaof(PRKCA)
20	EGFR:ADRB1
21	exp(FZD2)
22	taof(E2F4)
23	exp(IHH)
24	kaof(ERBB4)
25	ITGB3
26	ZBTB17
27	ANAPC5
28	CREB1
29	catof(SKP2)
30	taof(CLOCK)
31	MET P@Y1349
32	JNK family Hs P@?
33	EIF4E
34	EIF4EBP1
35	STAT6
36	catof(EIF4E)
37	CDC2:CCNB1
38	ERBB2
39	EIF4EBP1:EIF4E
40	kaof(PDGFRA)
41	STAT1
42	ERK Family Hs
43	NKD1
44	TGFBR3
45	GSK3 family Hs P@S9
46	kaof(IGF1R)
47	TGFB2
48	taof(BHLHE40)
49	sec(TGFA)
50	kaof(RPS6KB1)
51	MMP Family Hs
52	exp(EIF4EBP1)
53	taof(ZBTB16)
54	paof(CDC25B)
55	HOXD3
56	ERBB2 P@Y1248
57	MAPK3 P@Y187
58	exp(VEGFA)
59	taof(NR4A1)
60	exp(TIMELESS)
61	exp(VEGFC)
62	degradationof(CDKN1B)
63	kaof(SGK1)
64	ARD1A
65	MIR192
66	ADRB1:ARRB2
67	taof(KLF4)
68	MAP2K1
69	SMAD4
70	PKA Family Hs
71	kaof(PDGFRB)
72	ANAPC4
73	MIR193B
74	MYC
75	RHEB
76	oxof(DUOX1)
77	EGF
78	AKT Family Hs
79	NR4A1 P@ST
80	paof(PTPN12)
81	Anti-EGFR mAb Clone 225
82	NR3C1:FAM33A
83	JARID1B
84	CDC23 P@ST
85	CRY1:TIMELESS
86	PTGER3
87	SMAD1
88	CDKN2A
89	catof(Anaphase Promoting Complex Family Hs)
90	taof(CEBPA)
91	RPS6KB1 P@ST
92	exp(TGFB1)
93	kaof(CDK2)
94	taof(GLI2)
95	ERBB3:PIK3R2
96	PXN:VCL
97	HOXA3
98	EIF4EBP1 P@T37
99	paof(CDC25C)
100	taof(NOTCH3)
101	p38 MAPK family Hs P@?
102	PTGS2
103	PCNA
104	exp(PRIM2)
105	CEBPA:NR3C1
106	PRKCA
107	RAF1
108	kaof(JAK family Hs)
109	exp(CDT1)
110	VAV2
111	NRG3
112	taof(E2F5)
113	ROCK1
114	ITGA1
115	AREGB
116	STAT6 P@Y641
117	cell cycle
118	CDKN2C
119	PIK3R2
120	MMP9
121	taof(HOXA9)
122	catof(TSC2)
123	PER1:TIMELESS
124	exp(CDKN2C)
125	catof(LRP6)
126	ZBTB17:MYC
127	MMP14
128	RB1 P@S811
129	exp(GLI1)
130	PTGES3
131	kaof(SHC1)
132	taof(FOS)
133	TFDP1
134	CDKN2B
135	FZD1
136	kaof(FGFR2 NP_963895)
137	PTCH1
138	ITGA1:ITGB1
139	CSNK1E
140	kaof(CDK6)
141	PER3 P@?
142	PTGER4
143	IGF2
144	exp(EIF4E)
145	exp(MYC)
146	AMP kinase Family Hs
147	STAT5B
148	STAT3 P@Y705
149	exp(CDKN1A)
150	U0126
151	ERK family Hs P@?
152	CHEK1
153	AP-1 Complex Hs
154	taof(E2F2)
155	taof(FOXM1)
156	FN1
157	kaof(ERBB2)
158	E2F2
159	PER2
160	CDC25C
161	TYK2
162	ARNTL:NPAS2
163	taof(SMAD5)
164	p38 MAPK family Hs P@T180
165	VDR
166	taof(E2F1)
167	G2/M transition of mitotic cell cycle
168	taof(SMAD1)
169	taof(beta-catenin binding TCF family Hs)
170	ITGAV
171	EIF4EBP1 P@T46
172	exp(CDC25A)
173	GRB2
174	catof(TERT)
175	PTEN P@T382
176	exp(TGFA)
177	CDC23
178	paof(PP2A catalytic family Hs)
179	ANAPC11
180	Calcium
181	RAF Family Hs
182	EGFR:ERBB3
183	EP300
184	CDH1:CTNND1
185	Collagen type I Family Hs
186	NRG2
187	exp(SMO)
188	ITGA6:ITGB1
189	HGF
190	TSC2 P@T1462
191	HRAS mutated at G12V
192	kaof(MAP3K1)
193	MAPK3
194	catof(Dishevelled Family Hs)
195	exp(CDK4)
196	catof(ADAM17)
197	CLOCK
198	VIPR1
199	DUOX1
200	BTC
201	EIF4G1
202	SHH
203	kaof(FGFR1)
204	PPARG
205	exp(SHH)
206	ARNTL
207	SMAD4:SMAD3:E2F4:TFDP1:RBL1
208	NR3C1
209	kaof(PKMYT1)
210	kaof(YES1)
211	exp(MMP14)
212	catof(PTGER4)
213	SMAD7
214	kaof(CDC2)
215	ITGA6:ITGB4
216	taof(RBL1)
217	ITGA2
218	CDKN1C
219	TSC1
220	taof(NR1D1)
221	Frizzled Family Hs
222	CCNA2
223	PDPK1
224	SMAD2
225	ITGB4
226	kaof(SRC)
227	CTNNB1 P@ST
228	EGFR:EGFR
229	telomerase-dependent telomere maintenance
230	MXI1
231	cell proliferation
232	RAP1A
233	MAPK1 P@T185
234	Translocates
235	ATR
236	kaof(TYK2)
237	kaof(MAPK8)
238	JAK Family Hs
239	KDR
240	YES1
241	kaof(AURKA)
242	exp(EIF4G1)
243	kaof(PDPK1)
244	PER3
245	response to hypoxia
246	PTEN P@T383
247	JAK3
248	PTPN12
249	exp(CDKN2B)
250	EIF4E P@S422
251	FGF2
252	HOXB4
253	gtpof(HRAS)
254	G0 to G1 transition
255	gtpof(KRAS)
256	catof(FZD1)
257	Calcitriol:VDR
258	gtpof(RHEB)
259	Stat Family Hs
260	ITGA5:ITGB1
261	exp(MYCN)
262	RPS6KB1
263	ITGA5
264	GLI3
265	taof(MYCN)
266	Dinoprostone
267	paof(Calcineurin complex Hs)
268	NRG1
269	WEE1 P@S642
270	mitotic anaphase
271	exp(DLK1)
272	TGFBR1 P@?
273	exp(ITGA5)
274	catof(GRPR)
275	ITGAV:ITGB8
276	kaof(KDR)
277	PDGF Family Hs
278	taof(ZBTB17)
279	Rosiglitazone
280	CDC2
281	ILK
282	mitotic spindle checkpoint
283	kaof(MAPK14)
284	RB1 P@S807
285	NFATC1
286	Cyclic GMP
287	exp(BHLHE40)
288	catof(SMO)
289	MAPK1 P@Y187
290	STAT5A
291	catof(ADRB1)
292	taof(STAT5B)
293	HOXA5
294	paof(PTPN11)
295	IL1A
296	VEGF Family Hs
297	FOS
298	exp(CDC2)
299	TGFB1:TGFBR2
300	catof(PTGES3)
301	GLI2
302	IGF1R
303	FGFR2
304	taof(AP-1 complex Hs)
305	TSC1:TSC2
306	CDC2 P@Y15
307	STAT5A P@Y694
308	MEK Family Hs
309	kaof(CSNK1D)
310	SMAD5
311	taof(Notch Family Hs)
312	NR4A1
313	CRY2 P@?
314	kaof(PDGFR family Hs)
315	taof(HOXB4)
316	sec(VEGFA)
317	sec(Hbegf)
318	TGFB1
319	Rac Family Hs
320	exp(PLAUR)
321	ITGAV:ITGB3
322	SMAD3 P@?
323	kaof(JAK2)
324	exp(CCNE1)
325	BHLHE40
326	exp(JUN)
327	JNK Family Hs
328	kaof(p38 MAPK family Hs)
329	exp(WEE1)
330	PER1 P@?
331	EIF3A
332	ILK:ITGB1
333	kaof(SRC family Hs)
334	taof(TP63)
335	taof(STAT1)
336	exp(CTNNB1)
337	catof(ITGAV:ITGB3)
338	CCNA1
339	sec(IL1A)
340	exp(E2F1)
341	exp(BRCA1)
342	IRS2
343	ANAPC13
344	TGFB1:TGFBR2:TGFBR3
345	LOC643751
346	BCAR1
347	taof(SMAD2)
348	exp(CDKN2D)
349	CCND3
350	catof(GRB2)
351	CDKN2D
352	exp(BHLHE41)
353	CDC2:Anaphase Promoting Complex Family Hs
354	MAPK3 P@T202
355	JAK1 P@Y1022
356	SMARCA4
357	IGF1R P@Y
358	TGFA
359	exp(CDKN1C)
360	taof(RB1)
361	taof(GATA6)
362	TGFBR2
363	HIF1A
364	exp(CCNB1)
365	exp(CCNB2)
366	catof(IRS2)
367	RBL2
368	catof(PTGER3)
369	catof(PTGES2)
370	kaof(CHEK1)
371	GRPR
372	taof(CEBP family Hs)
373	degradationof(PER2)
374	catof(GAB1)
375	gtpof(Ras family Hs)
376	catof(Frizzled Family Hs)
377	ERBB3
378	STIL
379	YWHAQ
380	DKK3
381	RPS6KA1
382	VIP
383	RPS6KA1 P@S380
384	AREG
385	PTEN P@S380
386	exp(KDR)
387	PTGS1
388	ARRB1
389	ITGA5:ITGB1:PRKCA
390	taof(PPARG)
391	NOTCH3
392	ERBB3 P@Y1289
393	kaof(WEE1)
394	kaof(PLK1)
395	PI3K Family Hs
396	CHEK1 P@S345
397	DKK2
398	catof(PTGES)
399	MAPK14
400	SMAD4:SMAD3:E2F5:TFDP1:RBL1
401	SFN
402	GSK3B P@S9
403	RB1 P@S373
404	kaof(RAF family Hs)
405	STAT3 P@S727
406	Prostaglandin H2
407	kaof(TGFBR1)
408	RAS Family Hs
409	TP53 P@S20
410	BHLHE41
411	MET
412	Reactive Oxygen Species
413	kaof(FGFR2)
414	taof(SMARCA4)
415	JAK1
416	ITGB8
417	PER3:TIMELESS
418	Histone Deacetylase Inhibitor
419	MAPK1 P@T202
420	NRG4
421	MAPK1
422	kaof(RPS6KA1)
423	exp(RPRM)
424	NR1D1
425	catof(TIAM1)
426	exp(FN1)
427	FRAP1
428	CDC16 P@ST
429	STAT3
430	CTNNB1 P@T41
431	WNT5A
432	Fgfr2 NP_963895
433	CCNB1 P@?
434	EGFR:ERBB2
435	catof(RAPGEF3)
436	p38 MAPK family Hs P@Y182
437	FRAP1 P@S2448
438	exp(CDKN1B)
439	TGFBR1
440	exp(CDC25B)
441	PLAU
442	catof(FZD2)
443	ELK1
444	YWHAQ:WEE1
445	NFKB Complex Hs
446	GSK3B
447	VEGFC
448	PDGFRB:PLAUR
449	E2F4
450	GRP
451	exp(CDC25C)
452	kaof(AMP kinase Family Hs)
453	CRY1 P@?
454	taof(E2F3)
455	exp(DKK1)
456	HRAS
457	G1/S transition of mitotic cell cycle
458	PTK2
459	SRC Family Hs
460	CHFR
461	taof(VDR)
462	kaof(EGFR:ERBB2)
463	EREG
464	ADRB1:ARRB1
465	catof(CHFR)
466	RB1 P@S788
467	PRC1 complex
468	RPS6KB1 P@T421
469	cell senescence
470	WIF1
471	SMAD2 P@?
472	CDK7
473	ITGA3
474	KLF4
475	NF1
476	TP53
477	CDK2
478	AHR
479	TGF-beta Family Hs
480	CDC27
481	kaof(PTK2)
482	catof(PLAU)
483	IHH
484	calcineurin complex Hs
485	p38 MAPK Family Hs
486	STAT1 P@Y701
487	kaof(ERK family Hs)
488	PER2 P@ST
489	DISP1
490	catof(MMP14)
491	CCNA2 P@?
492	GADD45A
493	catof(ERBB3)
494	kaof(ROCK1)
495	TGFBR1:TGFBR2
496	taof(CTNNB1)
497	kaof(GSK3B)
498	GSK3 family Hs P@S21
499	Notch Family Hs
500	CTNNB1:CDH1
501	PER1 P@ST
502	PKMYT1
503	SP1:SMAD2
504	extracellular
505	ZBTB16
506	exp(BUB1B)
507	PCNA:CDK4:CCND1
508	ZAK
509	EGFR
510	exp(GADD45A)
511	RORA
512	paof(PTEN)
513	CDC20
514	FZD2
515	GSK3 family Hs P@?
516	RAC1
517	sec(AREG)
518	exp(CCND2)
519	exp(FOS)
520	G2 phase of mitotic cell cycle
521	taof(EGR1)
522	CCNE2
523	paof(CDC25A)
524	CCNE1
525	ADRB1
526	catof(TSC1:TSC2)
527	exp(JAG2)
528	GSK3B P@S
529	MAPKKK cascade
530	PER2 P@?
531	exp(PER3)
532	taof(TFDP1)
533	exp(ARNTL)
534	catof(VIPR1)
535	catof(ARD1A)
536	ELK1 P@S383
537	Anaphase Promoting Complex Family Hs
538	CCNB1
539	FGF7
540	CDC2 P@T161
541	PDPK1 P@S241
542	ANAPC1
543	CRY1:PER2
544	LRP5
545	ITGAV:ITGB6
546	taof(ETS1)
547	KRAS
548	chromosome segregation
549	CDH1:EGFR
550	CDKN1B
551	exp(CRY1)
552	CTNNB1
553	FRAT1
554	taof(JUN)
555	exp(CRY2)
556	HOXA9
557	exp(HES1)
558	Akt family Hs P@T308
559	CTNNB1 P@S37
560	kaof(AKT Family Hs)
561	taof(BHLHE41)
562	catof(PTGS2)
563	Collagen type IV Family Hs
564	SMO
565	CDC27 P@ST
566	exp(TERT)
567	MAP3K1
568	WNT3A
569	MAPK8
570	CRY2:PER1
571	catof(LRP5)
572	CCBL1
573	Isoproterenol
574	ERBB3:ERBB2
575	kaof(PKA Family Hs)
576	CDC16
577	CDK6
578	kaof(CSNK1E)
579	TERT
580	FGF1
581	EGR1
582	FZR1
583	exp(JAG1)
584	catof(PTCH1)
585	NPAS2
586	SMAD4:SP1
587	taof(MYC)
588	gtpof(Cdc42)
589	PTGES
590	PLAUR
591	PDGFRB
592	PDGFR Family Hs
593	taof(NFKB Complex Hs)
594	CHEK2 P@T68
595	taof(RORA)
596	kaof(CDK4)
597	JUN P@S73
598	ERBB4
599	taof(SMAD4)
600	degradationof(MYC)
601	exp(HHIP)
602	cell
603	RPS6KB1 P@S424
604	WNT Family Hs
605	degradationof(PER1)
606	AURKA
607	RHOA
608	catof(PTGER1)
609	SHC1
610	lung development
611	EIF4E:EIF3A
612	taof(MEOX2)
613	cyclic AMP
614	gtpof(GNAS)
615	CAV1
616	Calcitriol
617	CTNNB1 P@S33
618	SMAD2:SMAD3:SMAD4
619	CTNNB1 P@?
620	STAT1 P@S727
621	exp(TP63)
622	MYCN
623	JUN
624	catof(VAV2)
625	CCNH
626	RBL1 P@ST
627	HHIP
628	exp(CCND3)
629	DNMT1
630	taof(GLI3)
631	THAP1
632	Phosphatidylinositol-3,4,5-trisphosphate
633	GAS1
634	gtpof(RAC1)
635	HBEGF
636	PTTG1
637	CRY2:PER3
638	GLI1
639	degradationof(Mycn)
640	taof(TP53)
641	ERBB4:ERBB4
642	exp(CDK6)
643	exp(NR1D1)
644	exp(ITGB3)
645	PER2:TIMELESS
646	taof(STAT3)
647	kaof(JAK3)
648	ITGA3:ITGB1
649	kaof(ZAK)
650	kaof(FRAP1)
651	ARRB2
652	kaof(MAPK1)
653	DKK4
654	TP63
655	CDC2 P@T14
656	RB1 P@ST
657	CDK4
658	CCND2
659	EGFR P@Y1173
660	CSNK1D
661	NPPA
662	FRAT2
663	exp(GLI3)
664	sec(HBEGF)
665	PTN
666	ITGA6
667	PER1
668	CDH1
669	RAF1 P@S338
670	RPS6KA5
671	taof(SMAD3)
672	catof(CCBL1)
673	taof(EP300)
674	kaof(JAK1)
675	VEGFA
676	exp(SKP2)
677	exp(CDKN2A)
678	MXI1:MYC
679	CRY2:TIMELESS
680	PD0325901
681	CCND1
682	ARNTL P@?
683	catof(MMP family Hs)
684	Flavopiridol
685	GATA6
686	catof(PTGS1)
687	kaof(EGFR)
688	taof(GLI1)
689	taof(NR3C1)
690	catof(MMP9)
691	JAG2
692	exp(EGFR)
693	MYCN P@T50
694	exp(PER2)
695	LAMB3
696	catof(HDAC Family Hs)
697	CEBPA
698	MIR34A
699	ERBB4 P@Y
700	ADAM17
701	RBL1
702	exp(WNT5A)
703	PTPN1
704	exp(CCNA2)
705	Platelet Derived Growth Factor Complex family Hs
706	MAPK1 P@Y204
707	HES1
708	GSK3 Family Hs
709	kaof(MAPK3)
710	kaof(PI3K Family Hs)
711	FOS:JUN
712	exp(CCND1)
713	exp(EGR1)
714	MEOX2
715	Arachidonic acid
716	exp(RB1)
717	taof(SMAD7)
718	kaof(RPS6KA5)
719	RAF1 P@S259
720	GNAS
721	JAG1
722	taof(HOXA5)
723	CEBP Family Hs
724	taof(HOXD3)
725	SGK1
726	CCNB2
727	kaof(CHEK2)
728	TYK2 P@Y1054
729	ATM
730	protein biosynthesis
731	RAPGEF3
732	CRY1:PER1
733	taof(STAT6)
734	taof(Stat Family Hs)
735	Sirolimus
736	kaof(MEK Family Hs)
737	PTCH1:CCNB1
738	taof(NFATC1)
739	ANAPC1 P@ST
740	DLK1
741	kaof(FLT4)
742	RPS6KB1 P@T389
743	CDKN1A
744	ITGA2:ITGB1
745	CDKN1B P@T198
746	EIF4EBP1 P@S65
747	gtpof(Rac Family Hs)
748	CTNNB1 P@Y
749	MAPK3 P@T185
750	RB1
751	FLT4
752	gtpof(RAP1A)
753	Thiazolidinedione
754	CTNND1
755	MYC P@T58
756	CLOCK:ARNTL
757	kaof(GSK3 Family Hs)
758	CREB1 P@S133
759	LRP6
760	paof(PTPN1)
761	MYC P@S62
762	AKT family Hs P@S473
763	kaof(ATM)
764	Colforsin
765	ITGB1
766	ANAPC7
767	TP53:MYC
768	RPRM
769	HDAC Family Hs
770	FGF10
771	PTEN
772	PLK1
773	exp(PTCH1)
774	DKKL1
775	NKD2
776	JUN P@?
777	MAPK3 P@Y204
778	PP2A catalytic Family Hs
779	E2F1
780	PTGES2
781	ITGB6
782	SMAD3
783	TYK2 P@Y1055
784	CDKN1A P@T145
785	SP1
786	TSC2
787	CRY1
788	ETS1
789	RASSF1
790	kaof(MAP2K1)
791	PDGFRA
792	CDC25B
793	E2F3
794	kaof(MET)
795	FOXM1
796	STAT2
797	EIF4EBP1 P@T70
798	exp(PER1)
799	TSC2 P@ST
800	cell differentiation
801	kaof(JNK family Hs)
802	taof(ARNTL)
803	exp(PTGS2)
804	kaof(TGFBR2)
805	E2F5
806	PTPN11
807	RAF1 P@S43
808	kaof(ILK)
809	CRY2
810	FGFR1
811	cohesin complex Hs
812	JAK2
813	ANAPC5 P@ST
814	exp(PTCH2)
815	WEE1
816	CRY1:PER3
817	IGF1
818	HES5
819	TIAM1
820	TP53 P@S15
821	taof(CREB1)
822	kaof(RAF1)
823	CHEK2
824	SKP2
825	ANAPC2
826	beta-catenin binding TCF Family Hs
827	RB1 P@S795
828	kaof(ATR)
829	Stat5 Family Hs
830	gtpof(RHOA)
831	taof(HIF1A)
832	CDC25A
833	CRY2:PER2
834	TP53 P@S215
835	FAM33A
836	taof(ELK1)
837	Dishevelled Family Hs
838	PTGER1
839	exp(FOXM1)
840	TIMELESS
841	RB1 P@S780
842	SRC
843	TGFB3
844	DKK1
845	MET P@Y1234
846	Celecoxib
847	GAB1
848	taof(HES1)

## Sheet: Edges
Edge	Source Label	Relationship	Target Label
1	taof(STAT3)	=>	exp(CCND1)
2	CSNK1E	-cat->	kaof(CSNK1E)
3	kaof(PLK1)	->	CDC23 P@ST
4	EREG	=>	kaof(ERBB4)
5	exp(VEGFC)	-pos-	VEGFC
6	HOXD3	->	ITGAV
7	TGFB1	->	taof(SMAD5)
8	AREGB	=>	kaof(EGFR)
9	kaof(PLK1)	->	CDC27 P@ST
10	taof(HOXB4)	activator	exp(CDKN1B)
11	exp(JAG2)	-gp->	JAG2
12	GSK3B P@S	=|	kaof(GSK3B)
13	kaof(MAPK3)	=>	taof(ELK1)
14	SMAD4:SMAD3:E2F4:TFDP1:RBL1	-cc-	SMAD3
15	MYCN P@T50	-@-	MYCN
16	EGF	=>	EGFR:ERBB2
17	PER1 P@?	-@-	PER1
18	ANAPC7	-cc-	Anaphase Promoting Complex Family Hs
19	TGFB1:TGFBR2:TGFBR3	-cc-	TGFBR2
20	catof(PTGER4)	->	cyclic AMP
21	taof(KLF4)	=|	exp(CCNB1)
22	exp(JUN)	-gp->	JUN
23	catof(HDAC Family Hs)	->	taof(EGR1)
24	taof(TP53)	=>	exp(GADD45A)
25	sec(AREG)	-translocates-*	AREG
26	PDGFRB:PLAUR	-cc-	PLAUR
27	kaof(PDGFRB)	->	kaof(PI3K Family Hs)
28	SHC1	-cat->	kaof(SHC1)
29	SMAD2:SMAD3:SMAD4	=>	taof(SMAD2)
30	exp(CDKN1B)	-gp->	CDKN1B
31	RBL2	activator	taof(E2F4)
32	taof(GLI2)	->	exp(PTCH2)
33	Frizzled Family Hs	-cat->	catof(Frizzled Family Hs)
34	NRG2	=>	catof(ERBB3)
35	taof(HOXA5)	activator	exp(PTGS2)
36	CRY2:TIMELESS	-cc-	CRY2
37	taof(PPARG)	activator	CCND1
38	exp(RB1)	-gp->	RB1
39	exp(PER3)	-pos-	PER3
40	taof(EGR1)	->	exp(CCND1)
41	kaof(CSNK1D)	->	PER3 P@?
42	exp(CDKN2D)	-pos-	CDKN2D
43	TGFBR1:TGFBR2	-cc-	TGFBR2
44	kaof(TYK2)	->	taof(STAT2)
45	SMAD3 P@?	=>	SMAD2:SMAD3:SMAD4
46	RASSF1	activator	CCND1
47	CDC2:CCNB1	->	G2/M transition of mitotic cell cycle
48	taof(PPARG)	->	exp(GADD45A)
49	NR4A1 P@ST	-@-	NR4A1
50	kaof(CSNK1E)	->	PER2 P@ST
51	CTNNB1 P@ST	-@-	CTNNB1
52	kaof(ILK)	->	PXN:VCL
53	VEGF Family Hs	-sub->	VEGFA
54	Dinoprostone	->	kaof(PI3K Family Hs)
55	kaof(PI3K Family Hs)	->	kaof(ERK family Hs)
56	taof(PPARG)	activator	exp(CCND1)
57	ITGAV:ITGB3	->	CAV1
58	PCNA:CDK4:CCND1	-cc-	CCND1
59	exp(JAG2)	-pos-	JAG2
60	taof(AP-1 complex Hs)	->	exp(FN1)
61	exp(NR1D1)	-pos-	NR1D1
62	HES5	->	cell proliferation
63	LRP5	-cat->	catof(LRP5)
64	ANAPC1	-cc-	Anaphase Promoting Complex Family Hs
65	EIF4EBP1:EIF4E	-cc-	EIF4E
66	STAT3 P@Y705	=>	taof(STAT3)
67	Platelet Derived Growth Factor Complex family Hs	=>	kaof(PDGFRB)
68	taof(NOTCH3)	->	HES5
69	LRP6	-cat->	catof(LRP6)
70	cyclic AMP	=>	kaof(PKA Family Hs)
71	CCND1	=>	kaof(CDK6)
72	taof(SMAD3)	activator	exp(MYC)
73	CDKN1A	=|	kaof(CDK4)
74	CRY2 P@?	-@-	CRY2
75	sec(TGFA)	-from-	cell
76	kaof(PI3K Family Hs)	->	kaof(ILK)
77	exp(DLK1)	-pos-	DLK1
78	taof(STAT6)	->	cell proliferation
79	taof(MEOX2)	->	exp(CDKN2D)
80	Stat5 Family Hs	-e->	taof(STAT5 Family Hs)
81	kaof(PKA Family Hs)	->	gtpof(RAC1)
82	catof(GAB1)	=>	kaof(PI3K Family Hs)
83	CAV1	->	kaof(SHC1)
84	Calcitriol:VDR	-cc-	VDR
85	SMAD4:SMAD3:E2F5:TFDP1:RBL1	-cc-	E2F5
86	gtpof(RAP1A)	activator	cell proliferation
87	exp(EIF4G1)	-pos-	EIF4G1
88	PTN	->	taof(CTNNB1)
89	exp(SMO)	-pos-	SMO
90	taof(E2F3)	=>	exp(CDC2)
91	taof(SMARCA4)	->	taof(NR3C1)
92	ITGAV:ITGB6	->	TGFB1
93	exp(CCNB1)	-gp->	CCNB1
94	AKT family Hs P@S473	-@-	AKT Family Hs
95	kaof(CDK2)	->	RB1 P@S788
96	taof(CEBPA)	=>	exp(CDKN1A)
97	cohesin complex Hs	activator	chromosome segregation
98	Cyclic GMP	activator	cell proliferation
99	RB1 P@S780	-@-	RB1
100	sec(AREG)	=>	kaof(EGFR)
101	CRY1:PER2	-cc-	PER2
102	HBEGF	=>	kaof(EGFR)
103	exp(CCND3)	-gp->	CCND3
104	kaof(SGK1)	->	GSK3B P@S
105	PTN	->	cell proliferation
106	kaof(PI3K Family Hs)	=>	Phosphatidylinositol-3,4,5-trisphosphate
107	taof(HIF1A)	=>	exp(VEGFA)
108	FGF2	=>	kaof(FGFR1)
109	SMAD4:SP1	-cc-	SMAD4
110	TSC2 P@ST	=>	catof(TSC2)
111	PTTG1	=|	catof(ESPL1)
112	CTNNB1 P@?	=>	degradationof(CTNNB1)
113	JAK Family Hs	-cat->	kaof(JAK family Hs)
114	NRG2	=>	ERBB3:ERBB2
115	taof(E2F4)	=|	exp(MYC)
116	kaof(PDPK1)	=>	PDPK1 P@S241
117	EGF	=>	kaof(EGFR)
118	taof(NFATC1)	->	cell proliferation
119	ANAPC1 P@ST	-@-	ANAPC1
120	SMAD4:SMAD3:E2F4:TFDP1:RBL1	-cc-	SMAD4
121	PDGFR Family Hs	-cat->	kaof(PDGFR family Hs)
122	CCNA2 P@?	-@-	CCNA2
123	kaof(TGFBR1)	->	p38 MAPK family Hs P@?
124	ATM	-cat->	kaof(ATM)
125	sec(AREG)	-to-	extracellular
126	PER2 P@ST	activator	PER2
127	AHR	=>	taof(E2F1)
128	TP53:MYC	-cc-	MYC
129	taof(GLI3)	activator	exp(CDK6)
130	HGF	->	MAPK3 P@Y187
131	TIMELESS	=>	CHEK1 P@S345
132	taof(MYCN)	->	exp(EIF4G1)
133	exp(CDC25C)	-gp->	CDC25C
134	PTGER2	-cat->	catof(PTGER2)
135	exp(CDKN1C)	-gp->	CDKN1C
136	NRG2	=>	kaof(ERBB4)
137	ERBB4 P@Y	=>	kaof(ERBB4)
138	kaof(KDR)	->	paof(Calcineurin complex Hs)
139	kaof(PLK1)	->	ANAPC5 P@ST
140	ITGAV:ITGB6	-cc-	ITGAV
141	taof(E2F4)	=>	exp(CCND1)
142	ERBB4 P@Y	-@-	ERBB4
143	EP300	-e->	taof(EP300)
144	NPPA	->	catof(RAPGEF3)
145	ARNTL:NPAS2	->	exp(WEE1)
146	exp(ITGB3)	-gp->	ITGB3
147	exp(GLI1)	-pos-	GLI1
148	STAT1 P@S727	=>	taof(STAT1)
149	exp(JAG1)	-pos-	JAG1
150	CCNH	->	kaof(CDK6)
151	catof(ADRB1)	=>	ADRB1:ARRB2
152	exp(CTNNB1)	-pos-	CTNNB1
153	CHEK2 P@T68	-@-	CHEK2
154	IGF1R	-cat->	kaof(IGF1R)
155	kaof(PDGFRA)	->	kaof(MAP2K1)
156	kaof(FGFR1)	->	kaof(PI3K Family Hs)
157	catof(MMP14)	->	TGFB1
158	taof(AP-1 complex Hs)	->	exp(CCND1)
159	CTNNB1 P@?	-@-	CTNNB1
160	exp(TIMELESS)	-pos-	TIMELESS
161	taof(BHLHE41)	activator	exp(NR1D1)
162	EREG	=>	EGFR:ERBB3
163	FRAT1	->	GSK3 family Hs P@S21
164	GLI1	-e->	taof(GLI1)
165	taof(TP53)	->	cell senescence
166	ADRB1:ARRB2	->	kaof(EGFR)
167	taof(RB1)	=|	taof(E2F1)
168	taof(SMAD4)	=>	exp(CDKN2B)
169	exp(EIF4EBP1)	-gp->	EIF4EBP1
170	exp(CCNB1)	-pos-	CCNB1
171	exp(PTGS2)	-pos-	PTGS2
172	exp(HES1)	-pos-	HES1
173	ARNTL:NPAS2	->	exp(BHLHE40)
174	taof(E2F2)	=>	exp(BUB1B)
175	CTNNB1 P@Y	->	taof(CTNNB1)
176	exp(CCND1)	-gp->	CCND1
177	exp(CDK4)	-gp->	CDK4
178	kaof(ILK)	->	GSK3 family Hs P@S9
179	catof(MMP9)	->	sec(TGFA)
180	STAT3 P@S727	=>	taof(STAT3)
181	NRG1	->	kaof(TYK2)
182	VEGFA	->	exp(PTGS2)
183	FZD1	-cat->	catof(FZD1)
184	kaof(JAK2)	->	taof(STAT5A)
185	STAT5A P@Y694	=>	taof(STAT5A)
186	TGFB1	->	SMAD4:SMAD3:E2F4:TFDP1:RBL1
187	TGFB1:TGFBR2	=>	TGFBR1:TGFBR2
188	kaof(PLK1)	->	ANAPC1 P@ST
189	PLAU	-cat->	catof(PLAU)
190	RAPGEF3	-cat->	catof(RAPGEF3)
191	ITGA5:ITGB1	-cc-	ITGA5
192	RASSF1	activator	JUN P@?
193	kaof(TGFBR1)	->	paof(PP2A catalytic family Hs)
194	exp(TERT)	-pos-	TERT
195	oxof(DUOX1)	->	catof(ADAM17)
196	CDC2:CCNB1	-cc-	CCNB1
197	kaof(PKMYT1)	=>	CDC2 P@Y15
198	Histone Deacetylase Inhibitor	=|	catof(HDAC Family Hs)
199	kaof(CDK2)	->	RB1 P@S373
200	CCNB2	->	kaof(CDC2)
201	beta-catenin binding TCF Family Hs	-e->	taof(beta-catenin binding TCF family Hs)
202	STAT1 P@Y701	-@-	STAT1
203	RBL2	activator	taof(E2F1)
204	catof(Anaphase Promoting Complex Family Hs)	=|	PTTG1
205	ARNTL	-e->	taof(ARNTL)
206	SMAD2:SMAD3:SMAD4	-cc-	SMAD2
207	taof(GATA6)	activator	WNT Family Hs
208	taof(SMAD7)	activator	SMAD3 P@?
209	VEGFA	->	Dinoprostone
210	CDH1:EGFR	->	kaof(MAPK1)
211	CDH1:CTNND1	-cc-	CDH1
212	GRPR	-cat->	catof(GRPR)
213	HRAS	-cat->	gtpof(HRAS)
214	TP53 P@S215	-@-	TP53
215	taof(STAT3)	->	cell proliferation
216	degradationof(MYC)	=|	MYC
217	PTCH1	-cat->	catof(PTCH1)
218	catof(Anaphase Promoting Complex Family Hs)	->	chromosome segregation
219	MAPK1 P@Y204	-@-	MAPK1
220	TGFBR2	-cat->	kaof(TGFBR2)
221	STAT2	-e->	taof(STAT2)
222	TGFB1	->	sec(VEGFA)
223	BTC	=>	kaof(EGFR)
224	kaof(ERBB2)	->	kaof(JAK3)
225	CEBPA:NR3C1	-cc-	CEBPA
226	exp(TP63)	-pos-	TP63
227	kaof(ZAK)	activator	cell proliferation
228	ZBTB17:MYC	-cc-	ZBTB17
229	EIF4EBP1 P@T70	-@-	EIF4EBP1
230	Dinoprostone	->	catof(PTGER4)
231	gtpof(RHOA)	->	STAT3 P@S727
232	kaof(TGFBR1)	=>	SMAD3 P@?
233	VIPR1	-cat->	catof(VIPR1)
234	GSK3 family Hs P@S9	-@-	GSK3 Family Hs
235	EIF4EBP1 P@T46	-@-	EIF4EBP1
236	Anaphase Promoting Complex Family Hs	-cat->	catof(Anaphase Promoting Complex Family Hs)
237	sec(IL1A)	-from-	cell
238	catof(PTGES3)	activator	Prostaglandin H2
239	PTN	->	taof(beta-catenin binding TCF family Hs)
240	ITGAV:ITGB3	-cc-	ITGB3
241	taof(EP300)	->	taof(SMAD3)
242	catof(RAPGEF3)	->	kaof(PI3K Family Hs)
243	ITGA6:ITGB4	-cc-	ITGA6
244	PTEN P@T383	-@-	PTEN
245	exp(CDC25B)	-gp->	CDC25B
246	FOS:JUN	-e->	taof(AP-1 complex Hs)
247	exp(PLAU)	-pos-	PLAU
248	paof(Calcineurin complex Hs)	->	taof(NFATC1)
249	RAF1 P@S43	=|	kaof(RAF1)
250	BTC	=>	ERBB4:ERBB4
251	kaof(RAF1)	=>	kaof(MAP2K1)
252	TGFBR1	-cat->	kaof(TGFBR1)
253	ETS1	-e->	taof(ETS1)
254	kaof(PI3K Family Hs)	->	kaof(AKT Family Hs)
255	ANAPC11	-cc-	Anaphase Promoting Complex Family Hs
256	kaof(MAP3K1)	->	kaof(MAPK8)
257	exp(TIMELESS)	-gp->	TIMELESS
258	exp(MMP14)	-pos-	MMP14
259	PTPN12	-cat->	paof(PTPN12)
260	SP1:SMAD2	-cc-	SP1
261	taof(NR1D1)	=|	exp(ARNTL)
262	taof(MYC)	=>	taof(STAT3)
263	RB1 P@S807	-@-	RB1
264	exp(CDKN2D)	-gp->	CDKN2D
265	DLK1	->	taof(Notch Family Hs)
266	CRY2:PER3	activator	ARNTL:NPAS2
267	CCND2	=>	kaof(CDK4)
268	CTNNB1 P@S37	-@-	CTNNB1
269	PCNA:CDK4:CCND1	->	cell cycle
270	RPS6KB1 P@S424	-@-	RPS6KB1
271	DKK2	activator	catof(LRP5)
272	kaof(JAK3)	=>	taof(STAT3)
273	PER3 P@?	-@-	PER3
274	Flavopiridol	=|	kaof(CDK6)
275	kaof(GSK3B)	=>	MYCN P@T50
276	Fgfr2 NP_963895	-cat->	kaof(FGFR2 NP_963895)
277	ZBTB17:MYC	-cc-	MYC
278	exp(PER1)	-pos-	PER1
279	gtpof(HRAS)	->	Dinoprostone
280	SMAD3	-e->	taof(SMAD3)
281	ERBB2 P@Y1248	-@-	ERBB2
282	taof(VDR)	=>	exp(CDKN1A)
283	taof(NR4A1)	activator	CCNA1
284	TGFBR1 P@?	-@-	TGFBR1
285	SKP2	-cat->	catof(SKP2)
286	SFN	=>	taof(TP53)
287	CTNNB1	=>	taof(beta-catenin binding TCF family Hs)
288	FRAT2	activator	kaof(GSK3 Family Hs)
289	NFATC1	-e->	taof(NFATC1)
290	GSK3B	-cat->	kaof(GSK3B)
291	catof(MMP14)	->	catof(ITGAV:ITGB3)
292	CDKN1A P@T145	-@-	CDKN1A
293	RPS6KB1	-cat->	kaof(RPS6KB1)
294	taof(Notch Family Hs)	-sub->	taof(NOTCH3)
295	taof(STAT3)	=>	exp(MYC)
296	CCNB1 P@?	->	G2/M transition of mitotic cell cycle
297	taof(MYCN)	->	exp(EIF4E)
298	exp(EGR1)	-gp->	EGR1
299	sec(IL1A)	->	Dinoprostone
300	catof(TSC1:TSC2)	=|	gtpof(RHEB)
301	TP53	activator	taof(STAT3)
302	MYC P@T58	-@-	MYC
303	DKK3	activator	catof(LRP5)
304	exp(ARNTL)	-pos-	ARNTL
305	kaof(ERK family Hs)	->	exp(EGR1)
306	E2F1	-e->	taof(E2F1)
307	AHR	activator	exp(TGFB1)
308	NR3C1	->	exp(CDKN1A)
309	HBEGF	=>	kaof(EGFR:ERBB2)
310	kaof(AURKA)	activator	mitotic spindle checkpoint
311	PTEN P@T383	=|	paof(PTEN)
312	EGFR P@Y1068	=>	kaof(EGFR)
313	taof(NR3C1)	=>	exp(CDKN1C)
314	taof(SMAD2)	=>	exp(CDKN2B)
315	SMAD4:SMAD3:E2F5:TFDP1:RBL1	-cc-	RBL1
316	PER1:TIMELESS	-cc-	TIMELESS
317	sec(VEGFA)	-from-	cell
318	RPS6KB1 P@T389	-@-	RPS6KB1
319	JAK1 P@Y1022	-@-	JAK1
320	kaof(TGFBR1)	->	kaof(ERK family Hs)
321	IGF1R P@Y	-@-	IGF1R
322	STAT3 P@S727	-@-	STAT3
323	EGF	->	MET P@Y1234
324	kaof(ERBB4)	->	kaof(PI3K Family Hs)
325	kaof(CDC2)	=>	MYC P@S62
326	PCNA:CDK4:CCND1	-cc-	CDK4
327	ARNTL P@?	-@-	ARNTL
328	CCNB1 P@?	-@-	CCNB1
329	SMAD2 P@?	-@-	SMAD2
330	BHLHE41	-e->	taof(BHLHE41)
331	taof(GLI2)	=>	exp(GLI1)
332	RB1 P@S811	-@-	RB1
333	taof(KLF4)	=>	exp(CDKN1A)
334	Hedgehog Family Hs	=|	catof(PTCH1)
335	taof(SMARCA4)	activator	taof(E2F1)
336	RBL1	activator	taof(E2F1)
337	GAS1	activator	SHH
338	MIR34A	activator	MET
339	CAV1	->	kaof(SRC family Hs)
340	taof(STAT5A)	->	cell cycle
341	SMAD4	-e->	taof(SMAD4)
342	kaof(ILK)	->	AKT family Hs P@S473
343	MAPK3 P@T202	=>	kaof(MAPK3)
344	catof(ADAM17)	=>	sec(AREG)
345	HRAS mutated at G12V	=>	gtpof(HRAS)
346	MAPK3 P@Y204	-@-	MAPK3
347	ERK Family Hs	-cat->	kaof(ERK family Hs)
348	RB1 P@S795	-@-	RB1
349	kaof(CSNK1D)	->	CRY1 P@?
350	CDC2 P@Y15	=|	kaof(CDC2)
351	KRAS	-cat->	gtpof(KRAS)
352	CRY2:PER2	activator	ARNTL:NPAS2
353	catof(ARD1A)	->	taof(CTNNB1)
354	MYC P@S62	=>	taof(MYC)
355	exp(PER3)	-gp->	PER3
356	HHIP	activator	SHH
357	taof(ZBTB16)	=|	exp(MYC)
358	taof(E2F4)	=|	exp(CDC2)
359	gtpof(RHEB)	->	kaof(FRAP1)
360	taof(STAT3)	->	CDKN1B
361	SMARCA4	-e->	taof(SMARCA4)
362	PTTG1	->	taof(TP53)
363	ERBB4:ERBB2	-cc-	ERBB2
364	exp(GADD45A)	-gp->	GADD45A
365	ITGA6:ITGB1	-cc-	ITGB1
366	CSNK1D	-cat->	kaof(CSNK1D)
367	taof(E2F2)	=>	exp(CCNA2)
368	exp(TGFA)	-pos-	TGFA
369	DKK4	activator	catof(LRP5)
370	catof(GRPR)	->	sec(TGFA)
371	MAPK8	-cat->	kaof(MAPK8)
372	ERBB3:PIK3R2	-cc-	PIK3R2
373	JNK Family Hs	-cat->	kaof(JNK family Hs)
374	ADRB1	-cat->	catof(ADRB1)
375	MAPK1 P@Y204	=>	kaof(MAPK1)
376	CLOCK:ARNTL	->	exp(PER3)
377	HOXA5	->	cell proliferation
378	exp(GADD45A)	-pos-	GADD45A
379	catof(PTGS2)	activator	Arachidonic acid
380	FGFR1	-cat->	kaof(FGFR1)
381	EGFR:ERBB3	-cc-	EGFR
382	TYK2	-cat->	kaof(TYK2)
383	exp(WEE1)	-pos-	WEE1
384	RB1 P@S788	-@-	RB1
385	kaof(KDR)	->	kaof(PI3K Family Hs)
386	catof(FZD2)	->	Calcium
387	GSK3B P@S9	=|	kaof(GSK3B)
388	kaof(SRC family Hs)	->	kaof(PI3K Family Hs)
389	CDC2	-cat->	kaof(CDC2)
390	kaof(RPS6KB1)	->	RPS6KB1 P@T389
391	RORA	-e->	taof(RORA)
392	taof(HOXD3)	=>	exp(ITGB3)
393	taof(RORA)	->	exp(CDKN1A)
394	CRY2:PER1	activator	CLOCK:ARNTL
395	catof(PTGES2)	->	Dinoprostone
396	PKMYT1	-cat->	kaof(PKMYT1)
397	CTNNB1	-e->	taof(CTNNB1)
398	catof(Dishevelled Family Hs)	->	GSK3 family Hs P@?
399	kaof(CSNK1E)	->	CCNB1 P@?
400	ITGA6:ITGB4	->	kaof(PI3K Family Hs)
401	exp(RB1)	-pos-	RB1
402	ITGA1:ITGB1	-cc-	ITGB1
403	ITGA5:ITGB1	-cc-	ITGB1
404	ILK:ITGB1	-cc-	ITGB1
405	gtpof(Ras family Hs)	-sub->	gtpof(KRAS)
406	kaof(AKT Family Hs)	=>	WEE1 P@S642
407	SGK1	-cat->	kaof(SGK1)
408	ARD1A	-cat->	catof(ARD1A)
409	CRY2:PER2	-cc-	PER2
410	CCND2	->	kaof(CDK6)
411	PTGER4	-cat->	catof(PTGER4)
412	kaof(JAK3)	=>	JAK1 P@Y1022
413	catof(CCBL1)	=|	CDH1
414	taof(FOXM1)	->	exp(CDC25C)
415	MAPK1 P@T185	-@-	MAPK1
416	degradationof(PER2)	=|	PER2
417	WEE1 P@S642	-@-	WEE1
418	taof(Notch Family Hs)	=>	exp(HES1)
419	Reactive Oxygen Species	->	kaof(EGFR)
420	p38 MAPK family Hs P@T180	=>	kaof(p38 MAPK family Hs)
421	kaof(AURKA)	=>	CDC25B P@S353
422	ARNTL:NPAS2	->	exp(BHLHE41)
423	CDC25B P@S353	=>	paof(CDC25B)
424	ZBTB17	-e->	taof(ZBTB17)
425	kaof(ERBB2)	->	kaof(PI3K Family Hs)
426	DKK1	activator	WNT Family Hs
427	sec(VEGFA)	-to-	extracellular
428	RBL1	activator	taof(E2F4)
429	PTCH1:CCNB1	-cc-	CCNB1
430	CDKN1B	->	kaof(CDK4)
431	ITGA6:ITGB4	-cc-	ITGB4
432	p38 MAPK family Hs P@Y182	=>	kaof(p38 MAPK family Hs)
433	kaof(ZAK)	->	kaof(JNK family Hs)
434	SMAD4:SMAD3:E2F5:TFDP1:RBL1	-cc-	SMAD3
435	exp(ITGA5)	-gp->	ITGA5
436	HES1	-e->	taof(HES1)
437	CDKN1A	=|	kaof(CDK2)
438	taof(E2F2)	=>	exp(CDC2)
439	AREG	=>	EGFR:ERBB2
440	kaof(AKT Family Hs)	->	RPS6KB1 P@ST
441	PTGES	-cat->	catof(PTGES)
442	SP1:SMAD2	-cc-	SMAD2
443	ITGAV:ITGB8	-cc-	ITGB8
444	Calcitriol:VDR	=>	taof(VDR)
445	kaof(ERK family Hs)	->	taof(AP-1 complex Hs)
446	paof(PTPN12)	=|	BCAR1
447	kaof(AKT Family Hs)	->	taof(NFKB Complex Hs)
448	FRAP1	-cat->	kaof(FRAP1)
449	gtpof(RAC1)	->	STAT3 P@S727
450	Stat Family Hs	-e->	taof(Stat Family Hs)
451	exp(MYCN)	-gp->	MYCN
452	CDKN1B P@T198	-@-	CDKN1B
453	Calcitriol:VDR	-cc-	Calcitriol
454	CCND3	=>	kaof(CDK4)
455	taof(BHLHE41)	activator	exp(BHLHE41)
456	Celecoxib	=|	catof(PTGS2)
457	sec(TGFA)	-to-	extracellular
458	HBEGF	=>	ERBB4:ERBB2
459	TGFBR1:TGFBR2	=>	kaof(TGFBR2)
460	catof(ADRB1)	=>	ADRB1:ARRB1
461	SUFU	activator	taof(GLI1)
462	EIF4E:EIF3A	-cc-	EIF3A
463	kaof(CSNK1E)	->	CRY1 P@?
464	CCND1	->	G1/S transition of mitotic cell cycle
465	kaof(PDGFRA)	->	kaof(PI3K Family Hs)
466	kaof(CSNK1E)	->	taof(ARNTL)
467	SKP2	=>	degradationof(CDKN1A)
468	MET P@Y1234	=>	kaof(MET)
469	kaof(ERK family Hs)	->	G1/S transition of mitotic cell cycle
470	exp(MYCN)	-pos-	MYCN
471	WNT Family Hs	-sub->	WNT3A
472	kaof(CSNK1D)	->	ARNTL P@?
473	kaof(CSNK1E)	->	PER2 P@?
474	CDK4	-cat->	kaof(CDK4)
475	exp(CCNB2)	-gp->	CCNB2
476	SMAD2 P@?	=>	SMAD2:SMAD3:SMAD4
477	exp(JAG1)	-gp->	JAG1
478	MAPK1	-cat->	kaof(MAPK1)
479	PER2 P@?	-@-	PER2
480	PTEN P@T382	-@-	PTEN
481	exp(CDKN2B)	-gp->	CDKN2B
482	exp(GLI1)	-gp->	GLI1
483	PLK1	-cat->	kaof(PLK1)
484	CRY2	activator	exp(WEE1)
485	FRAT1	activator	kaof(GSK3 Family Hs)
486	CRY1:PER3	-cc-	PER3
487	FGF7	=>	kaof(FGFR2)
488	taof(NR3C1)	=>	exp(CDKN1A)
489	exp(CDKN2A)	-pos-	CDKN2A
490	exp(FOXM1)	-gp->	FOXM1
491	kaof(MAPK14)	->	taof(CEBP family Hs)
492	DNMT1	->	exp(VEGFA)
493	PPARG	-e->	taof(PPARG)
494	RPS6KA5	-cat->	kaof(RPS6KA5)
495	GSK3 family Hs P@S21	=|	kaof(GSK3 Family Hs)
496	gtpof(Cdc42)	->	STAT3 P@Y705
497	SMAD4:SMAD3:E2F4:TFDP1:RBL1	-cc-	E2F4
498	p38 MAPK family Hs P@?	->	kaof(p38 MAPK family Hs)
499	kaof(PDPK1)	=>	Akt family Hs P@T308
500	Phosphatidylinositol-3,4,5-trisphosphate	=>	kaof(PDPK1)
501	JNK family Hs P@?	-@-	JNK Family Hs
502	kaof(JAK3)	->	taof(STAT5 Family Hs)
503	taof(SMAD4)	activator	exp(MYC)
504	JNK family Hs P@?	=>	kaof(JNK family Hs)
505	MIR193B	=|	exp(CCND1)
506	CDC23	-cc-	Anaphase Promoting Complex Family Hs
507	Dinoprostone	=>	catof(PTGER2)
508	cyclic AMP	activator	cell proliferation
509	kaof(PDGFRA)	->	kaof(MAPK1)
510	RAF1	-cat->	kaof(RAF1)
511	ERBB2	-cat->	kaof(ERBB2)
512	PER2 P@ST	-@-	PER2
513	paof(PTEN)	activator	kaof(PI3K Family Hs)
514	MAPK1 P@T202	=>	kaof(MAPK1)
515	AKT family Hs P@S473	=>	kaof(AKT Family Hs)
516	kaof(EGFR)	->	taof(STAT3)
517	kaof(CDK4)	->	RB1 P@S788
518	exp(ITGB3)	-pos-	ITGB3
519	catof(LRP5)	->	catof(Dishevelled Family Hs)
520	exp(PLAUR)	-gp->	PLAUR
521	JAK1	-cat->	kaof(JAK1)
522	TGFB3	->	Dinoprostone
523	CCNE2	=>	kaof(CDK2)
524	exp(MMP14)	-gp->	MMP14
525	STAT6 P@Y641	-@-	STAT6
526	RB1 P@S373	-@-	RB1
527	SHH	->	cell proliferation
528	TGFB1	->	EIF4EBP1 P@T46
529	kaof(ERK family Hs)	->	MYC
530	catof(Anaphase Promoting Complex Family Hs)	-subprocessof-*	mitotic spindle checkpoint
531	PTGER3	-cat->	catof(PTGER3)
532	taof(ETS1)	=>	exp(TGFA)
533	exp(MYC)	-gp->	MYC
534	taof(GLI1)	->	exp(CCND2)
535	taof(FOXM1)	->	exp(CDC25B)
536	RB1 P@S780	=|	taof(RB1)
537	CRY2:PER1	-cc-	CRY2
538	HGF	->	MAPK3 P@T185
539	SRC	-cat->	kaof(SRC)
540	NFKB Complex Hs	-e->	taof(NFKB Complex Hs)
541	ILK	->	kaof(AKT Family Hs)
542	exp(CDK6)	-gp->	CDK6
543	STAT1 P@Y701	=>	taof(STAT1)
544	RPS6KB1 P@S424	=|	kaof(RPS6KB1)
545	paof(CDC25A)	=>	kaof(CDC2)
546	RPS6KB1 P@T421	-@-	RPS6KB1
547	exp(BHLHE41)	-pos-	BHLHE41
548	SMAD4:SMAD3:E2F4:TFDP1:RBL1	activator	exp(MYC)
549	PER3:TIMELESS	-cc-	TIMELESS
550	ITGA2:ITGB1	->	PXN:VCL
551	exp(BHLHE40)	-gp->	BHLHE40
552	CRY2:TIMELESS	-cc-	TIMELESS
553	LAMB3	->	ITGA6:ITGB1
554	ANAPC5 P@ST	-@-	ANAPC5
555	exp(CDC2)	-gp->	CDC2
556	ERBB3:ERBB2	=>	kaof(ERBB2)
557	RPRM	activator	kaof(CDC2)
558	exp(TGFA)	-gp->	TGFA
559	kaof(PKA Family Hs)	activator	RAF1 P@S338
560	PDGFRA	-cat->	kaof(PDGFRA)
561	CDKN2A	->	cell senescence
562	taof(SMAD3)	=>	exp(CDKN1A)
563	MAP3K1	-cat->	kaof(MAP3K1)
564	exp(HHIP)	-pos-	HHIP
565	DKKL1	activator	catof(LRP5)
566	catof(RAPGEF3)	=>	gtpof(RAP1A)
567	NRG3	=>	ERBB4:ERBB2
568	taof(MYC)	=>	exp(CCND2)
569	ITGAV:ITGB8	-cc-	ITGAV
570	kaof(GSK3 Family Hs)	activator	taof(GLI2)
571	kaof(CDC2)	=>	CDC2:Anaphase Promoting Complex Family Hs
572	taof(MYCN)	->	exp(CCNB1)
573	exp(PTCH1)	-gp->	PTCH1
574	kaof(AKT Family Hs)	=>	CDKN1B P@T198
575	ARNTL:NPAS2	->	exp(PER3)
576	exp(CCNA2)	-pos-	CCNA2
577	ESPL1	-cat->	catof(ESPL1)
578	VEGF Family Hs	-sub->	VEGFC
579	LAMB3	->	ITGA6:ITGB4
580	FGF10	=>	kaof(FGFR2 NP_963895)
581	taof(SMARCA4)	->	taof(STAT3)
582	CDC2 P@T14	-@-	CDC2
583	taof(NFATC1)	->	CCND1
584	LOC643751	-cat->	gtpof(Cdc42)
585	kaof(FRAP1)	=>	RPS6KB1 P@T421
586	PLAUR	->	ITGAV:ITGB3
587	exp(CCNE1)	-gp->	CCNE1
588	taof(E2F5)	activator	exp(MYC)
589	exp(CCNE1)	-pos-	CCNE1
590	taof(CTNNB1)	->	exp(VEGFC)
591	MAPK3 P@T185	-@-	MAPK3
592	PER3:TIMELESS	-cc-	PER3
593	JAG1	=>	taof(Notch Family Hs)
594	TP53 P@S15	=>	taof(TP53)
595	EGFR	-cat->	kaof(EGFR)
596	exp(CCNB2)	-pos-	CCNB2
597	exp(TGFB1)	-pos-	TGFB1
598	MMP Family Hs	-cat->	catof(MMP family Hs)
599	TGFB1	->	RB1 P@S780
600	JARID1B	->	E2F1
601	taof(CTNNB1)	=>	exp(CCND1)
602	ITGA5:ITGB1:PRKCA	->	kaof(ILK)
603	EGFR:ADRB1	-cc-	EGFR
604	GLI2	-e->	taof(GLI2)
605	DKK2	activator	catof(LRP6)
606	CDC2:Anaphase Promoting Complex Family Hs	=>	catof(Anaphase Promoting Complex Family Hs)
607	taof(E2F1)	=>	exp(CCND1)
608	exp(CCND1)	-pos-	CCND1
609	ARNTL:NPAS2	->	exp(PER2)
610	SMAD2:SMAD3:SMAD4	=>	taof(SMAD3)
611	ITGAV:ITGB6	-cc-	ITGB6
612	CHEK1 P@S345	=>	kaof(CHEK1)
613	TYK2 P@Y1055	=>	kaof(TYK2)
614	PTPN1	-cat->	paof(PTPN1)
615	catof(PTGES)	activator	Prostaglandin H2
616	p38 MAPK family Hs P@Y182	-@-	p38 MAPK Family Hs
617	NRG1	=>	catof(ERBB3)
618	PRKCA	-cat->	kaof(PRKCA)
619	SMAD2:SMAD3:SMAD4	-cc-	SMAD3
620	taof(STAT1)	->	cell proliferation
621	TGFB1	->	taof(SMAD1)
622	ELK1	-e->	taof(ELK1)
623	kaof(GSK3 Family Hs)	=>	CTNNB1 P@S33
624	DUOX1	-cat->	oxof(DUOX1)
625	PTEN P@S380	-@-	PTEN
626	catof(LRP6)	->	catof(Dishevelled Family Hs)
627	ELK1 P@S383	=>	taof(ELK1)
628	ERBB4:ERBB2	=>	kaof(ERBB2)
629	RB1	-e->	taof(RB1)
630	MMP9	-cat->	catof(MMP9)
631	kaof(JAK1)	=>	kaof(RAF1)
632	exp(SHH)	-pos-	SHH
633	gtpof(Ras family Hs)	=>	kaof(RAF family Hs)
634	IGF1	=>	kaof(IGF1R)
635	RAF1 P@S259	-@-	RAF1
636	CREB1	-e->	taof(CREB1)
637	taof(MEOX2)	activator	cell proliferation
638	JARID1B	->	exp(CCNA2)
639	CHEK2	-cat->	kaof(CHEK2)
640	MAPK1 P@Y187	-@-	MAPK1
641	catof(MMP family Hs)	->	sec(HBEGF)
642	taof(GATA6)	=>	exp(FZD2)
643	kaof(PTK2)	->	BCAR1
644	FGFR2	-cat->	kaof(FGFR2)
645	paof(CDC25C)	=>	kaof(CDC2)
646	MEOX2	-e->	taof(MEOX2)
647	ITGA6:ITGB1	-cc-	ITGA6
648	kaof(FGFR2)	->	kaof(PI3K Family Hs)
649	paof(PTEN)	activator	kaof(AKT Family Hs)
650	kaof(RPS6KB1)	=>	EIF4E P@S422
651	FZD2	-cat->	catof(FZD2)
652	EGFR:EGFR	=>	kaof(EGFR)
653	exp(SKP2)	-gp->	SKP2
654	STAT1	-e->	taof(STAT1)
655	ANAPC13	-cc-	Anaphase Promoting Complex Family Hs
656	gtpof(RAC1)	->	taof(STAT3)
657	BHLHE40	-e->	taof(BHLHE40)
658	PDGFRB	-cat->	kaof(PDGFRB)
659	ITGA3:ITGB1	-cc-	ITGA3
660	NKD2	activator	catof(Dishevelled Family Hs)
661	TGFB1	->	Dinoprostone
662	PER2:TIMELESS	-cc-	TIMELESS
663	kaof(PDGFR family Hs)	->	kaof(PI3K Family Hs)
664	CHEK2 P@T68	->	kaof(CHEK2)
665	Dinoprostone	->	catof(PTGER3)
666	kaof(CSNK1E)	->	PER3 P@?
667	Epoprostenol	->	cyclic AMP
668	ILK:ITGB1	=>	kaof(ILK)
669	EIF4E:EIF3A	-cc-	EIF4E
670	WEE1 P@S642	=>	YWHAQ:WEE1
671	TP53:MYC	=|	taof(MYC)
672	ZBTB17:MYC	=|	taof(ZBTB17)
673	ITGA1:ITGB1	->	CAV1
674	catof(ADRB1)	->	kaof(EGFR)
675	CCBL1	-cat->	catof(CCBL1)
676	KDR	-cat->	kaof(KDR)
677	exp(SMO)	-gp->	SMO
678	ARNTL:NPAS2	-cc-	NPAS2
679	CEBPA	=|	kaof(CDK4)
680	CDKN1A	activator	G1/S transition of mitotic cell cycle
681	kaof(CSNK1D)	->	CRY2 P@?
682	GSK3 family Hs P@S21	-@-	GSK3 Family Hs
683	taof(TFDP1)	->	taof(E2F3)
684	catof(PLAU)	=>	PDGFRB:PLAUR
685	taof(HOXA9)	->	exp(JUN)
686	CTNNB1:CDH1	-cc-	CDH1
687	JUN	-cc-	AP-1 Complex Hs
688	CCNA2	=>	kaof(CDK2)
689	taof(MYCN)	->	exp(CDK4)
690	taof(HOXB4)	activator	exp(CDKN1A)
691	TSC1:TSC2	-cat->	catof(TSC1:TSC2)
692	kaof(ZAK)	->	JNK family Hs P@?
693	CEBPA:NR3C1	=>	exp(CDKN1A)
694	kaof(CDK4)	=>	RB1 P@ST
695	taof(TP53)	->	exp(RPRM)
696	exp(CCNA2)	-gp->	CCNA2
697	BCAR1	->	kaof(PTK2)
698	WEE1	-cat->	kaof(WEE1)
699	STAT5A	-e->	taof(STAT5A)
700	CRY1	->	kaof(CDC2)
701	taof(SMAD3)	=>	exp(CDKN2B)
702	taof(AP-1 complex Hs)	=>	exp(PLAUR)
703	gtpof(HRAS)	->	catof(PTGS2)
704	RPS6KB1 P@ST	-@-	RPS6KB1
705	EGFR:ERBB2	-cat->	kaof(EGFR:ERBB2)
706	kaof(RAF1)	->	kaof(ERK family Hs)
707	TGFBR1 P@?	=>	kaof(TGFBR1)
708	PTCH1:CCNB1	-cc-	PTCH1
709	taof(BHLHE40)	activator	exp(BHLHE40)
710	ITGA5:ITGB1:PRKCA	-cc-	ITGA5
711	kaof(TGFBR2)	=>	TGFBR1 P@?
712	kaof(CDC2)	=>	EIF4EBP1 P@T70
713	exp(CDKN1C)	-pos-	CDKN1C
714	CDKN1B	=|	kaof(CDK4)
715	exp(HHIP)	-gp->	HHIP
716	PER2	activator	exp(WEE1)
717	WNT5A	=>	catof(FZD2)
718	ADRB1:ARRB1	-cc-	ARRB1
719	kaof(CDC2)	->	G2/M transition of mitotic cell cycle
720	taof(E2F4)	=|	exp(PRIM2)
721	CDK2	-cat->	kaof(CDK2)
722	CDKN2A	=|	taof(TFDP1)
723	CTNNB1 P@S33	=>	degradationof(CTNNB1)
724	GAB1	-cat->	catof(GAB1)
725	kaof(MAPK14)	activator	kaof(EGFR)
726	catof(ADAM17)	->	sec(Hbegf)
727	CRY1:PER1	-cc-	PER1
728	taof(NFKB Complex Hs)	=>	exp(CCND1)
729	CRY1:PER1	-cc-	CRY1
730	taof(CREB1)	=>	exp(CCND1)
731	RAF Family Hs	-cat->	kaof(RAF family Hs)
732	CDKN2D	=|	kaof(CDK6)
733	taof(GLI3)	->	exp(CCND1)
734	kaof(SRC family Hs)	->	gtpof(Ras family Hs)
735	kaof(GSK3 Family Hs)	=>	CTNNB1 P@T41
736	CDC2 P@Y15	-@-	CDC2
737	kaof(ERK family Hs)	->	kaof(RPS6KA5)
738	CDKN1B	activator	kaof(CDK6)
739	kaof(PRKCA)	=>	AKT family Hs P@S473
740	CLOCK	-e->	taof(CLOCK)
741	CDKN2A	=|	kaof(CDK4)
742	MET P@Y1349	=>	kaof(PI3K Family Hs)
743	taof(E2F4)	activator	G0 to G1 transition
744	MXI1	activator	exp(MYC)
745	kaof(FRAP1)	=>	EIF4EBP1 P@S65
746	kaof(ATM)	=>	TP53 P@S15
747	paof(PP2A catalytic family Hs)	=|	kaof(RPS6KB1)
748	CDC16	-cc-	Anaphase Promoting Complex Family Hs
749	taof(SMAD4)	=>	exp(EIF4EBP1)
750	CTNNB1	activator	PER2
751	NRG3	=>	kaof(ERBB4)
752	catof(SMO)	->	taof(GLI1)
753	taof(ELK1)	=>	exp(EGR1)
754	kaof(CSNK1E)	->	PER1 P@?
755	taof(SMARCA4)	->	taof(RB1)
756	kaof(AURKA)	=>	TP53 P@S215
757	IGF2	=>	kaof(IGF1R)
758	kaof(WEE1)	->	CDC2 P@Y15
759	YES1	-cat->	kaof(YES1)
760	exp(E2F1)	-pos-	E2F1
761	kaof(ERBB2)	=>	ERBB2 P@Y1248
762	kaof(PDGFRB)	->	kaof(MAPK1)
763	SMAD3 P@?	-@-	SMAD3
764	exp(CDKN1A)	-pos-	CDKN1A
765	ARNTL:NPAS2	->	exp(CRY2)
766	MAPK1 P@T185	=>	kaof(MAPK1)
767	AREGB	->	kaof(ERK family Hs)
768	exp(CDK4)	-pos-	CDK4
769	ARNTL:NPAS2	activator	exp(MYC)
770	SUFU	activator	taof(GLI3)
771	DKK1	activator	catof(LRP6)
772	EIF4E P@S422	->	EIF4E:EIF3A
773	MYC P@T58	=>	degradationof(MYC)
774	exp(CRY1)	-gp->	CRY1
775	MAPK3 P@T202	-@-	MAPK3
776	kaof(MAPK14)	->	cell differentiation
777	TGFBR1:TGFBR2	-cc-	TGFBR1
778	CDH1:EGFR	->	kaof(MAPK3)
779	p38 MAPK family Hs P@?	-@-	p38 MAPK Family Hs
780	taof(CLOCK)	->	exp(WEE1)
781	EGF	->	EGFR P@Y1173
782	HIF1A	-e->	taof(HIF1A)
783	exp(FZD2)	-pos-	FZD2
784	cyclic AMP	=>	catof(RAPGEF3)
785	PTN	->	CTNNB1 P@Y
786	ITGA2:ITGB1	-cc-	ITGA2
787	degradationof(PER1)	=|	PER1
788	EGFR P@Y1068	-@-	EGFR
789	CLOCK:ARNTL	->	exp(PER2)
790	taof(TP63)	=>	exp(JAG1)
791	PLAUR	->	ITGA5:ITGB1
792	gtpof(RAP1A)	->	catof(VAV2)
793	CDC25B P@S353	-@-	CDC25B
794	STAT1 P@S727	-@-	STAT1
795	response to hypoxia	->	taof(HIF1A)
796	kaof(AKT Family Hs)	=>	TSC2 P@T1462
797	CDH1:CTNND1	-cc-	CTNND1
798	exp(KDR)	-pos-	KDR
799	E2F4	-e->	taof(E2F4)
800	taof(NR4A1)	activator	cell proliferation
801	catof(PTCH1)	=|	catof(SMO)
802	SMO	-cat->	catof(SMO)
803	PLAU	->	kaof(PDGFRB)
804	HOXA9	->	cell proliferation
805	catof(PTGS1)	activator	Arachidonic acid
806	catof(TIAM1)	=>	gtpof(RAC1)
807	CTNNB1 P@S45	->	CTNNB1 P@T41
808	kaof(CSNK1E)	->	CCNA2 P@?
809	CDKN1B P@T198	=|	gtpof(RHOA)
810	kaof(MAPK14)	->	lung development
811	JAK2	-cat->	kaof(JAK2)
812	TGFB1	->	VEGF Family Hs
813	CDC2:Anaphase Promoting Complex Family Hs	-cc-	CDC2
814	ADAM17	-cat->	catof(ADAM17)
815	exp(PTCH1)	-pos-	PTCH1
816	taof(GLI2)	->	exp(SHH)
817	Platelet Derived Growth Factor Complex family Hs	->	kaof(PDGFRA)
818	FZR1	->	CDKN1B
819	taof(MYC)	=>	exp(CDK4)
820	chromosome segregation	-subprocessof-*	mitotic anaphase
821	catof(ESPL1)	activator	cohesin complex Hs
822	catof(Dishevelled Family Hs)	->	MAPKKK cascade
823	CRY1:PER3	activator	ARNTL:NPAS2
824	JARID1B	->	E2F2
825	taof(FOS)	=>	taof(AP-1 complex Hs)
826	CRY1:PER1	activator	CLOCK:ARNTL
827	CEBPA	-e->	taof(CEBPA)
828	MAPK14	-cat->	kaof(MAPK14)
829	BTC	=>	kaof(ERBB4)
830	exp(SHH)	-gp->	SHH
831	CCNA2 P@?	->	G2/M transition of mitotic cell cycle
832	sec(HBEGF)	-from-	cell
833	E2F3	-e->	taof(E2F3)
834	taof(MYCN)	=>	exp(CCND1)
835	CCND1	=>	kaof(CDK4)
836	CCNB1	=>	kaof(CDC2)
837	EIF4EBP1 P@S65	activator	EIF4EBP1:EIF4E
838	CRY1 P@?	-@-	CRY1
839	CRY2:PER2	-cc-	CRY2
840	catof(PTGER2)	->	cyclic AMP
841	FOS:JUN	-cc-	FOS
842	LAMB3	->	ITGA3:ITGB1
843	ERBB4:ERBB4	-cc-	ERBB4
844	taof(STAT5B)	->	cell cycle
845	taof(E2F4)	=|	exp(CCNA2)
846	CDH1:EGFR	-cc-	CDH1
847	FGF2	=>	kaof(FGFR2)
848	PER3	activator	exp(WEE1)
849	kaof(MAP2K1)	=>	kaof(MAPK3)
850	MET	-cat->	kaof(MET)
851	VEGFC	=>	kaof(KDR)
852	kaof(CDK2)	=>	CTNNB1 P@ST
853	CRY1:PER3	activator	CLOCK:ARNTL
854	kaof(CSNK1D)	->	PER1 P@?
855	taof(SMAD7)	activator	SMAD2 P@?
856	ERK family Hs P@?	-@-	ERK Family Hs
857	Translocates	=>	kaof(CDC2)
858	ITGA5:ITGB1	->	kaof(PTK2)
859	kaof(JAK2)	=>	taof(STAT5B)
860	exp(CDK6)	-pos-	CDK6
861	kaof(CHEK2)	=>	TP53 P@S20
862	RPS6KA1	-cat->	kaof(RPS6KA1)
863	PTGES2	-cat->	catof(PTGES2)
864	TGFB1:TGFBR2:TGFBR3	=>	TGFBR1:TGFBR2
865	HBEGF	=>	EGFR:ERBB3
866	EGFR:ADRB1	-cc-	ADRB1
867	exp(EGR1)	-pos-	EGR1
868	taof(GLI1)	->	exp(MYCN)
869	exp(CDC25C)	-pos-	CDC25C
870	PTGES3	-cat->	catof(PTGES3)
871	degradationof(CDKN1A)	=|	CDKN1A
872	CHFR	-cat->	catof(CHFR)
873	exp(CDKN2A)	-gp->	CDKN2A
874	taof(RB1)	activator	taof(E2F2)
875	ITGA5:ITGB1:PRKCA	-cc-	ITGB1
876	taof(MEOX2)	->	exp(CDKN1C)
877	kaof(CDK4)	->	RB1 P@S795
878	JARID1B	activator	exp(CDKN1B)
879	TGFA	=>	kaof(EGFR:ERBB2)
880	CDC25A	-cat->	paof(CDC25A)
881	kaof(AKT Family Hs)	=>	FRAP1 P@S2448
882	GRB2	-cat->	catof(GRB2)
883	MYCN P@T50	=>	degradationof(Mycn)
884	JARID1B	->	exp(CCNE1)
885	G1/S transition of mitotic cell cycle	->	cell proliferation
886	kaof(PKMYT1)	=|	kaof(CDC2)
887	STAT5A P@Y694	-@-	STAT5A
888	BCAR1	=>	kaof(SRC family Hs)
889	taof(MYCN)	->	cell cycle
890	exp(FOXM1)	-pos-	FOXM1
891	STAT6 P@Y641	=>	taof(STAT6)
892	taof(STAT5 Family Hs)	->	cell proliferation
893	kaof(MAPK1)	=>	taof(ELK1)
894	taof(NR4A1)	=|	taof(NR3C1)
895	KDR	-cc-	PI3K Family Hs
896	taof(GLI1)	=>	exp(FOXM1)
897	taof(MYCN)	->	exp(TERT)
898	exp(WEE1)	-gp->	WEE1
899	telomerase-dependent telomere maintenance	-subprocessof-*	cell proliferation
900	response to hypoxia	->	taof(EGR1)
901	exp(VEGFA)	-gp->	VEGFA
902	CRY2:PER3	-cc-	PER3
903	kaof(PTK2)	->	kaof(PI3K Family Hs)
904	kaof(CSNK1E)	->	ARNTL P@?
905	FOS	-cc-	AP-1 Complex Hs
906	NF1	activator	gtpof(Ras family Hs)
907	HOXA9	-e->	taof(HOXA9)
908	PDGFRB:PLAUR	=>	kaof(PDGFRB)
909	kaof(JAK family Hs)	=>	STAT6 P@Y641
910	exp(FOS)	-pos-	FOS
911	kaof(PKA Family Hs)	activator	taof(GLI2)
912	RB1 P@S811	=|	taof(RB1)
913	ARNTL:NPAS2	-cc-	ARNTL
914	kaof(MEK Family Hs)	=>	kaof(ERK family Hs)
915	EREG	=>	ERBB4:ERBB2
916	CCND3	->	kaof(CDK6)
917	ERK family Hs P@?	->	kaof(ERK family Hs)
918	catof(HDAC Family Hs)	->	taof(E2F4)
919	CDC16 P@ST	-@-	CDC16
920	CRY1:PER3	-cc-	CRY1
921	EGFR:ERBB2	=>	kaof(EGFR:ERBB2)
922	exp(HES1)	-gp->	HES1
923	PTK2	-cat->	kaof(PTK2)
924	exp(PTGS2)	-gp->	PTGS2
925	ERBB3 P@Y1289	=>	ERBB3:PIK3R2
926	taof(E2F1)	=>	exp(BUB1B)
927	kaof(CHEK1)	=>	TP53 P@S20
928	RB1 P@S807	=|	taof(RB1)
929	catof(PTGER3)	->	cyclic AMP
930	DKK1	activator	catof(LRP5)
931	PTGS2	-cat->	catof(PTGS2)
932	PER2:TIMELESS	-cc-	PER2
933	EIF4E	-cat->	catof(EIF4E)
934	taof(KLF4)	activator	exp(CTNNB1)
935	kaof(ZAK)	->	kaof(ERK family Hs)
936	GSK3 Family Hs	-cat->	kaof(GSK3 Family Hs)
937	RAP1A	-cat->	gtpof(RAP1A)
938	taof(E2F1)	=>	exp(CDC2)
939	sec(Hbegf)	-translocates-*	HBEGF
940	Flavopiridol	=|	kaof(CDK2)
941	ITGAV:ITGB8	->	catof(MMP14)
942	E2F5	-e->	taof(E2F5)
943	kaof(ZAK)	->	ERK family Hs P@?
944	TGFB1:TGFBR2:TGFBR3	-cc-	TGFB1
945	ZBTB16	-e->	taof(ZBTB16)
946	sec(VEGFA)	-translocates-*	VEGFA
947	kaof(ERK family Hs)	->	taof(FOS)
948	TP63	-e->	taof(TP63)
949	ATR	-cat->	kaof(ATR)
950	EGFR P@Y1173	-@-	EGFR
951	CEBPA:NR3C1	-cc-	NR3C1
952	kaof(AKT Family Hs)	=>	GSK3B P@S9
953	ANAPC2	-cc-	Anaphase Promoting Complex Family Hs
954	taof(EGR1)	=>	exp(EGFR)
955	GLI3	-e->	taof(GLI3)
956	Calcium	=>	paof(Calcineurin complex Hs)
957	CCNH	=>	kaof(CDK7)
958	kaof(GSK3B)	activator	CCND1
959	HOXB4	-e->	taof(HOXB4)
960	Reactive Oxygen Species	->	oxof(DUOX1)
961	NRG1	->	kaof(JAK3)
962	VAV2	-cat->	catof(VAV2)
963	kaof(AMP kinase Family Hs)	=>	TSC2 P@ST
964	Collagen type IV Family Hs	->	ITGA1:ITGB1
965	kaof(PKA Family Hs)	=>	RAF1 P@S259
966	NRG2	=>	ERBB4:ERBB2
967	TSC2 P@ST	-@-	TSC2
968	TP53 P@S215	=|	taof(TP53)
969	gtpof(RAP1A)	->	catof(TIAM1)
970	taof(MYC)	->	exp(CCND3)
971	Collagen type I Family Hs	->	ITGA2:ITGB1
972	kaof(GSK3B)	=>	MYC P@T58
973	kaof(PI3K Family Hs)	->	Akt family Hs P@T308
974	GATA6	-e->	taof(GATA6)
975	PER1	activator	exp(WEE1)
976	Notch Family Hs	-e->	taof(Notch Family Hs)
977	Collagen type IV Family Hs	->	ITGA2:ITGB1
978	Dinoprostone	->	gtpof(Ras family Hs)
979	HRAS mutated at G12V	->	cell senescence
980	taof(TFDP1)	->	taof(E2F1)
981	RPS6KA1 P@S380	=>	kaof(RPS6KA1)
982	MYC	-e->	taof(MYC)
983	catof(HDAC Family Hs)	activator	exp(CCNB1)
984	MEK Family Hs	-cat->	kaof(MEK Family Hs)
985	exp(SKP2)	-pos-	SKP2
986	RAS Family Hs	-cat->	gtpof(Ras family Hs)
987	taof(NFKB Complex Hs)	->	exp(MYC)
988	FOS:JUN	-cc-	JUN
989	taof(HOXD3)	->	exp(PLAU)
990	CRY1:PER1	activator	ARNTL:NPAS2
991	exp(MYC)	-pos-	MYC
992	exp(GLI3)	-pos-	GLI3
993	TGFB1:TGFBR2	-cc-	TGFB1
994	PKA Family Hs	-cat->	kaof(PKA Family Hs)
995	taof(NR4A1)	->	cell proliferation
996	kaof(PKA Family Hs)	=>	RAF1 P@S43
997	CLOCK:ARNTL	-cc-	CLOCK
998	taof(NR4A1)	->	CDKN1B
999	EGR1	-e->	taof(EGR1)
1000	kaof(MEK Family Hs)	->	kaof(JNK family Hs)
1001	GADD45A	=|	kaof(CDC2)
1002	SMAD2:SMAD3:SMAD4	=>	taof(SMAD4)
1003	kaof(AKT Family Hs)	=|	kaof(GSK3B)
1004	FOS	=>	taof(AP-1 complex Hs)
1005	DKK1	activator	exp(WNT5A)
1006	VDR	-e->	taof(VDR)
1007	ARNTL:NPAS2	->	exp(PER1)
1008	kaof(PKA Family Hs)	activator	taof(GLI1)
1009	taof(RORA)	->	exp(ARNTL)
1010	taof(GLI2)	->	exp(SMO)
1011	EGFR:ERBB2	=>	kaof(EGFR)
1012	CDKN1A P@T145	=|	degradationof(CDKN1A)
1013	exp(E2F1)	-gp->	E2F1
1014	ERBB3:ERBB2	-cc-	ERBB3
1015	catof(ADAM17)	->	VEGF Family Hs
1016	exp(CDC2)	-pos-	CDC2
1017	catof(TERT)	->	telomerase-dependent telomere maintenance
1018	CTNNB1 P@T41	-@-	CTNNB1
1019	RBL1 P@ST	-@-	RBL1
1020	NOTCH3	-e->	taof(NOTCH3)
1021	DKKL1	activator	catof(LRP6)
1022	taof(BHLHE40)	=|	exp(MYC)
1023	ITGA5:ITGB1	->	CAV1
1024	HOXA3	->	exp(PLAUR)
1025	PTEN	-cat->	paof(PTEN)
1026	sec(TGFA)	-translocates-*	TGFA
1027	paof(PTPN11)	->	gtpof(Ras family Hs)
1028	TGFB1	->	RB1 P@S807
1029	taof(HES1)	activator	cell proliferation
1030	MXI1:MYC	-cc-	MXI1
1031	CRY2:PER2	activator	CLOCK:ARNTL
1032	Anti-EGFR mAb Clone 225	=|	kaof(EGFR)
1033	catof(PTGS1)	=>	Prostaglandin H2
1034	exp(CDKN2C)	-gp->	CDKN2C
1035	CLOCK:ARNTL	-cc-	ARNTL
1036	PTCH1	=|	Translocates
1037	kaof(WEE1)	activator	CDC2:CCNB1
1038	taof(GLI2)	->	exp(CCND2)
1039	exp(TP63)	-gp->	TP63
1040	taof(NFATC1)	->	kaof(CDK4)
1041	PTPN11	-cat->	paof(PTPN11)
1042	taof(ZBTB17)	=>	exp(CCND1)
1043	AURKA	-cat->	kaof(AURKA)
1044	taof(RBL1)	activator	cell proliferation
1045	ITGA5:ITGB1:PRKCA	-cc-	PRKCA
1046	GADD45A	=|	kaof(AURKA)
1047	exp(EGFR)	-gp->	EGFR
1048	CDKN1B	=|	kaof(CDK2)
1049	SMAD7	-e->	taof(SMAD7)
1050	kaof(AKT Family Hs)	activator	kaof(GSK3 Family Hs)
1051	taof(GLI3)	=>	exp(GLI1)
1052	NR3C1	-e->	taof(NR3C1)
1053	RAF1 P@S338	-@-	RAF1
1054	GADD45A	->	mitotic spindle checkpoint
1055	gtpof(Ras family Hs)	->	STIL
1056	exp(CDKN1A)	-gp->	CDKN1A
1057	exp(NR1D1)	-gp->	NR1D1
1058	HOXD3	-e->	taof(HOXD3)
1059	MAPK1 P@T202	-@-	MAPK1
1060	catof(VIPR1)	->	cyclic AMP
1061	CLOCK:ARNTL	->	exp(CRY1)
1062	CDC2 P@T161	=>	kaof(CDC2)
1063	kaof(TGFBR1)	=>	SMAD2 P@?
1064	CTNNB1 P@S33	-@-	CTNNB1
1065	CDKN2B	=|	kaof(CDK4)
1066	RASSF1	->	CDKN1A
1067	TERT	-cat->	catof(TERT)
1068	CRY2:PER1	activator	ARNTL:NPAS2
1069	kaof(CSNK1E)	->	CRY2 P@?
1070	TYK2 P@Y1054	=>	kaof(TYK2)
1071	TGFB1	->	RB1 P@S811
1072	kaof(CDC2)	->	kaof(PLK1)
1073	ERBB3	-cat->	catof(ERBB3)
1074	taof(GLI2)	->	exp(JAG2)
1075	kaof(IGF1R)	->	catof(IRS2)
1076	SMAD2:SMAD3:SMAD4	-cc-	SMAD4
1077	kaof(AMP kinase Family Hs)	=>	TP53 P@S15
1078	KDR	-cc-	CTNNB1
1079	taof(RB1)	=|	exp(CDT1)
1080	U0126	=|	kaof(MEK Family Hs)
1081	PDGFRB:PLAUR	-cc-	PDGFRB
1082	taof(E2F1)	->	G1/S transition of mitotic cell cycle
1083	kaof(TYK2)	->	taof(STAT1)
1084	RASSF1	activator	kaof(JNK family Hs)
1085	EIF4EBP1:EIF4E	=|	catof(EIF4E)
1086	WNT Family Hs	->	catof(Frizzled Family Hs)
1087	exp(EIF4G1)	-gp->	EIF4G1
1088	taof(beta-catenin binding TCF family Hs)	=>	exp(CCND1)
1089	kaof(JAK2)	->	kaof(RAF1)
1090	exp(CDC25A)	-pos-	CDC25A
1091	STAT6	-e->	taof(STAT6)
1092	CLOCK:ARNTL	->	exp(NR1D1)
1093	taof(STAT3)	->	exp(TP63)
1094	HOXA5	activator	cell proliferation
1095	exp(CDKN1B)	-pos-	CDKN1B
1096	taof(GLI2)	->	exp(PTCH1)
1097	PTGS1	-cat->	catof(PTGS1)
1098	sec(AREG)	-from-	cell
1099	NRG4	=>	ERBB4:ERBB2
1100	CEBPA	=|	kaof(CDK2)
1101	CTNNB1 P@S37	=>	degradationof(CTNNB1)
1102	ANAPC4	-cc-	Anaphase Promoting Complex Family Hs
1103	MAPK3 P@Y204	=>	kaof(MAPK3)
1104	kaof(MAPK8)	->	NR4A1 P@ST
1105	BTC	=>	EGFR:ERBB3
1106	EREG	=>	kaof(EGFR)
1107	GNAS	-cat->	gtpof(GNAS)
1108	ERBB4:ERBB4	=>	kaof(ERBB4)
1109	HOXD3	->	ITGB3
1110	exp(CDC25B)	-pos-	CDC25B
1111	MXI1:MYC	-cc-	MYC
1112	ILK	-cat->	kaof(ILK)
1113	CDC23 P@ST	-@-	CDC23
1114	ITGA1:ITGB1	-cc-	ITGA1
1115	exp(IHH)	-gp->	IHH
1116	STAT3	-e->	taof(STAT3)
1117	exp(CDC25A)	-gp->	CDC25A
1118	NR3C1:FAM33A	-cc-	NR3C1
1119	kaof(CSNK1D)	->	PER2 P@?
1120	EIF4E P@S422	-@-	EIF4E
1121	taof(E2F1)	=>	exp(TIMELESS)
1122	catof(GAB1)	=>	catof(GRB2)
1123	kaof(CDK4)	->	RB1 P@S373
1124	exp(EIF4E)	-gp->	EIF4E
1125	kaof(PI3K Family Hs)	->	AKT family Hs P@S473
1126	SMAD4:SMAD3:E2F5:TFDP1:RBL1	activator	exp(MYC)
1127	STAT3 P@Y705	-@-	STAT3
1128	VEGFC	=>	kaof(FLT4)
1129	CDC27	-cc-	Anaphase Promoting Complex Family Hs
1130	taof(MYCN)	->	exp(CCND2)
1131	kaof(JAK2)	=>	taof(STAT3)
1132	CDH1:EGFR	-cc-	EGFR
1133	CDKN2A	=|	kaof(CDK6)
1134	SHH	=>	Translocates
1135	catof(SKP2)	=>	degradationof(CDKN1B)
1136	kaof(CDK6)	->	RBL1 P@ST
1137	BTC	=>	ERBB4:ERBB2
1138	JUN P@?	-@-	JUN
1139	TFDP1	-e->	taof(TFDP1)
1140	YWHAQ:WEE1	-cc-	YWHAQ
1141	gtpof(RHOA)	=>	kaof(ROCK1)
1142	Collagen type I Family Hs	->	ITGA1:ITGB1
1143	TIAM1	-cat->	catof(TIAM1)
1144	CTNNB1 P@S45	->	CTNNB1 P@S37
1145	SFN	activator	kaof(CDC2)
1146	kaof(PRKCA)	->	kaof(SRC)
1147	kaof(MAPK14)	activator	cell proliferation
1148	PDGF Family Hs	->	gtpof(RAC1)
1149	GRP	=>	catof(GRPR)
1150	degradationof(CDKN1B)	=|	CDKN1B
1151	exp(CRY1)	-pos-	CRY1
1152	kaof(CSNK1E)	=>	PER1 P@ST
1153	THAP1	activator	cell proliferation
1154	taof(HOXA5)	activator	exp(KDR)
1155	STIL	activator	SUFU
1156	exp(PER2)	-gp->	PER2
1157	taof(GLI2)	->	exp(CCND1)
1158	SRC Family Hs	-cat->	kaof(SRC family Hs)
1159	kaof(CDK4)	->	RBL1 P@ST
1160	HRAS mutated at G12V	-mutof-*	HRAS
1161	ERBB4	-cat->	kaof(ERBB4)
1162	CTNNB1 P@S45	=>	degradationof(CTNNB1)
1163	DISP1	->	SHH
1164	taof(beta-catenin binding TCF family Hs)	->	exp(DLK1)
1165	exp(CCND2)	-gp->	CCND2
1166	TGFB1	->	kaof(PI3K Family Hs)
1167	CCNE1	=>	kaof(CDK2)
1168	CTNNB1 P@Y	-@-	CTNNB1
1169	ELK1 P@S383	-@-	ELK1
1170	PDPK1 P@S241	-@-	PDPK1
1171	kaof(RPS6KA1)	=>	EIF4E P@S422
1172	SMAD4:SMAD3:E2F5:TFDP1:RBL1	-cc-	SMAD4
1173	MAP2K1	-cat->	kaof(MAP2K1)
1174	Dinoprostone	->	cyclic AMP
1175	CCNH	->	kaof(CDK4)
1176	exp(PER1)	-gp->	PER1
1177	PTEN P@S380	=|	paof(PTEN)
1178	paof(PTPN1)	=|	BCAR1
1179	kaof(p38 MAPK family Hs)	->	kaof(RPS6KA5)
1180	ANAPC5	-cc-	Anaphase Promoting Complex Family Hs
1181	ADRB1:ARRB2	-cc-	ADRB1
1182	CLOCK:ARNTL	->	exp(WEE1)
1183	kaof(CDC2)	->	CDC16 P@ST
1184	kaof(MET)	=>	MET P@Y1349
1185	degradationof(CTNNB1)	=|	CTNNB1
1186	taof(MYC)	->	cell cycle
1187	CDK7	-cat->	kaof(CDK7)
1188	taof(MYC)	=>	exp(EIF4G1)
1189	MAPK3	-cat->	kaof(MAPK3)
1190	exp(DLK1)	-gp->	DLK1
1191	RAF1 P@S338	=>	kaof(RAF1)
1192	CDC27 P@ST	-@-	CDC27
1193	WIF1	activator	WNT Family Hs
1194	CDC2 P@T161	-@-	CDC2
1195	CHEK1 P@S345	-@-	CHEK1
1196	G2 phase of mitotic cell cycle	->	STIL
1197	catof(SMO)	->	taof(GLI3)
1198	CDKN1C	=|	kaof(CDK2)
1199	Colforsin	->	cyclic AMP
1200	CDK6	-cat->	kaof(CDK6)
1201	catof(HDAC Family Hs)	activator	taof(GLI1)
1202	exp(TGFB1)	-gp->	TGFB1
1203	VEGFA	-cc-	KDR
1204	TSC1:TSC2	-cc-	TSC2
1205	cell senescence	activator	cell proliferation
1206	taof(HES1)	activator	exp(E2F1)
1207	GSK3 family Hs P@?	activator	kaof(GSK3 Family Hs)
1208	TGFA	=>	EGFR:ERBB2
1209	EIF4EBP1:EIF4E	-cc-	EIF4EBP1
1210	exp(CDKN2C)	-pos-	CDKN2C
1211	catof(GAB1)	=>	paof(PTPN11)
1212	CHEK1	-cat->	kaof(CHEK1)
1213	p38 MAPK family Hs P@T180	-@-	p38 MAPK Family Hs
1214	kaof(PKA Family Hs)	activator	taof(GLI3)
1215	NRG1	=>	ERBB4:ERBB2
1216	ADRB1:ARRB1	->	kaof(EGFR)
1217	TGFB1:TGFBR2	-cc-	TGFBR2
1218	EGFR:ERBB2	-cc-	ERBB2
1219	Akt family Hs P@T308	-@-	AKT Family Hs
1220	FLT4	-cat->	kaof(FLT4)
1221	kaof(ERK family Hs)	->	CCND1
1222	RHOA	-cat->	gtpof(RHOA)
1223	KLF4	-e->	taof(KLF4)
1224	AREGB	->	kaof(AKT Family Hs)
1225	E2F2	-e->	taof(E2F2)
1226	kaof(PKA Family Hs)	=>	taof(CREB1)
1227	ERBB3:PIK3R2	-cc-	ERBB3
1228	taof(MYCN)	->	exp(CDKN2A)
1229	HBEGF	=>	kaof(ERBB4)
1230	NRG1	=>	ERBB4 P@Y
1231	exp(CDKN2B)	-pos-	CDKN2B
1232	kaof(RAF1)	->	kaof(MAPK3)
1233	exp(JUN)	-pos-	JUN
1234	FGF10	=>	kaof(FGFR2)
1235	taof(ETS1)	->	exp(EGR1)
1236	NPPA	->	kaof(PKA Family Hs)
1237	exp(FOS)	-gp->	FOS
1238	RAF1 P@S259	=|	kaof(RAF1)
1239	ERBB3:PIK3R2	=>	kaof(PI3K Family Hs)
1240	exp(FN1)	-gp->	FN1
1241	ZBTB17:MYC	=>	taof(MYC)
1242	FOXM1	-e->	taof(FOXM1)
1243	kaof(SRC)	->	catof(ADAM17)
1244	CRY2:PER3	-cc-	CRY2
1245	RPS6KB1 P@T421	=>	kaof(RPS6KB1)
1246	PTGER1	-cat->	catof(PTGER1)
1247	PER1 P@ST	-@-	PER1
1248	catof(CHFR)	activator	PLK1
1249	CDC2:Anaphase Promoting Complex Family Hs	-cc-	Anaphase Promoting Complex Family Hs
1250	TP53 P@S20	=>	taof(TP53)
1251	NR4A1 P@ST	=|	taof(NR4A1)
1252	kaof(CDK7)	->	kaof(CDK2)
1253	PER2	activator	exp(MYC)
1254	NRG4	=>	kaof(ERBB4)
1255	CRY1:PER2	activator	CLOCK:ARNTL
1256	exp(EGFR)	-pos-	EGFR
1257	ADRB1:ARRB1	-cc-	ADRB1
1258	VEGFA	=>	kaof(KDR)
1259	CLOCK:ARNTL	->	exp(PER1)
1260	TGFB1	->	SMAD4:SMAD3:E2F5:TFDP1:RBL1
1261	catof(PTGS2)	=>	Prostaglandin H2
1262	MMP14	-cat->	catof(MMP14)
1263	taof(MYC)	=>	exp(CCNB1)
1264	GSK3 family Hs P@?	-@-	GSK3 Family Hs
1265	AMP kinase Family Hs	-cat->	kaof(AMP kinase Family Hs)
1266	ADRB1:ARRB2	-cc-	ARRB2
1267	CREB1 P@S133	-@-	CREB1
1268	taof(RB1)	activator	taof(E2F3)
1269	FGF1	=>	kaof(FGFR1)
1270	taof(JUN)	=>	taof(AP-1 complex Hs)
1271	kaof(JAK family Hs)	->	taof(Stat Family Hs)
1272	ITGAV:ITGB3	-cat->	catof(ITGAV:ITGB3)
1273	PP2A catalytic Family Hs	-cat->	paof(PP2A catalytic family Hs)
1274	IRS2	-cat->	catof(IRS2)
1275	kaof(TYK2)	->	taof(STAT3)
1276	EGFR P@Y1173	=>	kaof(EGFR)
1277	HOXA5	-e->	taof(HOXA5)
1278	kaof(CDK2)	=>	RB1 P@ST
1279	kaof(IGF1R)	=>	IGF1R P@Y
1280	kaof(SRC)	->	kaof(AKT Family Hs)
1281	CRY1	->	exp(CCND1)
1282	CRY1:TIMELESS	-cc-	TIMELESS
1283	TGFA	=>	EGFR:EGFR
1284	PER1	activator	exp(CCND1)
1285	taof(RB1)	=|	exp(TIMELESS)
1286	CRY1:PER2	-cc-	CRY1
1287	ZAK	-cat->	kaof(ZAK)
1288	taof(TP53)	=>	exp(CDKN1A)
1289	exp(EIF4EBP1)	-pos-	EIF4EBP1
1290	kaof(GSK3B)	->	taof(TP53)
1291	taof(E2F1)	=>	exp(CCNE1)
1292	kaof(MAPK3)	->	cell proliferation
1293	CDC25C	-cat->	paof(CDC25C)
1294	EIF4EBP1 P@S65	-@-	EIF4EBP1
1295	SMAD4:SP1	-cc-	SP1
1296	MYCN	-e->	taof(MYCN)
1297	taof(STAT3)	->	CCND3
1298	CDC25B	-cat->	paof(CDC25B)
1299	GSK3B P@S	-@-	GSK3B
1300	kaof(SRC family Hs)	->	kaof(PTK2)
1301	EIF4E:EIF3A	->	protein biosynthesis
1302	ARNTL:NPAS2	->	exp(CRY1)
1303	HGF	=>	kaof(MET)
1304	CLOCK:ARNTL	->	exp(CRY2)
1305	TYK2 P@Y1055	-@-	TYK2
1306	taof(PPARG)	->	exp(CDKN2C)
1307	RAF1 P@S43	-@-	RAF1
1308	sec(IL1A)	-to-	extracellular
1309	MAPK3 P@Y187	-@-	MAPK3
1310	kaof(GSK3 Family Hs)	=>	CTNNB1 P@S37
1311	kaof(GSK3 Family Hs)	activator	taof(GLI1)
1312	JUN	-e->	taof(JUN)
1313	paof(CDC25B)	=>	kaof(CDC2)
1314	Rosiglitazone	=>	taof(PPARG)
1315	CTNNB1 P@S45	-@-	CTNNB1
1316	exp(WNT5A)	-pos-	WNT5A
1317	RPS6KA1 P@S380	-@-	RPS6KA1
1318	taof(MYC)	=>	exp(TERT)
1319	kaof(GSK3 Family Hs)	->	CTNNB1 P@?
1320	exp(VEGFA)	-pos-	VEGFA
1321	catof(PTGS2)	->	Dinoprostone
1322	TSC2 P@T1462	-@-	TSC2
1323	CLOCK:ARNTL	->	exp(BHLHE40)
1324	ERBB4:ERBB2	-cc-	ERBB4
1325	YWHAQ:WEE1	-cc-	WEE1
1326	sec(Hbegf)	-to-	extracellular
1327	exp(CRY2)	-pos-	CRY2
1328	NKD1	activator	catof(Dishevelled Family Hs)
1329	EIF4EBP1 P@T37	-@-	EIF4EBP1
1330	taof(GLI2)	->	exp(CCNE1)
1331	NR4A1	-e->	taof(NR4A1)
1332	TYK2 P@Y1054	-@-	TYK2
1333	FOS	-e->	taof(FOS)
1334	catof(FZD1)	->	kaof(EGFR)
1335	STAT5B	-e->	taof(STAT5B)
1336	taof(PPARG)	->	exp(CDKN1A)
1337	taof(STAT2)	->	cell proliferation
1338	degradationof(Mycn)	=|	MYCN
1339	Calcium	->	FGF2
1340	taof(MYC)	=>	exp(CDC25A)
1341	gtpof(Ras family Hs)	->	kaof(MEK Family Hs)
1342	JAG2	=>	taof(Notch Family Hs)
1343	ERBB4:ERBB2	=>	kaof(ERBB4)
1344	JUN P@S73	=>	taof(JUN)
1345	ITGA2:ITGB1	-cc-	ITGB1
1346	TGFB1	->	ITGA5:ITGB1
1347	gtpof(KRAS)	=>	kaof(RAF1)
1348	NR3C1:FAM33A	-cc-	FAM33A
1349	taof(E2F4)	activator	G1/S transition of mitotic cell cycle
1350	TGFA	=>	kaof(EGFR)
1351	kaof(EGFR)	->	catof(GAB1)
1352	PER1:TIMELESS	-cc-	PER1
1353	PCNA:CDK4:CCND1	-cc-	PCNA
1354	SMAD4:SMAD3:E2F4:TFDP1:RBL1	-cc-	RBL1
1355	MXI1:MYC	activator	taof(MYC)
1356	exp(BHLHE40)	-pos-	BHLHE40
1357	taof(beta-catenin binding TCF family Hs)	->	exp(MYCN)
1358	CDKN2C	=|	kaof(CDK4)
1359	ITGAV:ITGB3	-cc-	ITGAV
1360	MAPK1 P@Y187	=>	kaof(MAPK1)
1361	Calcitriol	->	Calcium
1362	RBL1	-e->	taof(RBL1)
1363	taof(E2F1)	=>	exp(BRCA1)
1364	Translocates	-translocates-*	CCNB1
1365	exp(PLAUR)	-pos-	PLAUR
1366	TP53 P@S15	-@-	TP53
1367	JAK3	-cat->	kaof(JAK3)
1368	CRY1:TIMELESS	-cc-	CRY1
1369	CREB1 P@S133	=>	taof(CREB1)
1370	RASSF1	activator	JNK family Hs P@?
1371	gtpof(Ras family Hs)	-sub->	gtpof(HRAS)
1372	ARNTL:NPAS2	->	exp(NR1D1)
1373	ERBB3:ERBB2	-cc-	ERBB2
1374	ILK:ITGB1	-cc-	ILK
1375	kaof(SRC)	->	kaof(EGFR)
1376	taof(beta-catenin binding TCF family Hs)	=>	exp(MYC)
1377	taof(E2F1)	=>	exp(CCNA2)
1378	EGFR:ERBB2	-cc-	EGFR
1379	CRY1:PER2	activator	ARNTL:NPAS2
1380	TP53:MYC	-cc-	TP53
1381	kaof(JNK family Hs)	=>	taof(AP-1 complex Hs)
1382	exp(CTNNB1)	-gp->	CTNNB1
1383	MYC P@S62	-@-	MYC
1384	sec(HBEGF)	-to-	extracellular
1385	ERBB3 P@Y1289	-@-	ERBB3
1386	kaof(MET)	->	kaof(AKT Family Hs)
1387	EGF	=>	EGFR:EGFR
1388	gtpof(GNAS)	->	cyclic AMP
1389	kaof(RPS6KB1)	=>	FRAP1 P@S2448
1390	EGFR:EGFR	-cc-	EGFR
1391	ITGA5:ITGB1	=>	kaof(EGFR)
1392	kaof(JAK2)	->	STAT5A P@Y694
1393	exp(CCND2)	-pos-	CCND2
1394	NR1D1	-e->	taof(NR1D1)
1395	taof(BHLHE40)	activator	exp(NR1D1)
1396	catof(CHFR)	activator	CCNB1
1397	HOXA5	->	AKT family Hs P@S473
1398	Isoproterenol	=>	catof(ADRB1)
1399	SUFU	activator	taof(GLI2)
1400	Dinoprostone	activator	PDGFRA
1401	exp(FZD2)	-gp->	FZD2
1402	TGFB1:TGFBR2:TGFBR3	-cc-	TGFBR3
1403	BCAR1	->	gtpof(Rac Family Hs)
1404	RB1 P@ST	=|	taof(RB1)
1405	sec(HBEGF)	-translocates-*	HBEGF
1406	CDKN1A	=|	kaof(CDC2)
1407	kaof(CDK7)	->	kaof(CDK4)
1408	kaof(RAF family Hs)	->	kaof(MEK Family Hs)
1409	exp(TERT)	-gp->	TERT
1410	MIR192	activator	exp(CDKN2D)
1411	HOXA3	->	exp(MMP14)
1412	EGF	=>	EGFR:ERBB3
1413	gtpof(RAC1)	->	STAT3 P@Y705
1414	CDKN2D	=|	kaof(CDK4)
1415	CCNA1	=>	kaof(CDK2)
1416	TGFB1	->	EIF4EBP1 P@T37
1417	kaof(CDK6)	=>	RB1 P@ST
1418	CTNNB1 P@T41	=>	degradationof(CTNNB1)
1419	exp(GLI3)	-gp->	GLI3
1420	exp(KDR)	-gp->	KDR
1421	CRY2:PER1	-cc-	PER1
1422	TGFB2	->	Dinoprostone
1423	taof(NR1D1)	activator	exp(CDKN1A)
1424	exp(DKK1)	-pos-	DKK1
1425	NRG1	=>	ERBB3:ERBB2
1426	kaof(RAF1)	->	kaof(MEK Family Hs)
1427	CRY1	activator	exp(WEE1)
1428	DNMT1	activator	exp(CDKN2A)
1429	Dishevelled Family Hs	-cat->	catof(Dishevelled Family Hs)
1430	TSC2	-cat->	catof(TSC2)
1431	DKK4	activator	catof(LRP6)
1432	PER1 P@ST	=>	degradationof(PER1)
1433	kaof(TGFBR1)	->	kaof(JNK family Hs)
1434	CTNNB1:CDH1	=|	taof(CTNNB1)
1435	PER1	->	kaof(ATM)
1436	catof(PTGES)	->	Dinoprostone
1437	ITGA6:ITGB4	->	CDH1
1438	CDC2 P@T14	=|	kaof(CDC2)
1439	CEBP Family Hs	-e->	taof(CEBP family Hs)
1440	DKK3	activator	catof(LRP6)
1441	THAP1	activator	exp(CCNB2)
1442	SMAD4:SMAD3:E2F4:TFDP1:RBL1	-cc-	TFDP1
1443	taof(CTNNB1)	->	exp(PTGS2)
1444	taof(TFDP1)	->	taof(E2F2)
1445	exp(IHH)	-pos-	IHH
1446	taof(GLI2)	->	exp(GLI3)
1447	CDKN2C	=|	kaof(CDK6)
1448	kaof(CDK7)	->	kaof(CDK6)
1449	taof(MYCN)	->	exp(CDC2)
1450	catof(ADAM17)	->	sec(TGFA)
1451	EIF4G1	->	catof(EIF4E)
1452	kaof(ATM)	=>	kaof(CHEK2)
1453	RHEB	-cat->	gtpof(RHEB)
1454	CDC20	activator	CDKN1A
1455	RAC1	-cat->	gtpof(RAC1)
1456	sec(TGFA)	->	kaof(EGFR)
1457	CDKN1A	->	cell senescence
1458	CTNNB1 P@S45	->	CTNNB1 P@S33
1459	taof(MEOX2)	=>	exp(CDKN1A)
1460	taof(CREB1)	=>	exp(PTGS2)
1461	kaof(JNK family Hs)	->	JUN P@S73
1462	TP53	-e->	taof(TP53)
1463	taof(FOXM1)	=>	exp(SKP2)
1464	catof(PTGES3)	->	Dinoprostone
1465	RB1 P@ST	-@-	RB1
1466	kaof(PLK1)	->	CDC16 P@ST
1467	GSK3B P@S9	-@-	GSK3B
1468	kaof(FLT4)	->	kaof(p38 MAPK family Hs)
1469	catof(EIF4E)	->	protein biosynthesis
1470	PXN:VCL	->	kaof(PTK2)
1471	catof(VAV2)	=>	gtpof(RAC1)
1472	taof(AP-1 complex Hs)	=>	exp(PLAU)
1473	MET P@Y1349	-@-	MET
1474	FRAT1	->	GSK3 family Hs P@S9
1475	FRAP1 P@S2448	-@-	FRAP1
1476	CDC2:CCNB1	-cc-	CDC2
1477	protein biosynthesis	-subprocessof-*	cell proliferation
1478	FAM33A	->	taof(NR3C1)
1479	RPS6KB1 P@T389	=>	kaof(RPS6KB1)
1480	kaof(PDGFRA)	->	kaof(MAPK3)
1481	FGF7	->	Dinoprostone
1482	CRY1	->	cell cycle
1483	EGFR:ERBB3	-cc-	ERBB3
1484	exp(ARNTL)	-gp->	ARNTL
1485	THAP1	activator	exp(CCNB1)
1486	PD0325901	=|	kaof(MEK Family Hs)
1487	taof(E2F2)	->	G1/S transition of mitotic cell cycle
1488	kaof(WEE1)	=>	CDC2 P@Y15
1489	response to hypoxia	->	kaof(EGFR)
1490	taof(MYC)	->	exp(CCND1)
1491	PTEN P@T382	=|	paof(PTEN)
1492	SMAD4:SMAD3:E2F5:TFDP1:RBL1	-cc-	TFDP1
1493	Epoprostenol	->	Cyclic GMP
1494	Akt family Hs P@T308	=>	kaof(AKT Family Hs)
1495	CTNNB1	->	degradationof(PER2)
1496	taof(E2F1)	=>	exp(MYC)
1497	exp(VEGFC)	-gp->	VEGFC
1498	kaof(AKT Family Hs)	=|	catof(CHFR)
1499	taof(E2F1)	=>	exp(PRIM2)
1500	JUN P@S73	-@-	JUN
1501	PDPK1	-cat->	kaof(PDPK1)
1502	HOXD3	->	PLAU
1503	catof(PTGES2)	activator	Prostaglandin H2
1504	kaof(GSK3 Family Hs)	activator	taof(GLI3)
1505	exp(CCND3)	-pos-	CCND3
1506	CDC2 P@Y15	activator	kaof(CDC2)
1507	taof(E2F3)	->	G1/S transition of mitotic cell cycle
1508	PRC1 complex	activator	exp(DKK1)
1509	taof(CTNNB1)	=>	exp(VEGFA)
1510	taof(GLI2)	->	exp(HHIP)
1511	exp(BHLHE41)	-gp->	BHLHE41
1512	kaof(EGFR)	->	kaof(MEK Family Hs)
1513	SMAD5	-e->	taof(SMAD5)
1514	FZR1	->	CDKN1A
1515	sec(Hbegf)	-from-	cell
1516	sec(IL1A)	-translocates-*	IL1A
1517	catof(IRS2)	->	kaof(PI3K Family Hs)
1518	kaof(MET)	=>	catof(GAB1)
1519	exp(ITGA5)	-pos-	ITGA5
1520	exp(WNT5A)	-gp->	WNT5A
1521	HRAS mutated at G12V	->	CDKN1A
1522	mitotic spindle checkpoint	-subprocessof-*	mitotic anaphase
1523	exp(RPRM)	-gp->	RPRM
1524	catof(SMO)	->	taof(GLI2)
1525	catof(GRPR)	->	kaof(EGFR)
1526	gtpof(RHOA)	->	STAT3 P@Y705
1527	Dinoprostone	->	catof(PTGER1)
1528	taof(MYC)	activator	exp(CDKN2B)
1529	kaof(WEE1)	=|	kaof(CDC2)
1530	RASSF1	activator	exp(CCND1)
1531	calcineurin complex Hs	-cat->	paof(Calcineurin complex Hs)
1532	taof(GLI3)	->	exp(IHH)
1533	gtpof(Ras family Hs)	=>	kaof(RAF1)
1534	TSC1:TSC2	-cc-	TSC1
1535	ROCK1	-cat->	kaof(ROCK1)
1536	CDH1:CTNND1	->	kaof(SRC family Hs)
1537	FRAP1 P@S2448	=>	kaof(FRAP1)
1538	Calcium	->	paof(Calcineurin complex Hs)
1539	FN1	->	ITGA5:ITGB1
1540	catof(Frizzled Family Hs)	=>	catof(Dishevelled Family Hs)
1541	ITGA3:ITGB1	-cc-	ITGB1
1542	taof(MYC)	->	exp(CDC2)
1543	kaof(AKT Family Hs)	->	kaof(FRAP1)
1544	exp(CRY2)	-gp->	CRY2
1545	gtpof(Cdc42)	->	STAT3 P@S727
1546	exp(PLAU)	-gp->	PLAU
1547	mitotic anaphase	-subprocessof-*	cell proliferation
1548	GSK3 family Hs P@S9	=|	kaof(GSK3 Family Hs)
1549	CTNNB1:CDH1	-cc-	CTNNB1
1550	catof(GRPR)	->	sec(AREG)
1551	FGF1	=>	kaof(FGFR2)
1552	exp(PER2)	-pos-	PER2
1553	CLOCK:ARNTL	->	exp(BHLHE41)
1554	FGF7	=>	kaof(FGFR2 NP_963895)
1555	exp(DKK1)	-gp->	DKK1
1556	CRY2:PER3	activator	CLOCK:ARNTL
1557	kaof(FRAP1)	->	STAT3 P@Y705
1558	exp(FN1)	-pos-	FN1
1559	HDAC Family Hs	-cat->	catof(HDAC Family Hs)
1560	Platelet Derived Growth Factor Complex family Hs	->	kaof(PDGFR family Hs)
1561	p38 MAPK Family Hs	-cat->	kaof(p38 MAPK family Hs)
1562	exp(EIF4E)	-pos-	EIF4E
1563	TGFB1	->	taof(SMAD2)
1564	SMAD1	-e->	taof(SMAD1)
1565	CDKN2A	activator	kaof(CDK4)
1566	kaof(JAK1)	=>	STAT1 P@Y701
1567	Rac Family Hs	-cat->	gtpof(Rac Family Hs)
1568	CDKN1A	activator	kaof(CDC2)
1569	PI3K Family Hs	-cat->	kaof(PI3K Family Hs)
1570	kaof(RPS6KB1)	->	GSK3B P@S
1571	taof(MYC)	=>	exp(EIF4E)
1572	kaof(CDC2)	->	CDC27 P@ST
1573	CAV1	->	kaof(YES1)
1574	EGFR:ERBB2	=>	kaof(ERBB2)
1575	kaof(PDGFRA)	->	catof(PTGS2)
1576	SMAD2	-e->	taof(SMAD2)
1577	TP53 P@S20	-@-	TP53
1578	Flavopiridol	=|	kaof(CDK4)
1579	taof(E2F1)	=>	exp(CDT1)
1580	AP-1 Complex Hs	-e->	taof(AP-1 complex Hs)
1581	FN1	->	ITGAV:ITGB6
1582	taof(HOXD3)	=>	exp(ITGA5)
1583	exp(RPRM)	-pos-	RPRM
1584	RB1	=>	taof(E2F4)
1585	taof(GLI3)	activator	exp(JAG1)
1586	kaof(ATR)	=>	CHEK1 P@S345
1587	AKT Family Hs	-cat->	kaof(AKT Family Hs)
1588	TGF-beta Family Hs	->	Dinoprostone
1589	MAPKKK cascade	->	kaof(MEK Family Hs)
1590	Thiazolidinedione	=>	taof(PPARG)
1591	TSC2 P@T1462	=|	catof(TSC1:TSC2)
1592	catof(GRPR)	->	kaof(SRC)
1593	DNMT1	activator	exp(RB1)
1594	VIP	->	catof(VIPR1)
1595	Sirolimus	=|	kaof(FRAP1)
1596	taof(E2F3)	=>	exp(BUB1B)
1597	MET P@Y1234	-@-	MET

## Sheet: Evidence
Edge	PubMed	Species	Tissue	BodyPart	Disease	Location	Cell Type	Cell Line	Evidence Text
1	17496330	Homo sapiens							Remarkably, by virtue of mammalian target of rapamycin/STAT3 Pi-Ser-727, Eps8 modulates FAK expression required for cell proliferation. See full text figure 9.
1	15705584	Mus musculus						MEF cell line	in Fig. 7A, STAT3 KO cells were unresponsive to the active RhoA-, Rac1-, or Cdc42-stimulated cyclin D1 transcription in a luciferase-based reporter assay, whereas in WT- or STAT3-reconstituted cells, the cyclin D1 luciferase activity was significantly up-regulated by all three GTPases.
1	17118707	Homo sapiens							At the molecular level, STAT3 participates in cell transformation through the activation of several genes involved in cell-cycle progression, such as cyclin D1, MYC or cell division cycle 25A (CDC25A) [23,24]. {cyclin D1 (a STAT3 target gene}
1		Homo sapiens							In this paper, we present a comprehensive pathway map of EGFR signaling and other related pathways.
1	12032149	Mus musculus							G1 phase cyclins including cyclins D1 and E had lower expression levels in Alb+STAT3- livers, indicating an abnormal G1 to S phase transition
1	11536047	Mus musculus						NIH3T3 cell line	Overexpression of both MEN2A-RET and STAT3 strongly enhanced reporter activation, indicating that MEN2A-RET induces cyclin-D1 gene expression via STAT3 (Figure 4a).
1	17118707	Homo sapiens							At the molecular level, STAT3 participates in cell transformation through the activation of several genes involved in cell-cycle progression, such as cyclin D1, MYC or cell division cycle 25A (CDC25A) [23,24]. {cyclin D1 (a STAT3 target gene}
1	16510571	Homo sapiens							Mutagenesis of STAT3 binding sites within the cyclin D1 promoter and chromatin immunoprecipitation studies showed an association between STAT3 and the transcriptional regulation of the human cyclin D1 gene.
3	14657031	Homo sapiens							Both kinases CDK1 (complexed with cyclin B1) and PLK1 were able to phosphorylate CDC23. CDC23 phospho-T556 apperared early in mitosis (between 8 and 8.5 hours), reached maximal levels in metaphase (between 10-10.5 hours) and disappeared at the end of mitosis (between 12 and 13 hours), although it could be detected with lower intensity. CDC23-phospho-T556 could be detected only when APC was enrich…
4	9419975	Homo sapiens							Furthermore, although epiregulin stimulated tyrosine phosphorylation of all four ErbB receptors, the main intracellular signal was mediated by ErbB-4 and/or EGFR. The pattern of activation of ErbB family receptors was different from that of other EGF-related ligands. Our findings indicate that ErbB-4 and EGFR are receptors for epiregulin, and suggest that EGF-related ligands transduce signals for…
4	17085050	Homo sapiens							The ErbB family of four receptor tyrosine kinases occupies a central role in a wide variety of biological processes from neuronal development to breast cancer. New information continues to expand their biologic significance and to unravel the molecular mechanisms that underlie the signaling capacity of these receptors. Here, we review several aspects of ErbB receptor physiology for which new and …
6	10648567	Homo sapiens					endothelial cell		We have previously established that Hox D3 is required for expression of integrin alphavbeta3 and urokinase plasminogen activator (uPA), which contribute to EC adhesion, invasion, and migration during angiogenesis.
7	19270180	Homo sapiens		lung			endothelial cell		Both SMAD2 and SMAD1/5 were activated upon exposure to TGF-beta1
8	17085050	Homo sapiens							The ErbB family of four receptor tyrosine kinases occupies a central role in a wide variety of biological processes from neuronal development to breast cancer. New information continues to expand their biologic significance and to unravel the molecular mechanisms that underlie the signaling capacity of these receptors. Here, we review several aspects of ErbB receptor physiology for which new and …
8	17882547	Homo sapiens						MDA-MB-231 cell line	In the EGFR bearing lines, the receptor was phosphorylated at tyrosine 992 under basal conditions, and the addition of 100 nM amphiregulin did not lead to the phosphorylation of other tyrosine residues typically phosphorylated by the prototypical ligand EGF. Treatment of the EGFR positive lines with the EGFR inhibitor PD153035 and amphiregulin-neutralizing antibodies reduced PTHrP mRNA levels by …
8	19138943	Homo sapiens	airway epithelium						EGFR and its ligands EREG, AREG, DTR (HB-EGF), and TGFA
8	12743035	Homo sapiens							Moreover, AR gene silencing by siRNA or inhibition of AR biological activity by neutralizing antibodies and heparin prevents GPCR-induced EGFR tyrosine phosphorylation, downstream mitogenic signalling events, cell proliferation, migration and activation of the survival mediator Akt/PKB.
8	16484682	Homo sapiens							from full text - Figure 1
8	19915156	Mus musculus		lung					Amphiregulin, an EGF receptor (EGFR) ligand, is essential for epithelial development in various organs. A recent report suggested that amphiregulin acts as a protective factor in a liver injury model. Little is known about the roles of amphiregulin in lung injury and pulmonary fibrosis.
8	17670913	Homo sapiens							Furthermore, EGFR, activated by amphiregulin but not epidermal growth factor, results in the prompt activation of the transcription factor nuclear factor-kappaB (NF-kappaB)
8	19237431	Mus musculus					Alveolar type II cell		For these experiments, E19 type II epithelial cells were incubated with different recombinant EGFR ligands for 16 h. Samples were processed by Northern blot to analyse SP-B and SP-C mRNA expression. As shown in Fig. 1A, incubation with amphiregulin (AR), epiregulin (EPR) or betacellulin (BTC) did not change SP-B/SP-C gene expression when compared to vehicle samples. In contrast, the addition of H…
8	12711607	Homo sapiens							The smoke-triggered mechanism includes the generation of oxygen radicals, which in turn stimulate tumor necrosis factor alpha-converting enzyme (a disintegrin and metalloproteinase (ADAM) 17) to cleave transmembrane amphiregulin, a ligand for the epidermal growth factor receptor (EGFR).
8	19915156	Mus musculus		lung					Amphiregulin, an EGF receptor (EGFR) ligand, is essential for epithelial development in various organs. A recent report suggested that amphiregulin acts as a protective factor in a liver injury model. Little is known about the roles of amphiregulin in lung injury and pulmonary fibrosis.
8	14500348	Homo sapiens							Modified assertion
9	14657031	Homo sapiens							Both kinases CDK1 (complexed with cyclin B1) and PLK1 were able to phosphorylate CDC27. CDC27 phospho-T447 appeared early in mitosis (between 8 and 8.5 hours), reached maximal levels in metaphase (between 10-10.5 hours) and disappeared at the end of mitosis (between 12 and 13 hours). CDC27 phospho S427 appeared and disappeared in similar kinetics, although it could be detected with lower intensit…
10	17940039	Mus musculus					stem cell		To understand the mechanisms of HOXB4 activity, we wanted to identify target genes of HOXB4 in adult HSCs and HPCs. We thus transduced murine HSC/HPCs with a retroviral vector that coexpresses EGFP and a 4-hydroxytamoxifen (TMX)-inducible form of HOXB4 (HOXB4-ER). Upon addition of TMX, the HOXB4-ER fusion protein translocates from the cytoplasm to the nucleus, consequently being capable of modula…
12	16078016	Homo sapiens	skeletal muscle						Dexamethasone treatment decreased the ability of insulin to stimulate glucose uptake, glycogen synthesis and glycogen synthase fractional activity. In addition, the dephosphorylation of glycogen synthase by insulin was blocked. These defects were paralleled by reduced insulin-stimulated protein kinase B (PKB) and GSK-3 phosphorylation. We demonstrated that chronic dexamethasone treatment impairs …
12	12044009	Homo sapiens							Cancer arises from a stepwise accumulation of genetic changes that liberates neoplastic cells from the homeostatic mechanisms that govern normal cell proliferation. In humans, at least four to six mutations are required to reach this state, but fewer seem to be required in mice. By rationalizing the shared and unique elements of human and mouse models of cancer, we should be able to identify the …
12	11742412	Homo sapiens							Upon its activation downstream of PI(3)K, Akt phosphorylates and inactivates GSK-3, decreasing the rate of phosphorylation of glycogen synthase, thus increasing its activity state59.
12	12097378	Homo sapiens							Beta-catenin is a transcriptional activator that is regulated by glycogen synthase kinase-3 (GSK-3). GSK-3 is constitutively active in unstimulated cells where it phosphorylates beta-catenin, targeting beta-catenin for rapid degradation. Receptor-induced inhibition of GSK-3 allows beta-catenin to accumulate in the cytoplasm and then translocate to the nucleus where it promotes the transcription o…
12	14647429	Mus musculus					keratinocyte		We show that Gadd45a not only directly associates with two components of the APC complex, namely protein phosphatase 2A (PP2A) and glycogen synthase kinase 3beta (GSK3beta) but also promotes GSK3beta dephosphorylation at Ser9, which is essential for GSK3beta activation, and resultant activation of the APC destruction complex.
12	12496958	Mus musculus							As AKT is the principal kinase that phosphorylates the inhibitory site of GSK3-beta, this result points to an important role of melusin in regulating this pathway.
12	12107176	Rattus norvegicus					adipocyte		PKB also plays an important role in the stimulaiton of glycogen synthase by insulin via the phosphoryaltion and inactivation of glycogen synthase kinase-3
12	15294054	Homo sapiens	skeletal muscle						Phosphorylation of GSK-3b on Ser9 results in its inactivation, an event that leads to dephosphorylation, and thereby activation, of eukaryotic initiation factor (eIF) 2B (Welsh et al. 1998).
12	12095987	Rattus norvegicus							In primary rat neuronal and HT22 cells, FGF1 promoted a time-dependent inactivation of GSK3beta by phosphorylation at serine 9. Blocking FGF1 receptors with heparinase reduced this effect. The effects of FGF1 on GSK3beta were dependent on phosphatidylinositol 3-kinase (PI3K)-protein kinase B (Akt) because inhibitors of this pathway or infection with dominant negative Akt adenovirus blocked inacti…
12	12496958	Mus musculus							Our analysis of the signaling events occurring in response to mechanical stress indicated that phosphorylation of p38 and ERK1/2 MAP kinases, as well as GSK3-beta, is strongly stimulated within 5 minutes of induction of the stress in wild-type mice. The absence of melusin expression specifically reduced phosphorylation of GSK3-beta serine 9, but did not substantially affect phosphorylation of p38…
12	12044776	Homo sapiens					t-cell		AKT was shown to phosphorylate and inactivate GSK3, thereby activating the nuclear translocation of NFAT
12	15292521	Homo sapiens	skeletal muscle						once Akt1 is activated, it initiates a cascade of phosphorylation events targeting mammalian target of rapamycin, mTOR, which in turn phosphorylates the p70S6 kinase and GSK3B
13	11252954	Homo sapiens							Figure 1 | The ErbB signalling network.
13	11741977	Homo sapiens							ERK1/2 MAPK is activated and translocates to the nucleus to activate Elk-1
13	8586671	Mus musculus							Modified assertion
13	10436166	Homo sapiens	endothelium						This inhibitory effect was further substantiated by the inhibition of NO on both the shear stress-induced transcriptional activity of Elk-1 (an ERK substrate)
13	11283246	Homo sapiens							Modified assertion
13	16729045	Homo sapiens							In this paper, we present a comprehensive pathway map of EGFR signaling and other related pathways. The map reveals that the overall architecture of the pathway is a bow-tie (or hourglass) structure with several feedback loops. See figure 2: The bow-tie architecture of the EGFR signaling pathway.
13	16287813	Homo sapiens							It is known that there are two isoforms of ERK, ERK1 and ERK2, and they phosphorylate and activate various transcription factors, such as Elk-1 and Elk-2. These transcription factors regulate expression of diverse genes that relates to the proliferation and growth of the cells.
16	11297548	Homo sapiens						MDA-MB-361 cell line	Although the growth factors epidermal growth factor (EGF) and neuregulin (NRG) 1 similarly stimulated Erk1/2 in MDA-MB-361 cells, EGF acting through an EGF receptor/ErbB2 heterodimer preferentially stimulated protein kinase C, and NRG1beta acting through an ErbB2/ErbB3 heterodimer preferentially stimulated Akt.
16	10214951	Homo sapiens							Table 2: Classification of ligands according to their relative affinities toward ErbB-IgGs. I only too the High affinity (1-100 nM) and Very high affinity (<1 nM).
16	15864276	Homo sapiens							Figure 1 | ERBB receptors, ligands, dimers and downstream signalling pathways. a | Members of the epidermal growth factor (EGF) family of growth factors are ligands for the ERBB receptors. Ligand binding to ERBB receptors induces the formation of receptor homo- and heterodimers and the activation of the intrinsic kinase domain, resulting in phosphorylation on specific tyrosine residues within the…
16	15568014	Homo sapiens						SKBR3 cell line	Clearly, ligand-induced formation of active ErbB-3 . ErbB- 2 complexes is potentiated following inhibition of Hsp90 by GA. A similar phenomenon was observed when addressing EGF induced heterodimerization of ErbB-1 and ErbB-2 (supplementary Fig 1C online).
20	11715024	Homo sapiens							Activation of the adenylyl cyclase-coupled beta2-adrenoceptor expressed in HEK-293 cells or the endogenous receptor for prostaglandin E1 in N1E-115 neuroblastoma cells induced calcium mobilization and PLC stimulation, seemingly caused by cAMP formation,
20	12228765	Homo sapiens		stomach					Stimulation of EP2 and EP4 is linked with cyclic adenosine 3', 5'-monophosphate (cAMP)-dependent protein kinase A (PKA). specific agonists of these receptors induced growth inhibition with an accompanying increase in cAMP production.
20	12837940	Homo sapiens							Mechanisms of cancer promotion by COX-2 are not fully understood, but signaling through prostaglandin (PG)E2 receptors is a contributing factor. The major PGE2 receptors on epithelial cells, EP2 and EP4, increase cAMP production, which promotes growth and inhibits apoptosis in some cell types. To explore the hypothesis that PGE2-stimulated cAMP is a key intracellular mediator of COX-2-dependent a…
20	17615396	Homo sapiens		lung					Figure 1. Pathways to MUC5AC expression in COPD
21	14627709	Homo sapiens							Co-transfection experiments showed that KLF4 repressed the cyclin B1 promoter through a specific GC-rich element.
23	18830406	Homo sapiens						BEAS-2B cell line	Figure 6. Regulation of LC3B by Egr-1 and E2F-4.
24	15087501	Homo sapiens						HT29 cell line	Using colon carcinoma cells that express a temperature-sensitive variant of p53 and undergo p53-dependent apoptosis after UV irradiation, we found that the number of p53-induced genes Table 3. The size of genes induced at the permissive temperature
24	12483522	Homo sapiens							Gadd45, a p53-regulated and DNA damage inducible protein, has recently been demonstrated to play a role in the G2-M checkpoint in response to DNA damage.
24	10436023	Homo sapiens							<p44> p53 can participate in transcriptional induction of the GADD45 promoter...
24	1423616	Mus musculus							Modified assertion
24	12649203	Homo sapiens						A549 cell line	p53-responsive genes such as GADD45, TOP2A, and p21
24	10783169	Homo sapiens							Table 2. Different functional groups of p53-regulated genes activated by TP53
24	16990795	Homo sapiens							By contrast, p52 cooperates with p53 to regulate other known p53 target genes such as PUMA, DR5, Gadd45alpha and Chk1. p52 associates directly with these p53-regulated promoters where it regulates coactivator and corepressor binding. Moreover, recruitment of p52 is p53 dependent and does not require p52-DNA-binding activity.
24	10022855	Homo sapiens							This report demonstrates that Gadd45, a p53-responsive stress protein, can facilitate topoisomerase relaxing and cleavage activity in the presence of core histones.
24	10722849	Homo sapiens						H1299 cell line	Over 20 genes were found to be significantly induced or suppressed by p53. The induced genes can be classified mainly as cell cycle inhibitors like p21waf, GADD45, apoptosis-related genes like Fas/APO1 and PIG3 or DNA repair genes like DDB2, DNA ligase and G/T mismatch DNA glycosylase.
24	11402317	Homo sapiens						H1299 cell line	The transcriptional program regulated by the tumor suppressor p53 was analysed using oligonucleotide microarrays. A human lung cancer cell line that expresses the temperature sensitive murine p53 was utilized to quantitate mRNA levels of various genes at different time points after shifting the temperature to 32 degrees C. Inhibition of protein synthesis by cycloheximide (CHX) was used to disting…
24	12584171	Homo sapiens							Additionally, a G2/M checkpoint is often established to prevent attempted division of cells with damaged chromosomes. Another direct target of p53 transcriptional activation, gadd45, has been implicated in this process
27	8816504	Homo sapiens							Modified assertion
27	15213220	Homo sapiens					fibroblast		PDGF increased the amount of mature SREBP-1 and regulated the promoters of SCD and HMGCS in an SREBP-dependent manner. In line with these results, blocking SREBP processing by addition of 25-hydroxycholesterol blunted the effects of PDGF on lipogenic enzymes. SREBP activation was dependent on the phosphatidylinositol 3-kinase (PI3K) pathway, as judged from the effects of the inhibitor LY294002 an…
29	15774796	Homo sapiens							from Figure 1 - Fig 1. The transforming growth factor beta (TGF-b) signaling pathway. TGF-b binds type II TGF-b receptor (TbRII), directly or through TbRIII, inducing association of TbRII with TbRI. TbRII then phosphorylates and activates TbRI, which then phosphorylates Smad2 or Smad3. Phosphorylated Smad2 or Smad3 associates with Smad4 and they translocate into the nucleus, where they activate t…
29	15715939	Homo sapiens							from full text - Smad2 and Smad3 are bound to SARA (SMAD anchor for receptor activation) in the cytoplasm (Tsukazaki et al., 1998) which presents Smad2 and Smad3 to the activated TGF-b receptor complex. TbRI then directly phosphorylates the carboxy terminal of Smad2 and Smad3, resulting in decreased affinity to SARA and heterotrimerization of Smad2 and Smad3 with Smad4 (SARA = ZFYVE9)
31	9724731	Homo sapiens							p107- or p130-induced repression of E2F4 (p107 = RBL1, p130 = RBL2)
32	19574535	Homo sapiens		lung			epithelial cell		The ectopic overexpression of gli2 resulted in increased Shh pathway activation as evident by increased expression of shh, ptc1, ptc2, smo, hhip, and gli1. Interestingly, we also observed increased expression of gli3 transcripts
34	12519750	Rattus norvegicus	skeletal muscle						We tested the hypothesis that contractile activity in vivo induces NRG/ErbB activation
34	17085050	Homo sapiens							The ErbB family of four receptor tyrosine kinases occupies a central role in a wide variety of biological processes from neuronal development to breast cancer. New information continues to expand their biologic significance and to unravel the molecular mechanisms that underlie the signaling capacity of these receptors. Here, we review several aspects of ErbB receptor physiology for which new and …
35	16379594	Homo sapiens							Sustained expression of Hox A5 leads to down regulation of many pro-angiogenic genes including VEGFR2, ephrin A1, Hif1alpha and COX-2.
37	18162602	Homo sapiens		lung			fibroblast		PPAR-gamma ligands result in cell cycle arrest and inhibition of cyclin D1 protein expression in human lung fibroblasts.
40	14557062	Homo sapiens						HUVEC cell line	Table 1: Genes upregulated by Egr-1 in HUVEC
40	15475598	Homo sapiens		artery			fibroblast		In addition, hypoxia-induced upregulations of cyclin D and epidermal growth factor receptor were attenuated by Egr-1 antisense oligonucleotides.
41	19221497	Homo sapiens							from full text - Table 1
44	12646637	Homo sapiens			multiple myeloma				the IFN-a receptor lacks intrinsic kinase activity and instead uses Jak1 and Tyk2 to initiate signal transduction. Ligandinduced dimerization of IFNAR-1 and IFNAR-2 allows juxtaposition and activation of the associated Jaks, leading to activation of downstream signaling pathways (e.g., STAT1, -2, and -3)
45	15774796	Homo sapiens							from Figure 1 - Fig 1. The transforming growth factor beta (TGF-b) signaling pathway. TGF-b binds type II TGF-b receptor (TbRII), directly or through TbRIII, inducing association of TbRII with TbRI. TbRII then phosphorylates and activates TbRI, which then phosphorylates Smad2 or Smad3. Phosphorylated Smad2 or Smad3 associates with Smad4 and they translocate into the nucleus, where they activate t…
46	15867363	Homo sapiens			Carcinoma of lung				The exogenous expression of RASSF1A suppressed JNK phosphorylation, and cells stably transfected with RASSF1A showed reduced JNK and c-Jun phosphorylation and Cyclin D1 down-regulation. An in vitro kinase assay showed that the exogenous expression of RASSF1A inhibited JNK activity and that JNK activity suppression due to ectopically expressed RASSF1A was revived by RASSF1A siRNA treatment.
46	12024041	Homo sapiens	epithelium						RNA interference-mediated downregulation of endogenous RASSF1A expression in human epithelial cells results in abnormal accumulation of cyclin D1 protein
46	15867363	Homo sapiens						H1299 cell line	As shown in Fig. 1B, the exogenous expression of RASSF1A inhibited the phosphorylation of c-Jun and reduced the expression of Cyclin D1.
47	10373560	Homo sapiens							The Myt1 protein kinase functions to negatively regulate Cdc2-cyclin B complexes by phosphorylating Cdc2 on threonine 14 and tyrosine 15. Throughout interphase, human Myt1 localizes to the endoplasmic reticulum and Golgi complex, whereas Cdc2-cyclin B1 complexes shuttle between the nucleus and the cytoplasm. Here we report that overproduction of either kinase-active or kinase-inactive forms of My…
47	19221497	Homo sapiens							from full text - Table 2
48	12881480	Homo sapiens	vascular smooth muscle						we provide evidence that PPARgamma ligands induce caspase-mediated apoptosis and GADD45 expression through a receptor-dependent pathway
50	15767683	Rattus norvegicus						rat-1 fibroblast	CKIepsilon inhibition also slows the degradation of PER2 in cells. CKIepsilon-mediated phosphorylation of PER2 recruits the ubiquitin ligase adapter protein beta-TrCP to a specific site, and dominant negative beta-TrCP blocks phosphorylation-dependent degradation of mPER2
50	14754509	Homo sapiens							once synthesized, Per1 and Per2 are phosphorylated by CKIepsilon and interacts with corresponding crytochromes CRY1/2
52	19435803	Homo sapiens							ILK can restore tensin recruitment and prompt focal-adhesion maturation
54	16391520	Homo sapiens						HUVEC cell line	PGE2 increased phosphorylation of Akt and endothelial nitric oxide synthase (eNOS), eNOS activity, and nitric oxide (NO) production by the activation of cAMP-dependent protein kinase (PKA) and phosphatidylinositol 3-kinase (PI3K). Dibutyryl cAMP (DB-cAMP) mimicked the role of PGE2 in angiogenesis and the signaling pathway, suggesting that cAMP is a down-stream mediator of PGE2
55	12429728	Homo sapiens							IL-5 induces beta(2)-integrin adhesion of human eosinophils by regulation of cPLA(2) activation caused by ERK1/2 phosphorylation. This phosphorylation results from activation of PI3K and protein tyrosine kinases
55	12429728	Homo sapiens							ERK1/2 phosphorylation and eosinophil adhesion were blocked by inhibition of the src-family tyrosine kinase, Janus tyrosine kinase (JAK)2, or phosphoinositide-3 kinase (PI3K)
55	18174366	Homo sapiens					monocyte		VIP/VPAC1 interaction is associated with a cAMP increase and activation of a cAMP/p38 MAPK pathway, which regulates MMP-9, CD35, and CD11b exocytosis, and a cAMP/EPAC/PI-3K/ERK pathway
56	12704195	Homo sapiens							PPARgamma, which has recently been shown to mediate cell-cycle arrest in a diverse array of cell types by suppressing cyclin D1 expression
56		Homo sapiens							Troglitazone treatment increased expression of two cyclin-dependent kinase inhibitors, p21(WAF1/CIP1) and p16(INK4), and reduced cyclin D1 expression, consistent with G1 arrest. is translated to Activation of CDKN2A (Homo sapiens) Gene Expression by Troglitazone
56	12787395	Mus musculus							Ciglitazone (1, 10, and 20 micromol/L) also inhibited cyclin D1 expression by 37 +/- 8%, 79 +/- 15%, and 87 +/- 12%, respectively (P < 0.001 to 0.001), and p21 expression
57	12843406	Homo sapiens					epithelial cell		A specific subset of integrins (including {alpha}1{beta}1, {alpha}5{beta}1, and {alpha}v{beta}3) can induce or enhance cell proliferation through interaction of the integrin {alpha}-subunit cytoplasmic domain with caveolin-1, a membrane protein that plays a role in organizing membrane microdomains. In this pathway, caveolin-1 recruits the src family kinases, yes or fyn, which recruit the adaptor …
60	10930408	Homo sapiens							Furthermore, antisense c-jun oligonucleotides decreased the stretch-induced stimulation of the fibronectin promoter activity and the mRNA expression. These results suggest that cyclic stretch stimulates vascular fibronectin gene expression mainly via the activation of AP-1 through the angiotensin II type 1 receptor.
60	16193290	Homo sapiens						HUVEC cell line	Our data demonstrate that fibronectin mRNA expression and protein production that are induced by high glucose are mediated via activation of Akt/PKB, which is modulated by mitogen-activated protein kinase, phosphatidylinositol 3-kinase, and protein kinase C. Glucose-induced fibronectin mRNA expression and protein production are also mediated by Akt1/PKBalpha-dependent activation of the transcript…
62	19855400	Homo sapiens					smooth muscle cell		We show a mechanistic link from NOTCH3 receptor signaling through the Hairy and enhancer of Split-5 (HES-5) protein to smooth muscle cell proliferation
66	15077160	Homo sapiens		stomach					activated form of STAT3, Tyr-705 phospho-stat3, was found in the nucleus of cancer cells in 11 of 40 (27.5%) human gastric cancer specimens.
66	12595539	Mus musculus		heart			myocyte	primary cell culture	Fig. 1 Ashows that phosphorylation of STAT3 at Tyr705 was detected after 5 min of exposure to 10 ng/ml IL-6, reached a maximum at 15 min, and then declined within 1 h. These results demonstrate that IL-6 activates a STAT3 signaling in adult rat ventricular myocytes.
66	10446219	Homo sapiens							Stat3 is activated by phosphorylation on Tyr-705, which leads to dimer formation, nuclear translocation, and regulation of gene expression.
66	15764709	Homo sapiens							Signal transducer and activator of transcription 3 (STAT3) is activated by the IL-6 family of cytokines and growth factors. STAT3 requires phosphorylation on Ser-727, in addition to tyrosine phosphorylation on Tyr-705, to be transcriptionally active.
66	16034081	Homo sapiens					mast cell		leads to phosphorylation of MITF at S73 and of STAT3 at both tyrosine 705 and S727. This phosphorylation increases the transcriptional activity of MITF and STAT3 as indicated by mRNA accumulation of their target genes such as Bcl-2, granzyme B, and c-Myc
66	11809683	Homo sapiens							A dramatic reduction of the phosphorylation of the Stat3 protein at Tyr residue 705 was observed in cells infected with adenovirus Wild type p53. Co-transfection of cells with wild type p53 along with Stat3 luciferase reporter, inhibited Stat3 dependent luciferase activity.
66	17543278	Homo sapiens							LIGHT, a member of tumor necrosis factor superfamily, activates Stat3 in cancer cells. LIGHT induces dose-dependent activation of Stat3 by phosphorylation at both the tyrosine 705 and serine 727 residues.
66	20038814	Mus musculus						MEF cell line	Similar to previous results with Tsc1- or Tsc2-deficient cells (49), total STAT3 and phosphorylated STAT3 (p-STAT3; Tyr705; transcriptional activation residue) levels were increased in Pten-knockout or AKT1-E17K?expressing cells and the activation of STAT3 in these cells was also mTOR dependent (Figure 7A).
66	17360477	Homo sapiens						carcinoma of colon	Here, we report identification of signal transducer and activator of transcription 3 (STAT3) as a substrate of PTPRT. Phosphorylation of a tyrosine at amino acid Y705 is essential for the function of STAT3, and PTPRT specifically dephosphorylated STAT3 at this position. Accordingly, overexpression of normal PTPRT in colorectal cancer cells reduced the expression of STAT3 target genes.
66	17142955	Homo sapiens			multiple myeloma				. Furthermore, the bFGF-induced activation of ERK1/2 seems to enhance the transcriptional activity of STAT3. Co-stimulation of KMS-11 with bFGF and IL-6 leads to marked expression of STAT3 target genes, such as c-myc and bcl-2, further suggesting the relevance of STAT3 phosphorylated at both Tyr705 and Ser727 for the full activation as a transcription factor (Fig. 5). In addition, the
66	15705584	Mus musculus						MEF cell line	RhoA, Rac1, and Cdc42 could all mediate Ser-727 and Tyr-705 phosphorylation and nuclear translocation of STAT3
66		Homo sapiens							In this paper, we present a comprehensive pathway map of EGFR signaling and other related pathways.
67	15213220	Homo sapiens					fibroblast		PDGF increased the amount of mature SREBP-1 and regulated the promoters of SCD and HMGCS in an SREBP-dependent manner. In line with these results, blocking SREBP processing by addition of 25-hydroxycholesterol blunted the effects of PDGF on lipogenic enzymes. SREBP activation was dependent on the phosphatidylinositol 3-kinase (PI3K) pathway, as judged from the effects of the inhibitor LY294002 an…
67	15902258	Mus musculus							Prx II is a negative regulator of PDGF signalling.
68	19855400	Homo sapiens					smooth muscle cell		We show a mechanistic link from NOTCH3 receptor signaling through the Hairy and enhancer of Split-5 (HES-5) protein to smooth muscle cell proliferation
70	15045518	Homo sapiens							The exact mechanism by which such an interaction occurs is not clear, but it may involve altered activity of the cGMP-inhibited PDE3 brought about by a change in the intracellular levels of cGMP by the inhibition of PDE5. This will in turn lead to increasing levels of cAMP, facilitating the interaction of cAMP with the PKA.
70	14641023	Homo sapiens							ERK phosphorylation of PDE4 long forms can provide a novel feedback regulatory system ERK inhibition of PDE4 long forms can cause a rise in cAMP, whereby consequential activation of PKA now feeds back to phosphorylate PDE4 long form, so as to overcome its inhibition by ERK
70	10601332	Homo sapiens							Maintenance of condensed chromatin requires PKA binding to chromatin-associated AKAP95 and cAMP signaling through PKA.
70		Mus musculus							during fasting, glucagon secretion raises the intracellular concentration of cAMP, which potentially can result in phosphorylation and inactivation of ACC by cAMPK, and indeed glucagon treatment of hepatocytes increases phosphorylation at Ser1200
70		Homo sapiens							Entrez Gene GeneRifs summary: Human: cAMP is a signaling molecule important for a variety of cellular functions. cAMP exerts its effects by activating the cAMP-dependent protein kinase (AMPK), which transduces the signal through phosphorylation of different target proteins. The inactive holoenzyme of AMPK is a tetramer composed of two regulatory and two catalytic subunits. cAMP causes the dissoci…
70	12444918	Homo sapiens							increased levels of cAMP are translated into cellular responses through the action of cAMP-dependent protein kinase (PKA)
70	11285255	Rattus norvegicus							Whereas PKA phosphorylation is activated by cAMP, PDEs degrade cAMP and inactivate the cAMP signal
70	12444918	Homo sapiens							ERK-mediated inhibitory phosphorylation of PDE4 long isoforms can cause an increase in localized cAMP levels, allowing activation of PKA
70	15691887	Rattus norvegicus							Hypothalamic cells transfected with rat TRH promoter (-776/+85) linked to the luciferase reporter showed increased transcription by protein kinase (PK) A and PKC activators, or by dexamethasone (dex), but co-incubation with dex and 8Br-cAMP decreased their stimulatory effect (as observed for proTRH mRNA levels).
70	12493749	Homo sapiens							Thus, a local feedback regulation serves to control cAMP access to an anchored PKA (31, 32). An increase in cAMP causes activation of the PKA that in turn phosphorylates accessible substrates including the closely positioned PDE4D3. This phosphorylation causes PDE activation, a local decrease in cAMP, and a return of the PKA to a basal activity state.
70	16391520	Homo sapiens						HUVEC cell line	PGE2 increased phosphorylation of Akt and endothelial nitric oxide synthase (eNOS), eNOS activity, and nitric oxide (NO) production by the activation of cAMP-dependent protein kinase (PKA) and phosphatidylinositol 3-kinase (PI3K). Dibutyryl cAMP (DB-cAMP) mimicked the role of PGE2 in angiogenesis and the signaling pathway, suggesting that cAMP is a down-stream mediator of PGE2
70	7654215	Homo sapiens							We report here that adrenaline activates another NADPH-producing enzyme, NADP(+)-dependent 'malic' enzyme, while also inhibiting glucose-6-phosphate dehydrogenase, via cyclic AMP-dependent protein kinase (PKA) activation
70		Rattus norvegicus							Not Available
70	19860666	Homo sapiens							RTK signaling potentiates GLI activity through PI3K-AKT-mediated GSK3 inactivation or RAS-STIL1-mediated SUFU inactivation, while GPCR signaling to Gs represses GLI activity through adenylate cyclase-mediated PKA activation
70	17493609	Homo sapiens		lung|artery			endothelial cell		Elevation of cAMP was associated with increased enzymatic activity of PKA (Figure 3B) in a time scale corresponding to dynamics of cAMP increase.
70	2573431	Homo sapiens						PC12 cell line	phosphorylation of CREB at Ser-133 is induced 6-fold in vivo, following treatment of PC12 cells with forskolin.
70	15146178	Homo sapiens		liver					Hepatic gluconeogenesis is essential for maintenance of normal blood glucose concentrations and is regulated by opposing stimulatory (cyclic adenosine monophosphate, cAMP) and inhibitory (insulin) signaling pathways. The cAMP signaling pathway leads to phosphorylation of cAMP response element-binding (CREB) protein, resulting in recruitment of the coactivators CREB-binding protein (CBP) and p300 …
70	10600163	Rattus norvegicus							The present work provides evidence that cAMP, through PKA-mediated CREB phosphorylation, and phenobarbital induce ALA-S expression at the transcriptional level, while heme represses it.
70	17493609	Homo sapiens		lung			vascular endothelium		Both PGs caused cAMP-mediated activation of PKA-, Epac/Rap1- and Tiam1/Vav2-dependent pathways of Rac1 activation
70	17615396	Homo sapiens		lung					Figure 1. Pathways to MUC5AC expression in COPD
70		Homo sapiens		heart					A third mediator of SERCA activity is phospholamban, a SR membrane protein that inhibits SERCA. High levels of intracellular cAMP stimulate protein kinase A to phosphorylae phospholamban, which reverses its inhibition of SERCA.
70	12933667	Homo sapiens							PGE(2) caused a rapid increase in StAR expression that involves activation of the EP2 receptor-coupled protein kinase A pathway.
70	12606503	Homo sapiens							FIG. 6. Transcriptional regulation of the PGC-1 promoter by FKHR and CREB. A schematic model for PGC-1 gene transcription mediated by FKHR and CREB through each responsive element via different hormone signals. Left: insulin activates PI3 kinase signaling pathway, which stimulates phosphorylation of FKHR by PKB, followed by nuclear exclusion and repression of PGC-1 gene transcription. Right: Gluc…
70	10677351	Mus musculus							the PKA activation induced by dbcAMP resulted in the down-regulation of PDE3B
70	18626064	Homo sapiens		heart					Activation of ?-adrenergic receptors stimulates adenylyl cyclase (AC) activity, which converts ATP in cAMP. Elevated cAMP promotes voltage-dependent opening of f-channels and activates PKA (126). The catalytic subunit of PKA enhances the activity of different ion channels of the membrane-delimited pacemaker mechanism by channel phosphorylation. These include Cav1.3, Cav1.2 channels (309), as well…
70	16177793	Homo sapiens							In adipocytes, stimulation of beta-adrenergic receptors increases cyclic AMP levels and activates protein kinase A (PKA), which stimulates lipolysis by phosphorylating hormone-sensitive lipase and perilipin.
70	11742412	Homo sapiens	adipose						Insulin also profoundly inhibits lipolysis in adipocytes, primarily through inhibition of the enzyme hormone sensitive lipase71. This enzyme is acutely regulated by control of its phosphorylation state, which is activated by PKA-dependent phosphorylation, and inhibited as a result of a combination of kinase inhibition and phosphatase activation. Insulin inhibits the activity of the lipase primari…
70	12444918	Homo sapiens							rapidly generated PGE2 stimulates adenylate cyclase, increasing cAMP levels, and so causes PKA to phosphorylate PDE4D5 in an ERK-dependent fashion
70	12482947	Homo sapiens		kidney					PKA activation of TonEBP/OREBP appears to be cAMP-independent
70	10611249	Homo sapiens							This effect of cAMP is mediated, in part, by protein kinase A phosphorylation of NFAT. The mechanism of regulation involves the creation of a phosphorylation-dependent binding site for 14-3-3.
71	12070150	Homo sapiens							Cdk4/6 activity is promoted by D-type cyclins and opposed by Cdk inhibitor proteins.
71	18406353	Homo sapiens						A549 cell line	Ectopic miR-34a delivery decreases the level of phosphorylated retinoblastoma gene product (Fig. 4a and b), which is consistent with silencing activity of both CCND1 and CDK6.
71	10801854	Homo sapiens							Furthermore, phosphorylation of retinoblastoma protein by cyclin D-dependent protein kinase was reduced and E2F1-mediated transcription activity was inhibited in cells transfected with GCIP.
71	9447971	Homo sapiens							By inhibiting selectively either cdk4/6 or cdk2, we show that endogenous D-type cyclins, acting with cdk4/6, are able to phosphorylate pRb only partially, a process that is likely to be completed by cyclin E-cdk2 complexes. Furthermore, cyclin E-cdk2 is unable to phosphorylate pRb in the absence of prior phosphorylation by cyclin D-cdk4/6 complexes.
71	11902577	Homo sapiens							The primary substrates of CDK4/6 and CDK2 in G1 progression are the members of the retinoblastoma protein family RB,p107 and p130 The activity of the RB proteins is modulated by sequential phosphorylation by CDK4/6cyclinD and CDK2cyclinE complexes
72	12150994	Homo sapiens					epithelial cell		A complex containing Smad3, the transcription factors E2F4/5 and DP1, and the corepressor p107 preexists in the cytoplasm. In response to TGFbeta, this complex moves into the nucleus and associates with Smad4, recognizing a composite Smad-E2F site on c-myc for repression
73	9139801	Mus musculus					fibroblast		hese results indicate that glucocorticoid inhibition of fibroblast proliferation is due to induction of p21Cip1, which binds to and inactivates cyclinD/Cdk4 complexes.
73	18285820	Homo sapiens							The consequential loss of CDC25A results in G1/S arrest, due to the inefficient loading of CDC45 at the origin of replication. In addition, activated ATM, ATR, DNA–PK, Chk2, and Chk1 all aid in the phosphorylation and activation of p53, a key player in DNA-damage checkpoints. Activated p53 transactivates p21, which inhibits two G1/S-promoting cyclin-dependent kinases (CDKs), CDK2 and CDK4.
73	12769686	Homo sapiens							The encoded protein (CDKN1A) binds to and inhibits the activity of cyclin-CDK2 or -CDK4 complexes
73	11463845	Homo sapiens					umbilical vein endothelial cell		p21Cip1 overexpression also inhibited the kinase activity of Cdk4, though to a lesser extent than Cdk2 (data not shown).
76	15044083	Homo sapiens							This increased ILK activity by TGFbeta was lowered by PI3K inhibitor, LY294002.
78	10602484	Mus musculus					fibroblast		Thus, Stat6 is an important and specific mediator of IL-4-enhanced PDGF-induced proliferation
79	15735029	Homo sapiens	endothelium						Table 1. Genes regulated by Gax expression upregulated
81	17493609	Homo sapiens		lung			vascular endothelium		Both PGs caused cAMP-mediated activation of PKA-, Epac/Rap1- and Tiam1/Vav2-dependent pathways of Rac1 activation
82	16729045	Homo sapiens							In this paper, we present a comprehensive pathway map of EGFR signaling and other related pathways. The map reveals that the overall architecture of the pathway is a bow-tie (or hourglass) structure with several feedback loops. See figure 2: The bow-tie architecture of the EGFR signaling pathway.
82	15567848	Homo sapiens							Fig.1
83	12843406	Homo sapiens					epithelial cell		A specific subset of integrins (including {alpha}1{beta}1, {alpha}5{beta}1, and {alpha}v{beta}3) can induce or enhance cell proliferation through interaction of the integrin {alpha}-subunit cytoplasmic domain with caveolin-1, a membrane protein that plays a role in organizing membrane microdomains. In this pathway, caveolin-1 recruits the src family kinases, yes or fyn, which recruit the adaptor …
86	18421013	Homo sapiens					lung fibroblast	IMR-90 cell line	inhibition of fibroblast proliferation was mediated exclusively by activation of Epac-1. PGE(2) and Epac-1 inhibited cell proliferation through activation of the small GTPase Rap1, since decreasing Rap1 activity by transfection with Rap1GAP or the dominant-negative Rap1N17 prevented, and transfection with the constitutively active Rap1V12 mimicked, the anti-proliferative effects of PGE(2)
88	19661059	Rattus norvegicus					fetal lung type II cell		Pleiotrophin increased the tyrosine phosphorylation of beta-catenin, promoted beta-catenin translocation into the nucleus, and activated T cell factor/lymphoid enhancer factor transcription factors
88	19661059	Rattus norvegicus					Alveolar type II cell		As shown in Fig. 7A, PTN increased tyrosine phosphorylation of b-catenin in a time-dependent manner with a peak at 10–60 min.
88	19661059	Rattus norvegicus					Alveolar type II cell		After overnight culture the cells were stimulated with PTN (100 ng/ml). As shown in Fig. 8C, co-transfection of b-catenin decreased Dlk1 promoter activity in a dose-dependent manner. The addition of PTN further reduced the Dlk1 promoter activity....It is worthy to note that PTN did not influence the Dlk1 promoter activity in the absence of co-transfection of b-catenin, indicating that the coactiv…
91	12917342	Homo sapiens							Individually, the GR makes direct interactions with BRG1-associated factor 60a (BAF60a) and BAF57, but not with BRG1, BAF155, or BAF170.
92	12358597	Homo sapiens							... binding to alpha(v)beta(6) and alpha(v)beta(8) leading to TGFbeta(1) activation
92	10025398	Homo sapiens		lung					alpha v beta 6-expressing cells induce spatially restricted activation of TGF beta 1
92	15184403	Homo sapiens							LTBP-1 is required for alphaVbeta6-mediated latent TGF-beta activation
92	16877343	Homo sapiens		trachea			epithelial cell		from full text - The avb6 integrin mediates activation of TGF-b through a mechanism involving the conformational alteration of TGF-b; the avb8 integrin mediates activation of TGF-b through the transmembrane matrix-metalloprotease- 1 (MT1-MMP)-dependent cleavage
95	9190208	Homo sapiens						SAOS-2 cell line	The pRb phosphorylated in vitro by Cdk4 was inactive as a growth suppressor upon microinjection, but pRb phosphorylated by Cdk2 or Cdk3 retained cell cycle arrest activity. While these kinases efficiently phosphorylate a common set of residues, including S373 and S788, cyclin D1/Cdk4 was a much more efficient kinase for S795 than the other kinases examined.
95	12242286	Mus musculus							As a consequence, one of the targets of Cdk2, Rb1 , is hypophosophorylated, leading to sequestration of the E2F transcription factors, a family of proteins that are essential for G1/S progression.
95	9442036	Rattus norvegicus							In these cells, dexamethasone, a synthetic glucocorticoid, stimulated a rapid and selective increase in expression of the p21 cyclin-dependent kinase (CDK) inhibitor mRNA and protein and virtually abolished CDK2 phosphorylation of the retinoblastoma protein. Expression of the p27 CDK inhibitor, and other G1-acting cell cycle proteins, remained unaffected.
96	11818365	Homo sapiens					smooth muscle cell		Glucocorticoid-induces glucocorticoid receptor binding to the p21(Waf1/Cip1) promoter. p21(Waf1/Cip1) promoter activity depends on C/EBPa activation and CEBPA-GR complex formation.
97	20452981	Homo sapiens		lung			fibroblast	IMR-90 cell line	The activated separase (ESPL1) then promotes the separation of sister-chromatids by degrading cohesion molecules.
98		Rattus norvegicus	vascular smooth muscle						Not Available
98		Rattus norvegicus	vascular smooth muscle						Not Available
98	14692693	Rattus norvegicus	vascular smooth muscle						Endothelialderived relaxing factors, such as NO or prostacyclin (PGI2), relax blood vessels and inhibit the proliferation and migration of SMCs by increasing the synthesis of the cyclic nucleotides cAMP or cGMP.
100	17349623	Homo sapiens			non-small cell lung carcinoma				GRP induced Akt activation primarily through c-Src-mediated transactivation of EGFR. Transfection of dominant-negative c-Src abolished GRP-induced EGFR and Akt activation. GRP induced release of amphiregulin, and pre-incubation with human amphiregulin neutralizing antibody eliminated GRP-induced Akt phosphorylation. Pretreatment with phosphatidylinositol 3-kinase (PI3K) inhibitor LY294002 complet…
102	19138943	Homo sapiens	airway epithelium						EGFR and its ligands EREG, AREG, DTR (HB-EGF), and TGFA
102	12421825	Homo sapiens						MCF-7 cell line	E2-stimulated ERK required ER in breast cancer and endothelial cells and was substantially prevented by expression of a dominant negative EGFR or by tyrphostin AG1478, a specific inhibitor for EGFR tyrosine kinase activity. Transactivation/phosphorylation of EGFR by E2 was dependent on the rapid liberation of heparin-binding EGF (HB-EGF) from cultured MCF-7 cells and was blocked by antibodies to …
102	12952982	Homo sapiens							A disintegrin and metalloprotease 12 (ADAM12/meltrin alpha) is a key enzyme implicated in the ectodomain shedding of membrane-anchored heparin-binding epidermal growth factor (EGF)-like growth factor (proHB-EGF)-dependent epidermal growth factor receptor (EGFR) transactivation.
102	19237431	Mus musculus					Alveolar type II cell		For these experiments, E19 type II epithelial cells were incubated with different recombinant EGFR ligands for 16 h. Samples were processed by Northern blot to analyse SP-B and SP-C mRNA expression. As shown in Fig. 1A, incubation with amphiregulin (AR), epiregulin (EPR) or betacellulin (BTC) did not change SP-B/SP-C gene expression when compared to vehicle samples. In contrast, the addition of H…
102	10681561	Homo sapiens							# Ariadne: In turn, the addition of EGF , HB-EGF , amphiregulin, and TGF-alpha increased epiregulin mRNA levels. [Regulation]
102	17085050	Homo sapiens							The ErbB family of four receptor tyrosine kinases occupies a central role in a wide variety of biological processes from neuronal development to breast cancer. New information continues to expand their biologic significance and to unravel the molecular mechanisms that underlie the signaling capacity of these receptors. Here, we review several aspects of ErbB receptor physiology for which new and …
102	12648469	Homo sapiens							Thrombin-induced migration of smooth muscle cells is dependent upon HB-EGF-mediated ErbB1 activity [55]
102	11971193	Homo sapiens							HB- EGF is a member of the EGF family that binds to and induces the activation of two of the four members of the EGF receptor family: ErbB1 and ErbB4
102	11786905	Homo sapiens					epithelial cell		Bacterial lipoteichoic acid activates the platelet-activating factor receptor, which is G protein-coupled. This results in activation of a disintegrin and metalloproteinase (ADAM10), kuzbanian, cleavage of pro heparin-binding epidermal growth factor and activation of the epidermal growth factor receptor.
102	16729045	Homo sapiens							In this paper, we present a comprehensive pathway map of EGFR signaling and other related pathways. The map reveals that the overall architecture of the pathway is a bow-tie (or hourglass) structure with several feedback loops. See figure 2: The bow-tie architecture of the EGFR signaling pathway.
102	11432822	Homo sapiens							Heparin-binding epidermal growth factor-like growth factor (HB-EGF), a mitogen and chemotactic factor, binds to two receptor tyrosine kinases, erbB1 and erbB4
104	12649597	Homo sapiens							Indeed, in mostly in vitro assays, SGK has been shown to phosphorylate glycogen synthase kinase-3 (GSK-3), the B-Raf kinase, and the forkhead family member FKHRL1[4, 49, 72], which are also substrates of Akt/PKB.
105	19661059	Rattus norvegicus					fetal lung type II cell		Using isolated fetal alveolar epithelial type II cells, we demonstrated that pleiotrophin promoted fetal type II cell proliferation
105	11936877	Homo sapiens					peripheral blood mononuclear cell		This study reports, to our knowledge for the first time that HARP induced the stimulation of triated thymidine incorporation in quiescent human peripheral blood mononuclear cells in a dose-dependant manner, measured after 7 days of culture.
106	15567848	Homo sapiens							Fig.1
106	11042170	Homo sapiens							Using an in vitro MLV lipid binding assay, we have shown that the PH domain of p62dok preferentially bound to polyphosphoinositides, including PI3-kinase generated phosphoinositides, PtdIns-3,4-P2, PtdIns-3,4,5-P3, as well as a non–PI3-kinase generated phosphoinositide, PtdIns-4,5-P2.
106	15102365	Homo sapiens					T-cell		A G protein-coupled chemoattractant receptor (R) activates PI3K isoforms, which converts PtdIns(4,5)P2 to PtdIns(3,4,5)P3. PI3K activation itself would lead only to a transient increase in PtdIns(3,4,5)P3 followed by a decrease in this lipid product as a result of depletion of the upstream phosphoinositide substrates, such as PtdIns(4,5)P2. Hence, PtdIns(3,4,5)P3 at the leading edge or front of t…
106	15292521	Homo sapiens							PI3K catalyzes the transfer of a phosphate group to the membrane-bound PIP2 phosphorylation of PIP2 generates PIP3, which recruits 2 additional kinases, Akt1 and PDK1
106	16404421	Homo sapiens							PI3K phosphoyrlates phosphatidylinositol-4,5-bisphosphate (PIP2) to generate phosphatidylinositol-3,4,5-trisphosphate (PIP3).
106	16824950	Homo sapiens							LL5beta is a phosphatidylinositol-3,4,5-triphosphate (PIP3) binding protein, and its recruitment to the cell cortex is influenced by PI3 kinase activity but does not require intact microtubules.
106	17052212	Homo sapiens							In vivo, GAP1m is a cytosolic protein. Upon activation of cell-surface receptors that couple with Class I PI3K (phosphoinositide 3-kinase), and hence give rise to an elevation in plasma membrane PIP3 levels, GAP1m undergoes a rapid (tÂ½30 s) translocation to the cytosolic face of the plasma membrane [8]. This recruitment results from the ability of the GAP1m PH domain to specifically bind PIP3
106	10880360	Homo sapiens						HEK293 cell line	Treatment of cells with phosphoinositide 3-kinase (PI 3-kinase) inhibitors or expression of a dominant-negative PI 3-kinase prevent phosphorylation of DAPP1 at Tyr(139), and a PH-domain mutant of DAPP1, which does not interact with PtdIns(3,4,5)P(3) or PtdIns(3,4)P(2), is not phosphorylated at Tyr(139) following agonist stimulation of cells.
106	12044776	Homo sapiens							AKT/PKB PH domain binds to the products of PI3K, the phospholipids PI-3,4,5-P3 and PI-3,4-P2, at the inner leaflet of the plasma membrane
106	10454216	Homo sapiens							Receptor-activated PI 3-kinase synthesises the lipid second messenger PI-3,4,5-trisphosphate, leading to the recruitment of PKB to the membrane.
106	12928036	Homo sapiens							IGF1 binding activates the IGF1 receptor (IGFR), a receptor tyrosine kinase. The IGFR subsequently recruits the insulin receptor substrate (IRS1), which results in the activation of two signaling pathways: the RasRaf MEK ERK pathway and the PI3K Akt pathway
106	12928036	Homo sapiens							PI3K is a lipid kinase; it phosphorylates phosphatidylinositol (4,5)-bisphosphate, producing phosphatidylinositol (3,4,5)-trisphosphate [PtdIns(3,4,5)P3] [20,21]. PtdIns(3,4,5)P3 is a membrane-binding site for two kinases: Akt1 (a serine-threonine kinase, also known as protein kinase B) and phosphoinositide-dependent protein kinase (PDK1). Akt1 is phosphorylated by PDK1, and thereby activated upo…
106	15294054	Homo sapiens	skeletal muscle						A vast array of pathways within mammalian cells serves to transduce signals from external stimuli to processes such as nutrient uptake and metabolism, gene transcription and mRNA translation. In most cases the transduction network consists of a group of protein kinases that serve to direct a signal, or signals, to the appropriate end point(s). However, signal transduction pathways are seldom line…
106	10958682	Homo sapiens							Reexpression of PTEN or treatment with the PI3K inhibitor LY294002 abolished the levels of both PtdIns(3, 4)P2 and PtdIns(3,4,5)P3, reduced phosphorylation of PKB on Thr308 and Ser473, and inhibited PKB activity.
106	14964308	Homo sapiens							Phosphatidylinositol 3-kinase (PI3K) is recruited to the membrane by intact E-cadherin adhesion junctions, where it generates phosphatidylinositol-(3,4,5)- triphosphate (PIP3), resulting in the activation of the RHO-GEF TIAM1 and subsequently of RAC1 and CDC42.
107	11546756	Homo sapiens							# Ariadne: In contrast, expression of phosphoglycerate kinase-1 (PGK-1 ) in hypoxia and hypoglycemia was only dependent on HIF-1alpha but not on HIF-2alpha, whereas induction of VEGF and Flk-1 transcripts was dependent on both HIF-1alpha and HIF-2alpha (Fig. 3 , A-D ). [Regulation]
107	17693481	Homo sapiens		airway			smooth muscle cell		mechanical strain of HASM induced a significant increase in hypoxia-inducible factor-1alpha (HIF-1alpha) mRNA and protein, a transcription factor required for VEGF gene transcription; and 5) mechanical strain of HASM induced HIF-1alpha/VEGF through dual phosphatidylinositol 3-kinase (PI3K)/Akt/mammalian target of rapamycin (mTOR) and ERK pathways.
107	12958144	Homo sapiens	endothelium						In primary human endothelial cells, hypoxia, desferrioxamine, or infection with Ad2/HIF-1alpha/VP16, an adenoviral vector encoding a constitutively stable hybrid form of HIF-1alpha, increased the mRNA and protein levels of VEGF, angiopoietin-2 (Ang-2), and angiopoietin-4 (Ang-4)
107	9804609	Homo sapiens							mersalyl induced expression of VEGF and enolase 1 mRNA, as well as HIF-1 activity mersalyl induces expression of HIF-1 and a subset of hypoxia-inducible genes
107	12032158	Homo sapiens							In conclusion, we show here that insulin regulates HIF-1 action through a PI3K/TOR-dependent pathway, resulting in increased VEGF expression.
107	12958148	Homo sapiens							protein through a classical inflammatory signaling pathway involving NFkB and COX-2, culminating in up-regulation of VEGF, a potent angiogenic factor required for tumor growth and metastasis.
107	16611993	Homo sapiens					embryonic stem cell		From full text table 1.0:
107	12778130	Homo sapiens							HIF1A, induces angiogenesis by activation of VEGFA transcription under hypoxic conditions
107	15018895	Homo sapiens							Fig. 1. Mechanisms that regulate VEGF expression and VEGF autocrine signaling in carcinoma. Multiple mechanisms have been described for elaborating VEGF autocrine loops in carcinoma cells. The best-studied mechanism for inducing VEGF expression is hypoxic-induction of HIF-1alpha expression and consequent HIF1 stimulation of VEGF transcription [69].
107	17785433	Homo sapiens					lymphocyte		We also found the collaborative induction of vascular endothelial growth factor (VEGF) by HIF-1 and dysregulated c-Myc.
107	15983061	Homo sapiens							cAMP transcriptionally activates Hif1a gene in a melanocyte cell-specific manner and increases the expression of a functional hypoxia-inducible factor 1alpha (HIF1alpha) protein resulting in a stimulation of Vegf expression
107	13130303	Homo sapiens							Figure 3 | Genes that are transcriptionally activated by HIF-1. Genes that are involved in many processes are transcriptionally activated by HIF-1.
107	12727858	Homo sapiens							Modified assertion
107		Homo sapiens							We demonstrate that overexpression of HIF 1{alpha} in retinal pericytes induces increased mRNA expression of known HIF 1{alpha} responsive genes, such as VEGF and Cox 2. We also observe increases in expression of mRNA encoding the BMP4 antagonist Ventroptin.
107	13130303	Homo sapiens		colon					HIF-1 activity has also been manipulated in human cancer cell lines. Expression of VEGF, xenograft growth and angiogenesis were markedly increased in HCT116 colon cancer cells that were transfected with an expression vector that encoded HIF-1a.
107	12149254	Homo sapiens							Modified assertion
107	12464685	Homo sapiens						HepG2 cell line	Results from Table 2
107	11641398	Homo sapiens							These results demonstrate that arsenite-induced VEGF mRNA and HIF-1alpha protein expression is independent of increased ROS production but critically regulated by the cellular reduced glutathione content. In addition, these data suggest the involvement of a thiol-sensitive mechanism in the regulation of VEGF mRNA expression and HIF-1alpha protein in human ovarian cancer cells.
107	12433987	Homo sapiens							A hypoxia-responsive (HR) region of the VEGF promoter which binds the HIF-1 transcription factor is a target for many signals that up-regulate VEGF transcription
107		Homo sapiens							under conditions of hypoxia, HIF1 binds to the VEGF promoter, leading to increased VEGF transcription
107	10582706	Homo sapiens							Ariadne: HIF-1 activates the transcription of genes encoding transferrin, VEGF, endothelin-1, and inducible nitric oxide synthase, which are implicated in vasodilation, neovascularization, and tumor metastasis
107	11902584	Homo sapiens							HIF1A-activated genes include VEGF, which promotes angiogenesis; GLUT1, which activates glucose transport; LDH-A, which is involved in the glycolytic pathway; and EPO, which induces erythropoiesis
107	15833863	Homo sapiens							Cells exposed to hypoxia respond by increasing the level of hypoxia-inducible factor-1 (HIF-1). This factor then activates a number of genes by binding to hypoxia response elements in their promoter regions. A second hypoxia-responsive factor, HIF-2, can activate many of the same genes as HIF-1.
107	15598682	Homo sapiens					trophoblast		BeWo cells expressing constitutively active RhoA showed enhanced protein levels of not only HIF-1alpha but also vascular endothelial growth factor (VEGF) and glucose transporter 1, which are target gene products of HIF-1alpha
107	11901189	Rattus norvegicus							Retinal nuclear extracts from insulin-treated rats contain higher hypoxia-inducible factor-1alpha (HIF-1alpha) levels and demonstrate increased HIF-1alpha-dependent binding to hypoxia-responsive elements in the VEGF promoter.
107	11902584	Homo sapiens							in the absence of oxygen, HIF1 binds to hypoxia-response elements, thereby activating the expression of numerous hypoxia-response genes, such as VEGF
107	16026420	Homo sapiens					adipocyte		Indeed, the proportion of cardiac output that goes to adipose tissue is decreased in obesity, and the obese do not show the post-prandial increase in blood flow which occurs in lean individuals (Karpe et al. 2002). Activation of a transcription factor, hypoxia inducible factor-1 (HIF-1), through the stimulation of the expression of the HIF-1a subunit - the molecular sensor of hypoxia (Semenza 200…
107	15374877	Homo sapiens					vascular endothelium		Hypoxia-inducible factor 1 (HIF-1) activates transcription of genes encoding angiogenic growth factors, which are secreted by hypoxic cells and stimulate endothelial cells, leading to angiogenesis. To determine whether HIF-1 also mediates cell-autonomous responses to hypoxia, we have compared gene expression profiles in arterial endothelial cells cultured under nonhypoxic versus hypoxic condition…
107	12778130	Homo sapiens							and that p53 promotes MDM2-mediated ubiquitylation and proteasomal degradation of HIF-1a - the main transcriptional activator of VEGF under hypoxic conditions77.
107	12793895	Homo sapiens							in the hypoxic tumor microenvironment, stabilized HIF1A directly induces expression of many proangiogenic mediators, most notably VEGF and VEGFR1
107	16236264	Homo sapiens	endothelium						our results suggest that ANXA3 is a novel angiogenic factor that induces VEGF production through the HIF-1 pathway
107	15480426	Homo sapiens							Jab1 also interacts with hypoxia-inducible factor 1a (HIF1a) and enhances its stability, leading to increased expression of vascular endothelial growth factor, a major HIF-1a target, under hypoxic conditions (Bae et al., 2002).
107	17342330	Homo sapiens							Hypoxia caused an increase in HIF-1alpha protein expression in 4 endometrial carcinoma cell lines. The expressions of its 5 target genes - DEC1, DEC2, carbonic anhydrase-9 (CA9), vascular endothelial growth factor (VEGF), and solute carrier family 2, member 1 (SLC2A1) - also reactively increased in most of the cell lines, except for DEC2 in the SNG-M cells
107	14645546	Homo sapiens							from table 1 and table 2 in the full text:
107	13130303	Homo sapiens							In addition, HIF-1 upregulates VEGF expression, leading to the abundant vascularization that is a characteristic of RCCs. So, increased HIF-1 activity in RCC has direct and marked effects on both cancer and stromal cells.
107	16740701	Homo sapiens						MCF-7 cell line	Physical and functional interaction between ELK-1 and HIF-2alpha were supported by coimmunoprecipitation of these two proteins, luciferase reporter assay using CITED2 promoter, and binding of ELK-1 protein to the promoters of CITED2 and WISP2 genes in proximity to a HRE.
107	15294883	Homo sapiens							mutations resulting in loss of function of the tumor suppressor PTEN result in increased activation of HIF1 and increased VEGF transcription
107	16565084	Homo sapiens						MCF-7 cell line	Supplementary Table 3: Transcripts induced by hypoxia in MCF7 cells. Mean fold changes in gene expression in MCF7 cells assessed by Affymetrix microarray in response to hypoxia and DMOG compared to expression in cells cultured in parallel under normoxic conditions. The gene transcripts that showed significant induction (FDR, q<0.05) as determined by the Rank Products algorithm are shown. The fold…
108	18164704	Homo sapiens						HUVEC cell line	Here, we showed that basic fibroblast growth factor (bFGF), a pivotal pro-angiogenic factor, can downregulate typical cadherins (E-, N-, P- and VE-cadherin) expression on the surface of human umbilical vein endothelial cells (HUVECs) via FGF receptor 1 (FGFR1) signaling.
108	10748122	Homo sapiens							FGF-1 and FGF-2 competed efficiently with (125)I-FGF-2 for binding to FGFR-1 and FGFR-1L, whereas FGF-4 was less efficient. FGF-1, FGF-2, and FGF-4 enhanced mitogen-activated protein kinase (MAPK) activity, increased steady-state c-fos mRNA levels, and stimulated proliferation through either receptor
108	16188231	Homo sapiens							bFGF-induced-c-fos expression was reduced by inhibition of FGFR-1, but not by L-type Ca2+ channel inhibition, demonstrating that stimulation of FGFR-1 results in a Ca2+ channel-independent change of gene expression. In contrast, stimulation of FGFR-2 results in a Ca2+ channel-dependent stimulation of VEGF secretion.
108	12604616	Mus musculus						NIH3T3 cell line	These data indicate that adenovirus-mediated expression of mSef reduced FGF-induced tyrosine phosphorylation of FGFR without affecting the overall level of FGFR expression (Fig.4 A).
108	16597617	Homo sapiens							from full text - Figure 5
108	11708770	Homo sapiens							as CXCL13 displaces FGF-2 binding to endothelial cells
108	10896947	Mus musculus					osteoclast		FGF-2 (>/=10(-12) m) up-regulated the phosphorylation of cellular proteins, including p42/p44 mitogen-activated protein (MAP) kinase, and increased the kinase activity of immunoprecipitated FGFR1 in mouse osteoclasts.
110	18728656	Homo sapiens		lung					In fact, AMPK acts on mTOR through phosphorylating and activating tumour suppressor tuberous sclerosis complex-2 (TSC2), an upstream negative regulator of mTOR.
111	12194817	Homo sapiens							BACKGROUND: Sister chromatid separation is initiated by separase, a protease that cleaves cohesin and thereby dissolves sister chromatid cohesion.
111	20452981	Homo sapiens		lung			fibroblast	IMR-90 cell line	overexpression of PTTG1 inhibited the activation of separase {Official Gene Symbol: ESPL1}.
112	11967263	Homo sapiens							In conclusion, we have found that the Arg(96) mutant has a dominant-negative effect on GSK-3beta-dependent phosphorylation of beta-catenin and that targeting of beta-catenin for degradation requires prior priming through phosphorylation of Ser(45).
112		Homo sapiens							Entrez Gene summary: Rat: SUMMARY: AXIN2 inhibits axis formation; acts as a negative regulator of the Wnt signaling pathway by inducing GSK-3beta-dependent phosphorylation of beta-catenin [RGD]
112	16438732	Homo sapiens		lung					from full text - Figure 2
112	14985333	Homo sapiens							Here we demonstrate that cyclin-dependent kinase 2 (CDK2) in association with cyclin A or cyclin E directly binds to beta-catenin. In vivo and in vitro kinase assays with cyclin-CDK2 demonstrate beta-catenin phosphorylation on residues Ser(33), Ser(37), Thr(41), and Ser(45). This phosphorylation promotes rapid degradation of cytosolic beta-catenin via the beta-TrCP-mediated proteasome pathway.
114	11297548	Homo sapiens						MDA-MB-453 cell line	In MDA-MB-453 cells, NRG1beta acting through an ErbB2/ErbB3 heterodimer stimulated prolonged signaling of all pathways examined relative to NRG2beta acting through the same heterodimeric receptor species. Surprisingly, NRG1beta and NRG2beta also regulated partially overlapping but distinct sets of genes in these cells.
114	15864276	Homo sapiens							Figure 1 | ERBB receptors, ligands, dimers and downstream signalling pathways. a | Members of the epidermal growth factor (EGF) family of growth factors are ligands for the ERBB receptors. Ligand binding to ERBB receptors induces the formation of receptor homo- and heterodimers and the activation of the intrinsic kinase domain, resulting in phosphorylation on specific tyrosine residues within the…
115	11799067	Homo sapiens					fibroblast		researchers explored the possibility that E2F regulators play a broader role by identifying additional genes bound by E2F in living human cells the promoters of 127 genes were bound by the E2F4 transcription factor in primary fibroblasts a subset of these target was also bound by E2F1 need to somehow include that E2F4 and E2F5 usually are acting as repressors, in G0 and G1 and that their ability …
115	12150994	Homo sapiens					epithelial cell		A complex containing Smad3, the transcription factors E2F4/5 and DP1, and the corepressor p107 preexists in the cytoplasm. In response to TGFbeta, this complex moves into the nucleus and associates with Smad4, recognizing a composite Smad-E2F site on c-myc for repression
116	11896604	Homo sapiens							PDK1 phosphorylates itself at the activation loop of PDK1 (Ser241), resulting in its own activation (Casamayor et al., 1999)......As shown in Figure 3d, autophosphorylation of PDK1 was promoted by pSer386 peptide (from RSK2) but not by Ser386 peptide.
117	11457715	Mus musculus							The EGF effect depended on activation of its receptor tyrosine kinase but not on that of protein kinase C, mitogen-activated protein kinases, or phosphoinositide-3 kinase.
117	16628218	Homo sapiens							In this study, we have identified the Rac-GAP beta2-chimaerin as an effector of the epidermal growth factor receptor (EGFR) via coupling to phospholipase Cgamma (PLCgamma) and generation of the lipid second messenger diacylglycerol (DAG).
117	8524316	Homo sapiens							The tyrosine kinase JAK1 and the transcription factors STAT1 and STAT3 are phosphorylated in response to epidermal growth factor (EGF) and other growth factors
117	9130710	Homo sapiens							Finally, ErbB-1 activated by all EGF-related peptides (EGF, HB-EGF, BTC and NDF) couples to SHC, whereas only ErbB-1 activated by its own ligands associates with and phosphorylates Cbl.
117	9790194	Homo sapiens							Ligation of this receptor by EGF activates Erk1 and Erk2, members of the mitogen-activated protein (MAP) kinase family, through a Ras-dependent signal transduction pathway.
117	15383630	Homo sapiens							EGF rapidly increases the level of tyrosine phosphorylation of EGFR.
117	11994282	Homo sapiens						T47D cell line	Stimulation of T47D cells with epidermal growth factor (EGF) results in the activation of the intrinsic tyrosine kinases of the receptor and the phosphorylation of multiple cellular proteins including the receptor, scaffold molecules such as c-Cbl, adapter molecules such as Shc, and the serine/threonine protein kinase Akt.
117	16818638	Homo sapiens						carcinoma of colon	We show that epidermal growth factor (EGF) represses PGDH expression in colorectal cancer cells. EGF receptor (EGFR) signaling induces Snail, which binds conserved E-box elements in the PGDH promoter to repress transcription.
117	11948693	Homo sapiens							EGF and thrombin triggered a rapid activation of the EGF receptor, followed by the phosphorylation and activation of the extracellular signal-regulated protein kinase (ERK)
117	20566383	Homo sapiens					monocyte		cyclo H inhibits EGF-induced EGFR phosphorylation, EGF-induced ROS production and EGF-induced CD11b upregulation (Fig. 1H,J);
117	10681561	Homo sapiens							# Ariadne: In turn, the addition of EGF , HB-EGF , amphiregulin, and TGF-alpha increased epiregulin mRNA levels. [Regulation]
117	15199145	Homo sapiens							wt BRCA1 also inhibited epidermal growth factor and insulin-like growth factor I-induced ERK and cell proliferation. Breast cancer growth factors such as epidermal growth factor (EGF) or insulin-like growth factor I (IGF-I) utilize similar signaling pathways to stimulate cell proliferation, which results from the activation of their membrane tyrosine kinase receptors (44, 52). Furthermore, membra…
117	16525023	Homo sapiens							Finally, we showed that the interaction between PLC-gamma1 and Akt enhanced EGF-stimulated cell motility.
117	12399475	Homo sapiens							Epidermal growth factor (EGF) stimulates recruitment of RN-tre to the EGF receptor (EGFR) in a Grb2-dependent manner.
117	10908564	Homo sapiens		esophagus	Carcinoma of esophagus				As expected, EGFR was highly phosphorylated upon EGF stimulation, whereas ErbB2 and ErbB3 were not phosphorylated (Fig. 10 A). When TE-8 cells were cultured in medium supplemented with 10% serum, protein-protein interactions between EGFR, ErbB2, and ErbB3 and between ErbB3 and p85, the regulatory subunit of PI3K, were clearly demonstrated (Fig.10 B). On the contrary, when cells were stimulated by…
117	9766525	Homo sapiens							Treatment of the GRP78-underglycosylated EGFR complex with ATP resulted in a release of the underglycosylated EGFR from GRP78, indicating that the complex could be formed through the chaperone function of GRP78. In accordance with the complex formation with endoplasmic reticulum-resident GRP78, the underglycosylated EGFR could not be translocated to the cell surface. As a result, EGF could not in…
117	15078990	Homo sapiens						A549 cell line	Figure 4 shows the inhibitory effect of gefitinib on EGFinduced autophosphorylation of EGFR, and phophorylation of Akt and ERK1/2 in three of the NSCLC cell lines. EGF stimulated EGFR autophosphorylation and activation of Akt and ERK1/2 in PC9 (A), A549 (B), and QG56 (C) cells, and activation was blocked to different extents by gefitinib.
117	17615396	Homo sapiens		lung					Figure 1. Pathways to MUC5AC expression in COPD
117	19531623	Homo sapiens		lung				NCI-H322 cell line	H322 cells express wild-type EGFR and have no EGFR gene amplification. EGF led to the expected EGFR activation and later to increased levels of EphA2 protein (Fig. 5); both were significantly decreased by the use of the EGFR inhibitor erlotinib.
117	14575865	Homo sapiens							Studies using inhibitors of the EGF receptor tyrosine kinase, phosphatidylinositol 3-kinase (PI3-kinase) and protein kinase C (PKC) revealed that all of the cell surface agonists could activate PAK1 through pathways independent of PKC, that EGF stimulated a PI3-kinase dependent pathway to stimulate PAK1, and that muscarinic receptor stimulation of PAK1 was predominantly mediated through this EGF-…
117	8822200	Homo sapiens							We show that treatment of A431 cells with 10 nM EGF induced a 15-fold increase in EGF-R autophosphorylation, leading to inhibition of cell proliferation and morphological features of apoptosis. However, at a lower concentration of EGF (0.01 nM), there is a 2-fold increase in EGF-R autophosphorylation and increased cell proliferation when compared to untreated cells.
117	8999923	Homo sapiens							Pulse-chase experiments indicated that EGF stimulated the degradation of the wild type EGF receptor but had no effect on the rate of degradation of the EGFR/RET receptor.
117	17085050	Homo sapiens							The ErbB family of four receptor tyrosine kinases occupies a central role in a wide variety of biological processes from neuronal development to breast cancer. New information continues to expand their biologic significance and to unravel the molecular mechanisms that underlie the signaling capacity of these receptors. Here, we review several aspects of ErbB receptor physiology for which new and …
118	12427739	Homo sapiens		heart			endothelial cell		The NFAT-specific Inhibitor, VIVIT, Inhibits VEGF-induced Proliferation of HPVEC. We demonstrated that VIVIT inhibits VEGF-induced NFATc1 nuclear translocation and that this results in inhibition of VEGF-mediated HPVEC proliferation (Fig. 4). HPVEC retrovirally transduced with GFP-VIVIT (an oligonucleotide coding for VIVIT-containing peptide fused to the N terminus of the green fluorescent protei…
123	16120811	Homo sapiens					smooth muscle cell		TGF-beta led to activation of Smad2/3, p38, p42/44, and c-Jun NH2-terminal kinase (JNK) pathways, assessed by phosphorylation, immunofluorescence, and reporter gene analysis. TGF-beta-dependent growth inhibition was specifically attenuated by pharmacological blockade of the TGF-beta type I receptor (TbetaRI) kinase or p38 mitogen-activated protein kinase pathways, whereas blockade of p42/44 or JN…
126	15767683	Rattus norvegicus							CKIepsilon inhibition also slows the degradation of PER2 in cells. CKIepsilon-mediated phosphorylation of PER2 recruits the ubiquitin ligase adapter protein beta-TrCP to a specific site, and dominant negative beta-TrCP blocks phosphorylation-dependent degradation of mPER2
127	20190398	Homo sapiens						A549 cell line	Consequently, the results in this study indicate the physiological function of AhR as a potent transcriptional coactivator of E2F1-dependent transcription and implicate the AhR-E2F1 interaction as a part of the mechanism by which AhR/Arnt promotes cell proliferation.
129	16169709	Mus musculus		limb					Table 1 - Genes upregulated and downregulated in mouse anterior limb bud that is Gli3-deficient ##BW##
130	17667909	Homo sapiens						NCI-H69 cell line	In c-MET-overexpressing SCLC cell line NCI-H69, hepatocyte growth factor (HGF) dramatically induced c-MET phosphorylation at phosphoepitopes pY1230/1234/1235 (catalytic tyrosine kinase), pY1003 (juxtamembrane), and also of paxillin at pY31 (CRKL-binding site). We utilised a global proteomics phosphoantibody array approach to identify further c-MET/HGF signal transduction intermediates in SCLC. St…
132	16705173	Homo sapiens					fibroblast		The myc family of oncogenes is well conserved throughout evolution. Here we present the characterization of a domain conserved in c-, N-, and L-Myc from fish to humans, N-Myc317-337, designated Myc box IV (MBIV). A deletion of this domain leads to a defect in Myc-induced apoptosis and in some transformation assays but not in cell proliferation. Unlike other Myc mutants, MycDeltaMBIV is not a simp…
136	17085050	Homo sapiens							The ErbB family of four receptor tyrosine kinases occupies a central role in a wide variety of biological processes from neuronal development to breast cancer. New information continues to expand their biologic significance and to unravel the molecular mechanisms that underlie the signaling capacity of these receptors. Here, we review several aspects of ErbB receptor physiology for which new and …
137	12648469	Homo sapiens							The first group includes EGF, amphiregulin (AR), and transforming growth factor-alpha (TGF-alpha), which bind specifically to ErbB1; the second group betacellulin (BTC), heparin-binding EGF (HB-EGF), and epiregulin (EPR), which exhibit dual specificity in that they bind ErbB1 and ErbB4. The third group is composed of the neuregulins (NRG) and forms two subgroups based upon their capacity to bind …
137	17545485	Rattus norvegicus					Alveolar type II cell		ErbB4 downregulation in fetal rat type II epithelial cells. Primary fetal rat type II cells were transfected with three different siRNAs targeting three different sequences in the transcribed erbB4 mRNA, a methodology that has been used by others (12). To identify the most effective dose of siRNA in these primary fetal type II cells, we performed a dose-response curve and found that concentration…
137	11668495	Homo sapiens							Soluble TR stimulated erbB-4 tyrosine phosphorylation in MKN 28 gastric cancer cells, although it was weak compared to neuregulin-induced erbB-4 tyrosine phosphorylation; this suggests that TR might be a ligand for erbB-4- or erbB-4-related receptor tyrosine kinase.
138	15263820	Homo sapiens					vascular endothelium		VEGF-stimulated induction of DSCR1 was blocked by anti-VEGF receptor-2 monoclonal antibody (mAb), or the specific calcineurin inhibitors cyclosporin A and FK506.
138	12427739	Homo sapiens		heart			endothelial cell		Herein we demonstrate that activation of NFATc1 in human pulmonary valve endothelial cells is specific to vascular endothelial growth factor (VEGF) signaling through VEGF receptor 2. VEGF-induced (VEGF165) NFATc1 nuclear translocation was inhibited by either cyclosporin A or a calcineurin-specific peptide inhibitor;
139	14657031	Homo sapiens							Modified assertion
141	10436023	Homo sapiens							<C1> The Cyclin D1 promoter is activated by E2F4, but it is repressed by E2F1 via pRb (Watanabe et al., 1998). In pRb deficient cells, E2F1 stimulates this promoter. An Sp1 site close to the E2F element also participates in the regulation. (Overexpression of pRb can increase the expression of Cyclin D1 by an unknown mechanism [Watanabe et al., 1998].)
144	18064650	Homo sapiens		lung			vascular endothelium		The recently described cAMP-dependent guanine nucleotide exchange factor (GEF) Epac activates small GTPase Rap1, which results in activation of small GTPase Rac-specific GEFs Tiam1 and Vav2 and Rac-mediated EC barrier protective responses. Our results show that ANP stimulated protein kinase A and the Epac/Rap1/Tiam/Vav/Rac cascade
145	19221497	Homo sapiens							from full text - Table 2
148	15585657	Mus musculus							RANKL stimulated the phosphorylation of Ser727 of STAT1, which required p38 activity.
148	11972023	Homo sapiens							For maximal gene activation, S727 in the transcription activation domain of Stat1 also is inducibly phosphorylated by IFN-gamma. CaMKII can interact directly with Stat1 and phosphorylate Stat1 on S727 in vitro.
148	10364154	Rattus norvegicus					chondrocyte		FGF treatment of RCS cells induces phosphorylation of STAT-1, its translocation to the nucleus, and an increase in the expression of the cell-cycle inhibitor p21WAF1/CIP1.
148	14963018	Mus musculus							Phosphorylation at Ser727 in signal transducer and activator of transcription 1 (STAT1) is essential for its activation and signal transduction.
148	16260419	Homo sapiens						U937 cell line	The influence of PKCdelta on IFN-mediated induction of PLSCR1 was dependent upon the phosphorylation of STAT1 at Ser-727.
148	11438544	Homo sapiens							STAT1 must be phosphorylated on serine 727 to be fully active in transcription.
148	14963018	Mus musculus							In vitro kinase assays using the combined STAT1 proteins as substrates from immunoprecipitation and glutathione S-transferase pull down show that active ERK1, JNK1, p38 kinase, MEK1 and MSK1 stimulated phosphorylation of STAT1 (Ser727) indirectly through an unidentified factor or a downstream kinase.
148	15266021	Mus musculus		aorta			endothelial cell		This in vitro DNA binding activation of STAT1 was significantly inhibited by SB202190 pretreatment (50 ?M, 30 min) (Fig. 8B), suggesting that p38-sensitive Ser727 phosphorylation was important for STAT1?-GAS bindin
148	11839738	Homo sapiens							In addition to tyrosine phosphorylation, phosphorylation of Stat1 on serine 727 is essential for induction of its transcriptional activity
148	10792030	Homo sapiens							Biochemical analysis illustrated that the mechanism of this transcriptional synergy involves interaction between BRCA1 aa 502-802 and the C-terminal transcriptional activation domain of STAT1 including Ser-727 whose phosphorylation is crucial for transcriptional activation.
150		Homo sapiens							In this paper, we present a comprehensive pathway map of EGFR signaling and other related pathways.
151	17786238	Homo sapiens						HEK293 cell line	These data demonstrate that in vivo, the mechanism for beta1AR-mediated EGFR transactivation requires GRK5/6 and ?-arrestin recruitment to agonist-stimulated beta1ARs.
155	15115658	Rattus norvegicus							In Rat1/vector cells, PDGF-induced phosphorylation of ERK was completely inhibited by pretreatment with PD98059, a MEK inhibitor.
155	15115658	Rattus norvegicus							In Rat1/vector cells, PDGF-induced phosphorylation of ERK was completely inhibited by pretreatment with PD98059, a MEK inhibitor.
156	10918587	Homo sapiens							Mutation of Lys650-->Glu in the activation loop of the FGFR3 kinase domain causes the lethal human skeletal disorder thanatophoric dysplasia type II (TDII) and is also found in patients with multiple myeloma, bladder and cervical carcinomas. This mutation leads to constitutive activation of FGFR3. We show that the kinase domains of FGFR1, FGFR3, and FGFR4 containing the activation loop mutation, …
157	16877343	Homo sapiens		trachea			epithelial cell		from full text - The avb6 integrin mediates activation of TGF-b through a mechanism involving the conformational alteration of TGF-b; the avb8 integrin mediates activation of TGF-b through the transmembrane matrix-metalloprotease- 1 (MT1-MMP)-dependent cleavage
158	7541312	Mus musculus					b-cell		cyclin D1 and cyclin E mRNA were detected in the c-fos B cells but not in the control B cells.
158	12204530	Homo sapiens							The life history of cancer cells encompasses a series of genetic missteps in which normal cells are progressively transformed into tumor cells that invade surrounding tissues and become malignant. Most prominent among the regulators disrupted in cancer cells are two tumor suppressors, the retinoblastoma protein (RB) and the p53 transcription factor. Here, we discuss interconnecting signaling path…
158	16987002	Mus musculus		lung			epithelial cell		AP-1-dependent expression of cyclin D1
161	18342625	Homo sapiens					fibroblast		Consistently, cotransfection assays demonstrate that STRA13 and DEC2 both antagonize CLOCK:BMAL1 dependent transactivation of the Rev-erbalpha {NR1D1} and Dbp promoters.
162	12648469	Homo sapiens							the second group betacellulin (BTC), heparin-binding EGF (HB-EGF), and epiregulin (EPR), which exhibit dual specificity in that they bind ErbB1 and ErbB4.
163	14572648	Homo sapiens						HEK293 cell line	Frequently rearranged in advanced T-cell lymphomas 1 (FRAT1) protein is a negative regulator of GSK3alpha/beta kinase activity. Our data demonstrate that cellular expression of FRAT1 peptide in swAPP(751) cells increases both GSK3alpha and beta phosphorylation on Ser21 and Ser9,
165	19071156	Homo sapiens					fibroblast		The phosphorylation of p53 at serine 15 is a critical senescence-inducible modification (Webley et al., 2000) that is regulated by ATM kinase in IFN-binduced cellular senescence in human fibroblasts (Moiseeva et al., 2006).
165	19011633	Mus musculus	embryonic tissue				fibroblast		These results suggest that Bach1 is a negative regulator of the p53-mediated senescence program in response to oxidative stress, although Bach1 could be either parallel or upstream to p53 in this process.
165	16908765	Homo sapiens	vascular tissue	aorta			smooth muscle cell	primary cell culture	Western blot analysis revealed that introduction of E6 effectively reduced the level of p53 protein and also markedly reduced the expression of p21, its target protein (Figure 1D). Treatment of mock-infected VSMCs with Ang II significantly increased the number of SA -gal– positive cells (Figure 1E). In contrast, the effect of Ang II on senescence was reduced in E6-infected VSMCs.
165	16824498	Homo sapiens	vascular tissue				smooth muscle cell		The life span of normal human VSMCs can be extended by inactivation of p53 or pRB alone, although inactivation of both p53 and pRB is more efficient and is required for full immortalisation [23,24].
165	20452981	Homo sapiens		lung			fibroblast	IMR-90 cell line	Significantly, the PTTG1-induced senescence is p53-dependent and telomerase-independent, which is distinctively different from that of replicative senescence.
166	17786238	Homo sapiens						HEK293 cell line	These data demonstrate that in vivo, the mechanism for beta1AR-mediated EGFR transactivation requires GRK5/6 and ?-arrestin recruitment to agonist-stimulated beta1ARs.
166	17786238	Homo sapiens						HEK293 cell line	These data demonstrate that in vivo, the mechanism for beta1AR-mediated EGFR transactivation requires GRK5/6 and ?-arrestin recruitment to agonist-stimulated beta1ARs.
166	17786238	Homo sapiens						HEK293 cell line	These data demonstrate that in vivo, the mechanism for beta1AR-mediated EGFR transactivation requires GRK5/6 and ?-arrestin recruitment to agonist-stimulated beta1ARs.
167	10436023	Homo sapiens							<E7> E2F-DP dimers, complexed with pRb, p107, or p130, can bind and inhibit E2 promoter elements (Dyson, 1998; Mayol and Grana, 1998). In quiescent cells, the predominant complexes contain E2F4 and p130. E2F1_DP:RB1-|taof(E2F1_DP) E2F2_DP:RB1-|taof(E2F2_DP) E2F3_DP:RB1-|taof(E2F3_DP) E2F4_DP:RB1-|taof(E2F4_DP) E2F1_DP:RBL1-|taof(E2F1_DP) E2F2_DP:RBL1-|taof(E2F2_DP) E2F3_DP:RBL1-|taof(E2F3_DP) E2F…
167	11533237	Homo sapiens							We also found that Suv39H1 and Rb cooperate to repress E2F activity and that Suv39H1 could be recruited to E2F1 through its interaction with Rb.
168	12839923	Homo sapiens							Modified assertion
168	11013220	Homo sapiens					epithelial cell		In this study, we demonstrate that p15(Ink4B) induction was mediated by a TGF-beta-induced complex of Smad2, Smad3, Smad4 and Sp1.. Smad3 interacted indirectly with Sp1 through its association with Smad2 and/or Smad4, and bound directly to the p15(Ink4B) promoter.
168	12429655	Homo sapiens							Modified assertion
173	19221497	Homo sapiens							from full text - Table 1
175	19661059	Rattus norvegicus					fetal lung type II cell		Pleiotrophin increased the tyrosine phosphorylation of beta-catenin, promoted beta-catenin translocation into the nucleus, and activated T cell factor/lymphoid enhancer factor transcription factors
178	12960424	Homo sapiens							Furthermore, CH-ILKBP stimulated GSK-3 beta phosphorylation on Ser 9, and phosphorylation of PKB/Akt on Ser 473, both of which have been shown previously to be regulated by ILK (Delcommenne et al., 1998 ).
179	17615396	Homo sapiens		lung					Figure 1. Pathways to MUC5AC expression in COPD
179	17615396	Homo sapiens		lung					Figure 1. Pathways to MUC5AC expression in COPD
180	17543278	Homo sapiens							LIGHT, a member of tumor necrosis factor superfamily, activates Stat3 in cancer cells. LIGHT induces dose-dependent activation of Stat3 by phosphorylation at both the tyrosine 705 and serine 727 residues.
180	12562765	Homo sapiens					lymphocyte		Taken together, our results demonstrate that the STAT3 phosphorylation at Ser(727) is triggered by active RSK2 or JNK1 Additionally, RSK2-mediated phosphorylation of STAT3 (Ser(727)) was further determined to be required for basal and UVA-stimulated STAT3 transcriptional activities
180	15764709	Homo sapiens							Signal transducer and activator of transcription 3 (STAT3) is activated by the IL-6 family of cytokines and growth factors. STAT3 requires phosphorylation on Ser-727, in addition to tyrosine phosphorylation on Tyr-705, to be transcriptionally active.
180	16034081	Homo sapiens					lymphocyte		leads to phosphorylation of MITF at S73 and of STAT3 at both tyrosine 705 and S727. This phosphorylation increases the transcriptional activity of MITF and STAT3 as indicated by mRNA accumulation of their target genes such as Bcl-2, granzyme B, and c-Myc
180	16278387	Homo sapiens						A549 cell line	We show that A549 cells overexpressing COX-2 have constitutive STAT3 (Tyr705 and Ser727) activation, whereas A549 cells with limited COX-2 lacked this activation
180	17583567	Mus musculus							PKCepsilon interaction with Stat3 was PKCepsilon isoform specific and was not observed with other protein kinases. As observed in vitro with immunocomplex kinase assay with immunopurified PKCepsilon and Stat3, PKCepsilon phosphorylated Stat3 at the serine 727 residue. PKCepsilon depletion prevented Stat3Ser727 phosphorylation, Stat3 DNA binding, and transcriptional activity
180	17142955	Homo sapiens			multiple myeloma				. Furthermore, the bFGF-induced activation of ERK1/2 seems to enhance the transcriptional activity of STAT3. Co-stimulation of KMS-11 with bFGF and IL-6 leads to marked expression of STAT3 target genes, such as c-myc and bcl-2, further suggesting the relevance of STAT3 phosphorylated at both Tyr705 and Ser727 for the full activation as a transcription factor (Fig. 5). In addition, the
180	15705584	Mus musculus						MEF cell line	RhoA, Rac1, and Cdc42 could all mediate Ser-727 and Tyr-705 phosphorylation and nuclear translocation of STAT3
180	16219639	Homo sapiens							ZIPK phosphorylated STAT3 on serine 727 (Ser727) and enhanced STAT3 transcriptional activity.
181	12204892	Homo sapiens	epithelium	lung					NRG-1 induces cell proliferation through a high-affinity receptor complex composed of a heterodimer of human epidermal growth factor-like receptor (HER) 2 and 3. In this study, we show that NRG-1 activates the Janus kinases (JAK) and signal transducer and activator of transcription proteins (STAT). NRG-1 induced a rapid and transient increase in tyrosine phosphorylation of TYK2 and JAK3, but not …
182	14525795	Homo sapiens							VEGF also induced rapid expression of Down syndrome candidate region 1, cyclooxygenase-2, tissue factor, stanniocalcin-1, the serine/threonine kinase Cot, and eps15 homology domain-containing protein.
182	15448146	Homo sapiens					umbilical vein endothelial cell		The information below comes from the supplementary table at the end of the paper. These genes were significantly increased by VEGF.
182	14525795	Homo sapiens							VEGF also induced rapid expression of Down syndrome candidate region 1, cyclooxygenase-2, tissue factor, stanniocalcin-1, the serine/threonine kinase Cot, and eps15 homology domain-containing protein. VEGF-induced NR4A family and Egr3 expression was blocked by a KDR inhibitor
182	15448146	Homo sapiens					umbilical vein endothelial cell		The information below comes from the supplementary table at the end of the paper. These genes were significantly increased by VEGF.
182	16651031	Homo sapiens						HUVEC cell line	VEGF induced cyclooxygenase (COX) -2 mRNA expression in HUVECs and increased the PGE2 concentration in the medium. PGE2 treatment enhanced the expression of VEGF mRNA
184	14759523	Mus musculus							The expression of MUP2 is known to be stimulated by growth hormone (GH), through the GH receptor (GHR), Janus kinase 2 (JAK2) and signal transducer and activator of transcription 5 (STAT5) signal transduction pathway.
184	12529425	Homo sapiens							Here, we provide evidence that Rho GTPases modulate Stat5a, a transcription factor of the family of signal transducers and activators of transcription. RhoA triggers tyrosine phosphorylation (Y696) of Stat5a via a JAK2-dependent mechanism and promotes DNA-binding activity of Stat5a.
184	15795318	Homo sapiens					endothelial cell		increases JAK2 activation and STAT5A and STAT5B tyrosine and serine phosphorylation and leads to cell cycle progression
184	11682625	Rattus norvegicus					ovarian granulosa cell		However, using an antibody that recognizes the tyrosine-phosphorylated forms of both Stat5a and Stat5b (Y694/Y699), it was found that AG490 could inhibit PRL-induced Stat5a phosphorylation only and had little or no effect on Stat5b phosphorylation.
184	15196705	Homo sapiens						LNCaP cell line	Furthermore, GH induced rapid, time- and dose-dependent signaling events in LNCaP cells, including phosphorylation of JAK2 tyrosine kinase, of GHR itself and of STAT5A (JAK2-STAT5A pathway), of p42/p44 MAPK and of Akt/PKB.
184	15677474	Homo sapiens							SOCS-7 also attenuated STAT3 and STAT5 signaling induced by overexpression of JH1
185	11682625	Rattus norvegicus					ovarian granulosa cell		However, using an antibody that recognizes the tyrosine-phosphorylated forms of both Stat5a and Stat5b (Y694/Y699), it was found that AG490 could inhibit PRL-induced Stat5a phosphorylation only and had little or no effect on Stat5b phosphorylation.
185	8631883	Homo sapiens							Moreover, we demonstrated that human Stat5 activation is also dependent on Tyr-694 in Stat5A and Tyr-699 in Stat5B, indicating that these tyrosines are required for dimerization.
185	11682625	Rattus norvegicus					ovarian granulosa cell		Therefore, it seems that in the presence of AG490, Stat5b remains phosphorylated, is located in the nucleus and capable of binding DNA, but is apparently transcriptionally inactive.
185	10744710	Homo sapiens							Tyrosine phosphorylation is essential for Stat dimerization, nuclear translocation, DNA binding, and transcriptional activation.
186	12150994	Homo sapiens					epithelial cell		A complex containing Smad3, the transcription factors E2F4/5 and DP1, and the corepressor p107 preexists in the cytoplasm. In response to TGFbeta, this complex moves into the nucleus and associates with Smad4, recognizing a composite Smad-E2F site on c-myc for repression
187	15774796	Homo sapiens							from Figure 1 - Fig 1. The transforming growth factor beta (TGF-b) signaling pathway. TGF-b binds type II TGF-b receptor (TbRII), directly or through TbRIII, inducing association of TbRII with TbRI. TbRII then phosphorylates and activates TbRI, which then phosphorylates Smad2 or Smad3. Phosphorylated Smad2 or Smad3 associates with Smad4 and they translocate into the nucleus, where they activate t…
188	14657031	Homo sapiens							Both kinases CDK1 (complexed with cyclin B1) and PLK1 were able to phosphorylate APC1. APC1 was phosphorylated to a slightly higher extent by CDK1 than PLK1. APC 1 phospho-S355 appeared early in mitosis (between 8 and 8.5 hours), reached maximal levels in metaphase (between 10-10.5 hours) and disappeared at the end of mitosis (between 12 and 13 hours).
192	15867363	Homo sapiens			Carcinoma of lung				The exogenous expression of RASSF1A suppressed JNK phosphorylation, and cells stably transfected with RASSF1A showed reduced JNK and c-Jun phosphorylation and Cyclin D1 down-regulation. An in vitro kinase assay showed that the exogenous expression of RASSF1A inhibited JNK activity and that JNK activity suppression due to ectopically expressed RASSF1A was revived by RASSF1A siRNA treatment.
193	15774796	Homo sapiens							Although TBRI, TBRII, Smad2, Smad3, and Smad4 comprise the core Smad-dependent TGF-B signaling pathway, Smad-independent signaling through mitogenactivated protein kinase (MAPK) signaling pathways,20-22 Rho guanosine triphosphatases,23 PI-3 kinase/Akt,24 and protein phosphatase 2A25 has been reported; precise molecular mechanisms by which the TGF-B signaling pathway signals to these pathways have…
195	17615396	Homo sapiens		lung					Figure 1. Pathways to MUC5AC expression in COPD
197	10373560	Homo sapiens							The Myt1 protein kinase functions to negatively regulate Cdc2-cyclin B complexes by phosphorylating Cdc2 on threonine 14 and tyrosine 15.
197	11902577	Homo sapiens							Inhibitory phosphorylation of adjacent threonine and tyrosine residues (T14/Y15 in CDK1) is mediated by dualspecificity kinases (such as WEE1 and MYT1). This inhibition is relieved when the CDC25 phosphatases (CDC25A,CDC25B and CDC25C) dephosphorylate these residues, which triggers entry into mitosis
197	10504341	Homo sapiens							In higher eukaryotes, Cdc2 activity is in part regulated by inhibitory phosphorylation of Thr14 and Tyr15, catalyzed by Wee1 and Myt1, which prevents catastrophic premature entry into mitosis.
198		Homo sapiens							Creating chemical "group" for Histone Deacetylase Inhibitors
198		Mus musculus							Creating chemical "group" for Histone Deacetylase Inhibitors
198		Homo sapiens							Creating chemical "group" for Histone Deacetylase Inhibitors
199	12242286	Mus musculus							As a consequence, one of the targets of Cdk2, Rb1 , is hypophosophorylated, leading to sequestration of the E2F transcription factors, a family of proteins that are essential for G1/S progression.
199	9190208	Homo sapiens						SAOS-2 cell line	The pRb phosphorylated in vitro by Cdk4 was inactive as a growth suppressor upon microinjection, but pRb phosphorylated by Cdk2 or Cdk3 retained cell cycle arrest activity. While these kinases efficiently phosphorylate a common set of residues, including S373 and S788, cyclin D1/Cdk4 was a much more efficient kinase for S795 than the other kinases examined.
199	9442036	Rattus norvegicus							In these cells, dexamethasone, a synthetic glucocorticoid, stimulated a rapid and selective increase in expression of the p21 cyclin-dependent kinase (CDK) inhibitor mRNA and protein and virtually abolished CDK2 phosphorylation of the retinoblastoma protein. Expression of the p27 CDK inhibitor, and other G1-acting cell cycle proteins, remained unaffected.
200	17533373	Homo sapiens							These defects can be corrected by the ectopic expression of a cyclin B2 resistant to the short hairpin RNA. Altogether, these data show that, in cycling human cells, cyclin B2 can compensate for the downregulation of cyclin B1 during mitosis. They also clearly implicate cyclins B1 and B2 as crucial activators of CDK1 {CDK1 is CDC2} in its biological function of DNA re-replication prevention.
203	15225871	Mus musculus							The interaction of RB and E2F transcription factors represents a functional interaction that has been the predominant focus in the field. RB and the related family members p107 and p130 can each bind E2F to repress genes that are otherwise important for progression from G1 to S phase. The binding of RB, p107, or p130 has two simultaneous consequences: (1) binding prevents E2F from interacting wit…
204	20452981	Homo sapiens		lung			fibroblast	IMR-90 cell line	Upon anaphase initiation, PTTG1 protein was destroyed by APC (anaphase-promoting complex), an ubiquitin-ligase, to activate separase.
207	18536717	Mus musculus					bronchiolalveolar stem cells		pronounced increase in canonical Wnt signaling in lung epithelium upon loss of Gata6. Expression of the noncanonical Wnt receptor Fzd2 was downregulated in Gata6 mutants
208	15774796	Homo sapiens							from Figure 1 - Fig 1. The transforming growth factor beta (TGF-b) signaling pathway. TGF-b binds type II TGF-b receptor (TbRII), directly or through TbRIII, inducing association of TbRII with TbRI. TbRII then phosphorylates and activates TbRI, which then phosphorylates Smad2 or Smad3. Phosphorylated Smad2 or Smad3 associates with Smad4 and they translocate into the nucleus, where they activate t…
209	16651031	Homo sapiens						HUVEC cell line	VEGF induced cyclooxygenase (COX) -2 mRNA expression in HUVECs and increased the PGE2 concentration in the medium. PGE2 treatment enhanced the expression of VEGF mRNA
210	18268536	Homo sapiens	epithelium				keratinocyte		Inhuman HaCaT keratinocytes for instance,ERK1/2 phosphorylation increasesin dependence of EGF-Rrecruitment to transadhering E-cadherin,and E-cadherin-mediated activation of MAPK was also reported in intestinalepithelial cells (Pece and Gutkind,2000; Laprise et al., 2004).
215	12759411	Homo sapiens					endothelial cell		The signaling pathway of type I IFNs activates STAT1 and STAT2. In primary endothelial cells, we demonstrate that STAT3 and STAT5 are also activated, and these STATs may contribute to cellular proliferation
215	12177410	Mus musculus					hepatocyte		These ligands, through complex molecular mechanisms, activate transcription factors including NF-kB, signal transducer and activator of transcription 3 (STAT3), activator protein 1 (AP-1), and CCAAT/enhancer-binding protein (C/EBP)b that initiate a cascade of gene expression that ultimately is responsible for proliferation (9).
215	11404481	Mus musculus							In normal NIH 3T3 cells, disruption of Stat3 signaling with dominant-negative Stat3beta protein inhibits PDGF-induced mitogenesis in a manner that is reversed by ectopic c-Myc expression.
215	11536047	Mus musculus						NIH3T3 cell line	These data indicate that MEN2A-RET enhances proliferation via STAT3, and that a full length STAT3 is required to mediate the MEN2A-RET induced proliferation.
215	12204892	Homo sapiens	epithelium	lung					NRG-1 induces cell proliferation through a high-affinity receptor complex composed of a heterodimer of human epidermal growth factor-like receptor (HER) 2 and 3. In this study, we show that NRG-1 activates the Janus kinases (JAK) and signal transducer and activator of transcription proteins (STAT). NRG-1 induced a rapid and transient increase in tyrosine phosphorylation of TYK2 and JAK3, but not …
215	15077160	Homo sapiens							Signal transduction and activator of transcription 3 (STAT3) signaling is constitutively activated in various tumors, and is involved in cell survival and proliferation during oncogenesis.
215	15151905	Homo sapiens					endothelial cell		Our study clearly shows that shear stress exerts its inhibitory regulation by suppressing the IL-6-induced JAK2/STAT3 signaling pathway and thus inhibits IL-6-induced EC proliferation
215	12177410	Mus musculus		liver					These ligands, through complex molecular mechanisms, activate transcription factors including NF-kB, signal transducer and activator of transcription 3 (STAT3), activator protein 1 (AP-1), and CCAAT/enhancer-binding protein (C/EBP)b that initiate a cascade of gene expression that ultimately is responsible for proliferation (9).
215	16243709	Homo sapiens							whilst STAT-3 promotes cellular proliferation and is activated in a variety of tumour cells, STAT-1 appears to have an anti-proliferative effect.
216	15021891	Homo sapiens							Fbw7 is also responsible for the degradation of the oncoprotein c-Myc This degradation is phosphorylation dependent since phosphorylation of threonine 58 is necessary for c-Myc degradation.
218	14657031	Homo sapiens							The anaphase-promoting complex (APC) or cyclosome is a ubiquitin ligase that initiates anaphase (mitotic spindle checkpoint as part of anaphase A and chromosome segregation during anaphase B) and mitotic exit. APC activation is thought to depend on APC phosphorylation and Cdc20 binding.
222	14633511	Homo sapiens		airway			smooth muscle cell		Finally, we demonstrate that ASM cells constitutively secrete VEGF, which is increased at the RNA and protein level in response to PDGF, transforming growth factor-beta, and IL-1beta.
223	10473632	Homo sapiens							Modified assertion
223	17085050	Homo sapiens							The ErbB family of four receptor tyrosine kinases occupies a central role in a wide variety of biological processes from neuronal development to breast cancer. New information continues to expand their biologic significance and to unravel the molecular mechanisms that underlie the signaling capacity of these receptors. Here, we review several aspects of ErbB receptor physiology for which new and …
223	16729045	Homo sapiens							In this paper, we present a comprehensive pathway map of EGFR signaling and other related pathways. The map reveals that the overall architecture of the pathway is a bow-tie (or hourglass) structure with several feedback loops. See figure 2: The bow-tie architecture of the EGFR signaling pathway.
223	19237431	Mus musculus					Alveolar type II cell		For these experiments, E19 type II epithelial cells were incubated with different recombinant EGFR ligands for 16 h. Samples were processed by Northern blot to analyse SP-B and SP-C mRNA expression. As shown in Fig. 1A, incubation with amphiregulin (AR), epiregulin (EPR) or betacellulin (BTC) did not change SP-B/SP-C gene expression when compared to vehicle samples. In contrast, the addition of H…
224	12204892	Homo sapiens	epithelium	lung					NRG-1 induces cell proliferation through a high-affinity receptor complex composed of a heterodimer of human epidermal growth factor-like receptor (HER) 2 and 3. In this study, we show that NRG-1 activates the Janus kinases (JAK) and signal transducer and activator of transcription proteins (STAT). NRG-1 induced a rapid and transient increase in tyrosine phosphorylation of TYK2 and JAK3, but not …
227	20331627	Homo sapiens						Carcinoma of lung	Overexpression of ZAK suppressed cell proliferation in parallel with increased phosphorylated levels of extracellular signal-regulated kinase (ERK) and c-Jun N-terminal kinase (JNK). In contrast, ZAK silencing cells inhibited the expressions of phosphorylated ERK and JNK without affecting the expression of phosphorylated p38. The effect of the decreased cell growth rate was significantly but inco…
227	12220515	Homo sapiens							low proliferative capacity of ZAK-expressed cells
230	12929936	Rattus norvegicus							The compound potentiated the osteoblast differentiation through accumulation of cyclic AMP after autocrine stimulation of EP4 receptor by PGE2 in pro-osteoblastic cells.
230	10357877	Homo sapiens					Th1 cell		Antigen-evoked secretion of interferon-gamma (IFN-gamma) by sperm whale myoglobin-specific Th1 cells of DBA/2 mouse I-Ed-restricted clones, that express EP3Rs and EP4Rs, was enhanced a maximum of 3-fold by 10(-10) to 10(-8) M PGE2 and 2.5-fold each for the EP1R/EP3R-directed agonist sulprostone (10(-8) and 10(-7) M) and for the EP4R/EP3R/EP2R agonist misoprostol (10(-9) M).
230	12740571	Mus musculus							PGE2-EP4 signaling thus facilitates initiation of skin immune responses by promoting the migration and maturation of Langerhans cells.
230		Homo sapiens							Entrez Gene summary: Human: The protein encoded by this gene is a member of the G-protein coupled receptor family. This protein is one of four receptors identified for prostaglandin E2 (PGE2). This receptor can activate T-cell factor signaling. It has been shown to mediate PGE2 induced expression of early growth response 1 (EGR1), regulate the level and stability of cyclooxygenase-2 mRNA, and lea…
230	10868475	Homo sapiens					Juxtaglomerular Cell		Prostaglandins, such as PGE2, stimulate renin release and synthesis via an increase in intracellular cAMP in JG cells [59, 60, 61, 62], probably by EP4 receptors present in the glomerulus [63, 64, 65]. (see Figure 1, PGE2=Dinoprostone; EP4=PTGER4)
230	17878511	Homo sapiens							Prostaglandin E(2) (PGE(2)) is the most abundant prostaglandin in the human body. It has a large number of biological actions that it exerts via four types of receptors, EP1-4
230	12929936	Mus musculus							PGE2 stimulates differentiation of osteoblast progenitor cells through the EP4 receptor in an autocrine manner, and the PDE4 inhibitor potentiates the differentiation by inhibiting hydrolysis of cyclic AMP in the cells.
230	17615396	Homo sapiens		lung					Figure 1. Pathways to MUC5AC expression in COPD
231	15705584	Mus musculus						MEF cell line	RhoA, Rac1, and Cdc42 could all mediate Ser-727 and Tyr-705 phosphorylation and nuclear translocation of STAT3
232	15774796	Homo sapiens							TGF-B1 is the most abundant and universally expressed isoform; most studies have either examined or been performed with exogenous TGF-B1. TGF-B is secreted into the extracellular matrix as a latent protein complex bound to a latency- associated protein and one of the four isoforms of latent TGF-B binding protein. Activation of TGF-B, which is required for biologic activity, occurs through poorly …
232	14580334	Homo sapiens							Activin receptor-like kinase-1 (ALK1) induces Smad1/5 phosphorylation, leading to an increase in endothelial cell proliferation and migration, while ALK5 promotes Smad2/3 activation and inhibits both processes.
232	15774796	Homo sapiens							from Figure 1 - Fig 1. The transforming growth factor beta (TGF-b) signaling pathway. TGF-b binds type II TGF-b receptor (TbRII), directly or through TbRIII, inducing association of TbRII with TbRI. TbRII then phosphorylates and activates TbRI, which then phosphorylates Smad2 or Smad3. Phosphorylated Smad2 or Smad3 associates with Smad4 and they translocate into the nucleus, where they activate t…
232	11058129	Homo sapiens							TGF-beta-mediated activation of TGF-beta type I receptor stimulates the phosphorylation of Smad2 and Smad3 and subsequent heteromeric complex formation with Smad4.
238	11864843	Homo sapiens							Cell-specific prostaglandin synthases convert PGH2 into a series of prostaglandins, including PGI2, PGF2alpha, PGD2 and PGE2 (Fig. 1). Fig. 1 Legend - Pathway of prostaglandin production. Arachidonic acid is liberated from membranes by phospholipase A2. The cyclooxygenase enzymes (COX-1 and COX-2) produce prostaglandin H2 (PGH2) from arachidonic acid. PGH2 is acted upon by prostaglandin synthases…
238	16128405	Mus musculus	embryonic tissue						Prostaglandin E synthase (PGES) is a terminal prostanoid synthase and can catalyse the isomerization of the COX product PGH2 to PGE2, including microsomal PGES-1 (mPGES-1), cytosolic PGES (cPGES) and mPGES-2.
239	19661059	Rattus norvegicus					fetal lung type II cell		Pleiotrophin increased the tyrosine phosphorylation of beta-catenin, promoted beta-catenin translocation into the nucleus, and activated T cell factor/lymphoid enhancer factor transcription factors
239	19661059	Rattus norvegicus					Alveolar type II cell		As shown in Fig. 7C, PTN increased the luciferase activity. However, PTN had little effect on FOPflash, a negative control that has a mutated TCF site in the TOPflash. The results suggest that PTN activates TCF/LEF transcription factors.
241	9843571	Homo sapiens						HaCaT cell line	We have shown previously that coactivators p300/CREB-binding protein are involved in TGF-beta-mediated transactivation of two Cdk inhibitor genes, p21 and p15. Here we examined the possibility that Smads function to regulate transcription by directly interacting with p300/CREB-binding protein. We show that Smad3 can interact with a C-terminal fragment of p300 in a temporal and phosphorylation-dep…
242	18174366	Homo sapiens					monocyte		VIP/VPAC1 interaction is associated with a cAMP increase and activation of a cAMP/p38 MAPK pathway, which regulates MMP-9, CD35, and CD11b exocytosis, and a cAMP/EPAC/PI-3K/ERK pathway
248	12719569	Homo sapiens						Jurkat cell line	Cotransfection of Jurkat cells with vGPCR and an NF-AT luciferase reporter plasmid showed that vGPCR activated NF-AT in a dose-dependent fashion, as judged by NF-AT luciferase reporter gene expression. The activation was calcineurin dependent because it was suppressed by cyclosporine A (CSA), a highly specific calcineurin inhibitor. Cotransfected expression constructs for NF-AT1 and NF-AT2 with v…
248	11062266	Mus musculus	skeletal muscle						CnA* muscles displayed threefold higher calcineurin activity and enhanced dephosphorylation of the calcineurin targets NFATc1, MEF2A, and MEF2D.
248	12427739	Homo sapiens		heart			endothelial cell		Herein we demonstrate that activation of NFATc1 in human pulmonary valve endothelial cells is specific to vascular endothelial growth factor (VEGF) signaling through VEGF receptor 2. VEGF-induced (VEGF165) NFATc1 nuclear translocation was inhibited by either cyclosporin A or a calcineurin-specific peptide inhibitor;
248	10448862	Homo sapiens	skeletal muscle						IGF-1 induces skeletal myocyte hypertrophy through calcineurin in association with GATA-2 and NF-ATc1. Thus, IGF-1 induces calcineurin-mediated signalling and activation of GATA-2, a marker of skeletal muscle hypertrophy, which cooperates with selected NF-ATc isoforms to activate gene expression programs.
249	15899852	Mus musculus						NIH3T3 cell line	Phosphorylation at Raf-1 S43 and S259 by PKA only weakly inhibited EGF activation of Raf-1 and ERK when cells maintained high Raf-1 S338 phosphorylation. Raf-1 inhibition in suspension was not due to excessive negative regulation on inhibitory sites S43 and S259, as these serines were largely dephosphorylated in suspended cells.
249	11971957	Homo sapiens							The cyclic AMP (cAMP)-dependent protein kinase (PKA) can inhibit Raf-1 by direct phosphorylation. We have mapped all cAMP-induced phosphorylation sites in Raf-1, showing that serines 43, 259, and 621 are phosphorylated by PKA in vitro and induced by cAMP in vivo.
250	12648469	Homo sapiens							the second group betacellulin (BTC), heparin-binding EGF (HB-EGF), and epiregulin (EPR), which exhibit dual specificity in that they bind ErbB1 and ErbB4.
250	15864276	Homo sapiens							Figure 1 | ERBB receptors, ligands, dimers and downstream signalling pathways. a | Members of the epidermal growth factor (EGF) family of growth factors are ligands for the ERBB receptors. Ligand binding to ERBB receptors induces the formation of receptor homo- and heterodimers and the activation of the intrinsic kinase domain, resulting in phosphorylation on specific tyrosine residues within the…
250	10214951	Homo sapiens							Table 2: Classification of ligands according to their relative affinities toward ErbB-IgGs. I only too the High affinity (1-100 nM) and Very high affinity (<1 nM).
251	12562867	Homo sapiens							Sp1, SRE-1 binding protein, and CBP are part of the transcriptional complex resulting in induction of LDL receptor expression in response to activation of the Raf/MEK/p42/44MAPK cascade. MEK=MAP2K1,2 p42=MAPK1 44MAP=MAPK3
251	16729045	Homo sapiens							In this paper, we present a comprehensive pathway map of EGFR signaling and other related pathways. The map reveals that the overall architecture of the pathway is a bow-tie (or hourglass) structure with several feedback loops. See figure 2: The bow-tie architecture of the EGFR signaling pathway.
251	16170185	Homo sapiens							124 However, Ras-mediated recruitment of C-Raf to the cell membrane and Src activation are not the only steps involved in the activation of C-Raf. A-Raf, which is structurally similar to C-Raf, is activated in a similar manner; however, the pertinent structural and activational aspects of B-Raf differ from those of A-Raf and C-Raf. Although the structural domains and phosphorylation sites of Raf …
251	12907640	Homo sapiens							Raf-1 activity, measured by the abundance of phosphorylated S217/221 MEK1 2, a direct target of Raf-1 (30) , was consistently elevated in Cdc37 overexpressing cells, whereas total MEK1 2 levels were unchanged.
251	12551925	Homo sapiens							Protein kinase C (PKC) regulates activation of the Raf-1 signaling cascade by growth factors, but the mechanism by which this occurs has not been elucidated. Here we report that one mechanism involves dissociation of Raf kinase inhibitory protein (RKIP) from Raf-1. Classic and atypical but not novel PKC isoforms phosphorylate RKIP at serine 153 (Ser-153). RKIP Ser-153 phosphorylation by PKC eithe…
251	7499206	Mus musculus							Modified assertion
251	10490027	Homo sapiens							Raf-1 phosphorylates and activates MEK-1, a kinase that activates the extracellular signal regulated kinases (ERK)
251	12928036	Homo sapiens							IGF1 binding activates the IGF1 receptor (IGFR), a receptor tyrosine kinase. The IGFR subsequently recruits the insulin receptor substrate (IRS1), which results in the activation of two signaling pathways: the RasRaf MEK ERK pathway and the PI3K Akt pathway
251	8621729	Homo sapiens							c-Raf activates MEK1 by phosphorylating at serine residues 218 and 222 (30–32).
251	11230180	Homo sapiens							Modified assertion
251	9305939	Homo sapiens					smooth muscle cell		1) STAT proteins play an essential role in angiotensin II-induced vascular smooth muscle cell proliferation, 2) JAK2 plays an essential role in the tyrosine phosphorylation of Raf-1, and 3) convergent mitogenic signaling cascades involving the cytosolic kinases JAK2, MEK1, and ERK1 mediate vascular smooth muscle cell proliferation
251	15526160	Homo sapiens							Activated Ras has the ability to interact with the serine/threonine kinase Raf-1, leading to its activation. The targets for Raf- 1 kinase activity are the dual-specificity kinases Mek1 and Mek2 [63], which are activated by phosphorylation. The serine/threonine kinases Erk1 and Erk2 are activated through phosphorylation by Mek1/2 [64]. Activated Erks dimerize and are translocated to the nucleus […
251	12244094	Homo sapiens							Summary: Raf-1 is a MAP kinase kinase kinase (MAP3K) which functions downstream of the Ras family of membrane associated GTPases to which it binds directly. Once activated Raf-1 can phosphorylate to activate the dual specificity protein kinases MEK1 and MEK2 which in turn phosphorylate to activate the serine/threonine specific protein kinases ERK1 and ERK2. Activated ERKs are pleiotropic effector…
251	16170185	Homo sapiens							The Structure of Raf The structure of Raf consists of the following: (1) an amino terminus that contains the regulatory domain; (2) an activation loop; and (3) a carboxyl terminus that contains the kinase domain116-118 (Fig 4). All Raf kinases are composed of three conserved regions, CR1 (adjacent to the amino terminus), CR2, and CR3 (adjacent to the carboxyl terminus). The regulation of Raf kina…
251	15294035	Homo sapiens	skeletal muscle						exercise leads to the activation of at least three MAPK signalling pathways, i.e. ERK1/2, p38 MAPK and JNK, in skeletal muscle (Zierath, 2002).
251	12975377	Homo sapiens							hKSR-2 selectively inhibited the Cot-mediated activation of MEK by 60%. In contrast, hKSR-2 up-regulated the Rafmediated MEK activation by up to 70%.
251	12813171	Homo sapiens							One gene whose expression was lower in the metastatic cell line than in the non-metastatic cell line was Raf kinase inhibitor protein (RKIP), which encodes a protein that inhibits Raf-1 (a serine/threonine kinase)-mediated phosphorylation and thereby activation of MEK-1 (a mitogen-activated protein [MAP] kinase kinase, which specifically phosphorylates the regulatory threonine and tyrosine residu…
251	10848576	Rattus norvegicus							Modified assertion
254	12105188	Homo sapiens							The mechanism involves the ability of this integrin to stimulate the phosphorylation and inactivation of 4E-binding protein (4E-BP1), a translational repressor that inhibits the function of eukaryotic translation initiation factor 4E (eIF-4E). The regulation of 4E-BP1 phosphorylation by alpha 6 beta 4 derives from the ability of this integrin to activate the PI-3K-Akt pathway and, consequently, t…
254	15583857	Homo sapiens							Shc and FRS2 mediates recruitment of Grb2-SOS complexes leading to Ras/ERK stimulation, and of Grb2-GAB1/2 complexes leading to stimulation of the phosphatidylinositol-3-kinase (PI3K)/AKT pathway. ShcC and IRS are required to trigger PI3K/AKT activation.
254	10880354	Homo sapiens							Ser(136) is thought to be phosphorylated by protein kinase B (PKB, also called Akt), which is activated when cells are exposed to agonists that stimulate phosphatidylinositol 3-kinase (PI3K)
254	12682725	Homo sapiens							nontranscriptional effects of GR in the vascular system the nontranscriptional actions of GR invovle the rapid activation of protein kinases, such as PI3K and AKT, leading to the activation of endothelial nitric oxide synthase
254	19717552	Homo sapiens		trachea			smooth muscle cell		Here, we describe that COX-2 induction is dependent on PKCalpha/c-Src/EGFR, PDGFR/PI3K/Akt/NF-kappaB signaling in HTSMCs. CSE stimulated the phosphorylation of c-Src, EGFR, PDGFR, and Akt, which were inhibited by pretreatment with the inhibitor of PKCalpha (Gö6976 or Gö6983), c-Src (PP1), EGFR (AG1478), PDGFR (AG1296), or PI3K (LY294002). Moreover, CSE induced a significant increase in COX-2 expr…
254	14607781	Mus musculus							and the subsequent activation of PI 3-kinase (41) PI 3-kinase then recruits and activates the serine/threonine kinase PKB/Akt and atypical PKC isoforms
254	19011156	Mus musculus		lung			fibroblast		We examined the effect of blockade of type 1 IGF tyrosine kinase receptor (IGF-IR) in a murine model of bleomycin-induced lung injury and fibrosis. Mice were treated with a monoclonal antibody against the IGF-I receptor (A12) or vehicle after intratracheal bleomycin instillation. MEASUREMENTS AND MAIN RESULTS: Mice treated with A12 antibody had significantly improved survival after bleomycin inju…
254		Homo sapiens							Not Available
254	17693481	Homo sapiens		airway			smooth muscle cell		mechanical strain of HASM induced a significant increase in hypoxia-inducible factor-1alpha (HIF-1alpha) mRNA and protein, a transcription factor required for VEGF gene transcription; and 5) mechanical strain of HASM induced HIF-1alpha/VEGF through dual phosphatidylinositol 3-kinase (PI3K)/Akt/mammalian target of rapamycin (mTOR) and ERK pathways.
254	11290748	Homo sapiens							Grx2 significantly activated the Ras/phosphoinositide 3-kinase/Akt/NF-kappaB cascade in parallel to the Jun N-terminal kinase (JNK)/AP1 cascade.
254	19717552	Homo sapiens		trachea			smooth muscle cell		Here, we describe that COX-2 induction is dependent on PKCalpha/c-Src/EGFR, PDGFR/PI3K/Akt/NF-kappaB signaling in HTSMCs. CSE stimulated the phosphorylation of c-Src, EGFR, PDGFR, and Akt, which were inhibited by pretreatment with the inhibitor of PKCalpha (G?6976 or G?6983), c-Src (PP1), EGFR (AG1478), PDGFR (AG1296), or PI3K (LY294002). Moreover, CSE induced a significant increase in COX-2 expr…
254	19860666	Homo sapiens							RTK signaling potentiates GLI activity through PI3K-AKT-mediated GSK3 inactivation or RAS-STIL1-mediated SUFU inactivation, while GPCR signaling to Gs represses GLI activity through adenylate cyclase-mediated PKA activation
254	12044776	Homo sapiens							impairment of PI3K function was associated not only with defective AKT/PKB but also aPKC kinase activity aPKC isoptypes include PKC zeta and iota
254	16061480	Homo sapiens							Under normal growth conditions, blocking PI3K/Akt signals by LY294002 causes LNCaP cell arrest in G1 phase rather than apoptosis.
254	16484682	Homo sapiens							from full text - Figure 1
254		Homo sapiens							Not Available
254	12044776	Homo sapiens							activation of PI3K seems to be the key event for stimulation of AKT/PKB
254	17615396	Homo sapiens		lung					Figure 1. Pathways to MUC5AC expression in COPD
254	9390691	Homo sapiens					t-cell		Protein kinase B (PKB) is activated by IL-2 via PI3K.
254	16391520	Homo sapiens						HUVEC cell line	PGE2 increased phosphorylation of Akt and endothelial nitric oxide synthase (eNOS), eNOS activity, and nitric oxide (NO) production by the activation of cAMP-dependent protein kinase (PKA) and phosphatidylinositol 3-kinase (PI3K). Dibutyryl cAMP (DB-cAMP) mimicked the role of PGE2 in angiogenesis and the signaling pathway, suggesting that cAMP is a down-stream mediator of PGE2
254	18344980	Homo sapiens							Ras activates several proteins to initiate human tumour growth, only PI3K, through activation of protein kinase B (PKB; also known as AKT), must remain activated by oncogenic Ras to maintain this growth
254	16026642	Homo sapiens							Co-transfection of Akt (myc-Akt) and ASK1 induced a high level of ASK1 phosphorylation, which was decreased approximately 40% by either the phosphoinositide 3-kinase inhibitor LY294002 or cotransfection of ASK1 with a kinase-dead Akt construct (myc-AktKD), suggesting that Akt phosphorylates ASK1 in cells.
254		Homo sapiens							Not Available
254	10409722	Rattus norvegicus							In a variety of cell types, growth factors prevent apoptosis by stimulation of phosphatidylinositol 3-kinase(PI 3-kinase) (52), which leads to activation of the protein kinase Akt
254	15526160	Homo sapiens							Activation of PI3-kinase by c-Kit has been linked to mitogenesis, differentiation, survival, adhesion, secretion and actin cytoskeletal reorganization . In c-Kit, Y721 has been found to directly interact with PI3-kinase [82]. c-Kit promotes survival via PI3-kinase-dependent activation of Akt and phosphorylation of Bad, a pro-apoptotic molecule, at S136 in vivo.
254	16598748	Homo sapiens		lung			fibroblast		LY294002, a PI3-kinase inhibitor, blocked the TGF-beta-induced amino acid uptake only partially, but completely blocked TGF-beta-induced Akt phosphorylation
254	17394208	Mus musculus		lung			epithelial cell		We found that expression of Elf5 was induced by FGF7 and FGF10, ligands that primarily bind FGFR2b. To further define the pathways by which FGFs activate Elf5 expression, we cultured E11.5 lung tips in the presence of compounds to inhibit FGF receptors (SU5402), PI3-Kinase/Akt-mediated signaling (LY294002), and MAP Kinase/Erk-mediated signaling (U0126). We found that SU5402 and LY294002 significa…
254	12063252	Homo sapiens							Moreover, we show that the repression of AR activity by LY294002 is mediated through phosphorylation and inactivation of GSK3beta, a downstream substrate of PI3K/Akt, which results in the nuclear accumulation of beta-catenin The activation of Akt results in the phosphorylation of a number of downstream substrates such as glycogen synthase kinase (GSK3) It has been shown that GSK3 plays an importa…
254	15567848	Homo sapiens							Fig.1
254	20151947	Homo sapiens		skin					Elevated growth factors during puberty and persistent growth factor signals due to Western life style stimulate the export of FoxO1 out of the nucleus into the cytoplasm via activation of the phos-phoinositide-3-kinase (PI3K)/Akt pathway. By this mechanism, genes and nuclear receptors involved in acne are derepressed leading to increased androgen receptor-mediated signal transduction, increased c…
254	15136436	Homo sapiens						BEAS-2B cell line	Pharmacologic inhibitors of PI3K, Akt, or the EGFR decreased Akt activity and increased apoptosis of BEAS-2B and BEAS-2B/NNK cells, with the greatest relative induction of apoptosis observed with BEAS-2B/NNK cells.
254	14984767	Homo sapiens							PI-3K-PKB/Akt. Integrins can activate the serine/ threonine kinase PKB/Akt in a PI-3K-dependent manner through FAK and integrin-linked kinase (ILK) [66,67]. For activation, PKB/Akt requires phosphatidyl inositol-3 phosphate-dependent translocation to the cell membrane and phosphorylation at two sites, 308T and 473S [68]. Activation of PKB/Akt by VEGF [69], insulin [70], or angiopoietin-1 [71] onl…
254	15550386	Homo sapiens	skeletal muscle						mechanism by which IGF-1 inversely regulates these markers, and found that the phosphatidylinositol 3-kinase/Akt/mammalian target of rapamycin (PI3K/Akt/mTOR) pathway, which we had previously characterized as being critical for hypertrophy, is also required to be active in order for IGF-1-mediated transcriptional changes to occur. We had recently demonstrated that the IGF1/PI3K/Akt pathway can bl…
254	19648963	Mus musculus			Carcinoma of lung				from full text Results - Treatment of the mouse lung tumor cell line SP10 with LY294002 led to a reduction of phospho-Akt, a reduction in phospho- FOXO, and an increase in both p27 transcript and protein levels - LY294002 not in system
254	12635173	Homo sapiens							Serine 167 in AF1 is also phosphorylated, this time by the 90-kDa ribosomal S6 kinase RSK 89, which is itself activated by ERK1 and ERK2. Another signalling pathway that might have an important role in ER activity is the phosphatidylinositol- 3-OH kinase (PI3K) signalling pathway. The serine/threonine protein kinase AKT (or PKB) is one of the downstream targets of PI3K97. Its activation promotes …
254	11353842	Homo sapiens							assembly of FRS2alpha:Grb2:Gab1 complex induced by FGF stimulation results in activation of PI3-kinase and downstream effector proteins such as the S/T kinase Akt, whose cellular localization and activity are regulated by products of PI3-kinase.
254	15294054	Homo sapiens	skeletal muscle						Phosphatidylinositol-3,4,5-triphosphate recruits proteins containing pleckstrin homology domains, such as phosphatidylinositol-dependent protein kinase and Akt/ protein kinase B (PKB), to the plasma membrane where they are activated.
254	13130303	Homo sapiens							growth factors, cytokines and other signalling molecules stimulate HIF-1a synthesis via activation of the phosphatidylinositol 3-kinase (PI3K) or mitogen- activated protein kinase (MAPK) pathways (FIG. 1).
254	10958682	Homo sapiens							Reexpression of PTEN or treatment with the PI3K inhibitor LY294002 abolished the levels of both PtdIns(3, 4)P2 and PtdIns(3,4,5)P3, reduced phosphorylation of PKB on Thr308 and Ser473, and inhibited PKB activity.
256	12600818	Homo sapiens		lung			bronchial epithelial cell		Expression of MEKK1-KM attenuated activation of ERK and JNK (Figures 6A and 6B). Selective activation of MEKK1 was sufficient for the activation of both MAP kinases.
256	12600818	Homo sapiens		lung			bronchial epithelial cell		Expression of MEKK1-KM attenuated activation of ERK and JNK (Figures 6A and 6B). Selective activation of MEKK1 was sufficient for the activation of both MAP kinases.
256	11290748	Homo sapiens							Grx2 significantly activated the Ras/phosphoinositide 3-kinase/Akt/NF-kappaB cascade in parallel to the Jun N-terminal kinase (JNK)/AP1 cascade.
256	10490605	Mus musculus							Modified assertion
256	9275204	Homo sapiens							Modified assertion
256	14612408	Homo sapiens						NCI-H460 cell line	When the expression vector for JNK1-DN was cotransfected, the inhibitory effect of MEKK1-DA on TR3-dependent transactivation was largely relieved. In contrast, cotransfection of JNK2-DN or JNK3-DN did not show any effect on MEKK1-DA activity.
261	14551421	Mus musculus							clock and bmal1 also activate transcription of rev-erb-alpha, which in turn represses the transcription of bmal1
261	18006707	Homo sapiens						HepG2 cell line	To investigate the role of Rev-erb{alpha} in metabolic gene regulation, we first depleted Rev-erb{alpha} from HepG2 human hepatoma cells with small interfering RNA molecules (siRNAs). Expression of genes encoding gluconenogenic enzymes G6Pase and PEPCK was significantly increased when Rev-erb{alpha} amounts were reduced (Fig. 1A). By contrast, loss of Rev-erb{alpha} did not affect the expression …
261	18227153	Mus musculus						3T3-L1 cell line	Rev-erb{alpha} represses PPAR{gamma}2 gene expression. Because Rev-erb{alpha} is a potent transcriptional repressor, we hypothesized that it might directly repress PPAR{gamma} expression. Indeed, overexpression of WT Rev-erb{alpha} repressed the luciferase activity of a murine PPAR{gamma}2 reporter in 3T3-L1 cells (Fig. 6A). Expression of SD Rev-erb{alpha} led to even greater repression of the mP…
261	19221497	Homo sapiens							from full text - Table 1
262	15677471	Homo sapiens							Myc is recruited to this promoter following STAT3 DNA binding. Moreover, small interfering RNA-mediated knockdown of Myc specifically inhibits the STAT3-mediated activation of Cdc25A
265	19661059	Rattus norvegicus					fetal lung type II cell		Dlk1, a membrane ligand that initiates the Notch signaling pathway, was identified as a downstream target of the pleiotrophin/beta-catenin pathway by endogenous dlk1 expression, promoter assay, and chromatin immunoprecipitation.
266	19221497	Homo sapiens							from full text - Table 1
267	11278443	Homo sapiens							Breaking down CDKx:CCNDx to just CDK so modulation of CDKs is consolidated to the CDKx node. CDK4&CCND1 CDK4_CCND1=CDK4:CCND1 "PD 0183812"-|kaof(CDK4_CCND1) CDK6&CCND2 CDK6_CCND2=CDK6:CCND2 "PD 0183812"-|kaof(CDK6_CCND2) CDK6&CCND3 CDK6_CCND3=CDK6:CCND3 "PD 0183812"-|kaof(CDK6_CCND3)
269	12970760	Homo sapiens					b-cell		From full text... Caspase-3 cleaves p21 at its C terminus, disrupting the interaction of p21 with PCNA37. Accordingly, we noted accumulation of stable PCNA-p21 complexes only in the absence of caspase-3
271	17143291	Homo sapiens							Dickkopf (Dkk) genes comprise an evolutionary conserved small gene family of four members (Dkk1-4) and a unique Dkk3-related gene, Dkkl1 (soggy). They encode secreted proteins that typically antagonize Wnt/beta-catenin signaling, by inhibiting the Wnt coreceptors Lrp5 and 6.
272	12020765	Homo sapiens							ligand-receptor binding activated STAT3, STAT5 and STAT6
272	19608866	Homo sapiens					lymphocyte		Interleukin (IL)-21 has been reported to both stimulate cell growth and promote survival in benign lymphoid cells and several types of hematopoietic neoplasms. It induces JAK3/STAT3 signaling,
272	12204892	Homo sapiens	epithelium	lung					NRG-1 induces cell proliferation through a high-affinity receptor complex composed of a heterodimer of human epidermal growth factor-like receptor (HER) 2 and 3. In this study, we show that NRG-1 activates the Janus kinases (JAK) and signal transducer and activator of transcription proteins (STAT). NRG-1 induced a rapid and transient increase in tyrosine phosphorylation of TYK2 and JAK3, but not …
274	15320717	Homo sapiens							Flavopiridol (L-868275) is one of only two CDKIs to reach human clinical trials. It is a synthetic flavone, derived from the flavonoid rohitukine. It achieves antitumor activity through a variety of mechanisms, including inhibition of cell growth and proliferation, induction of apoptosis, and inhibition of angiogenesis. This agent is a broad spectrum phosphokinase inhibitor with the strongest act…
275	16987807	Homo sapiens							These findings suggest that different signal transduction pathways as well as cell cycle-specific regulation are controlling the phosphorylation of Ser-62. Indeed RAS signaling that results in the activation of MAP kinases has been suggested to enhance MYC phosphorylation at Ser-62 (31, 32). Phosphorylation at this site appears to affect the stability of MYC at the G0 to G1 transition and to regu…
275	16139224	Mus musculus							We report that phosphorylation-induced turnover of endogenous N-myc protein in CGNPs increases during mitosis, due to increased priming phosphorylation of N-myc for GSK-3beta. The priming phosphorylation requires the Cdk1 complex, whose cyclin subunits are indirect Sonic hedgehog targets
279	16721810	Rattus norvegicus		liver			epithelial cell		Cyclooxygenase (COX)-2 and the subsequent production of prostaglandin E2 (PGE2) were also induced by H-Ras
282	10542271	Homo sapiens							Modified assertion
282	19122196	Homo sapiens						MDA-MB-453 cell line	Here we show in MDA-MB453 breast cancer cells that the natural VDR ligand 1alpha,25-dihydroxyvitamin D(3) causes cyclical transcription factor binding and chromatin looping of distal VDREs to the transcription start site (TSS) of the p21 gene, leading to cyclical accumulation of the p21 mRNA.
282	8566748	Homo sapiens						U937 cell line	Furthermore, we show that p21 is transcriptionally induced by 1,25-dihydroxyvitamin D3 in a VDR-dependent, but not p53-dependent, manner, and we identify a functional vitamin D response element in the p21 promoter.
283	12842839	Homo sapiens						HUVEC cell line	TR3 interfered with progression of the cell cycle by upregulating p27Kip1 and downregulating cyclin A protein expression in HUVECs
286	14517281	Homo sapiens							In studying the molecular mechanism of this increased stabilization of p53, we found that 14-3-3 sigma antagonized the biological functions of Mdm2 by blocking Mdm2-mediated p53 ubiquitination and nuclear export. In addition, we found that 14-3-3 sigma facilitated the oligomerization of p53 and enhanced p53's transcriptional activity.
286	14517281	Homo sapiens							In studying the molecular mechanism of this increased stabilization of p53, we found that 14-3-3 sigma antagonized the biological functions of Mdm2 by blocking Mdm2-mediated p53 ubiquitination and nuclear export. In addition, we found that 14-3-3 sigma facilitated the oligomerization of p53 and enhanced p53's transcriptional activity.
286	10436023	Homo sapiens							<p16> Binding of 14-3-3 to P53 enhances the sequence specific DNA binding of p53
287	14964308	Homo sapiens							Subsequently, it (beta-catenin) translocates to the nucleus, where it binds to members of the TCF/LEF1 family of transcription factors and modulates the expression of their target genes, including c-MYC, cyclin D1, fibronectin,MMP7, ID2, CD44, NrCAM, axin-2 (conductin), TCF1 and others, which are mostly genes implicated in cell proliferation and tumour progression.
287	15225871	Mus musculus							As shown in Fig. 4, the essential event in Wnt signaling is the accumulation of b-catenin and the subsequent transcriptional activation by a complex of b-catenin and TCF/LEF transcription factors.
287	16438732	Homo sapiens		lung					from full text - Figure 2
288	12095675	Homo sapiens							Both hFRAT1 and hFRAT2 are implicated in the selective modulation of GSK-3 activity
291	12635171	Homo sapiens					vascular endothelium		MMP-2 binds to ?v?3 at the cell surface, and blocking this binding inhibits MMP-2 protease activity in cultured cells, suppressing angiogenesis and tumour growth in chorioallantoic membrane assays43.Conversely, the membrane MMP (MT-1) cleaves ?v?3, enhancing the ligand binding activity of this integrin44. So,?v?3 seems to be important in regulating angiogenesis in adult animals.
295	11404481	Mus musculus							We show here that disruption of Stat3 signaling by using dominant-negative Stat3beta protein in NIH 3T3 fibroblasts suppresses c-Myc expression concomitant with inhibition of v-Src-induced transformation.
295	19259613	Homo sapiens			multiple myeloma				Furthermore, IL-6 up-regulated the expression of MYC via STAT3 phosphorylation and MYC bound to the promoter region of the CEBPA gene followed by the down-regulation of CEBPA expression.
295	17118707	Homo sapiens							At the molecular level, STAT3 participates in cell transformation through the activation of several genes involved in cell-cycle progression, such as cyclin D1, MYC or cell division cycle 25A (CDC25A) [23,24]. {cyclin D1 (a STAT3 target gene}
295	16204065	Homo sapiens							Src was shown previously to induce Myc via the STAT3 transcription factor, and here, we have confirmed that Src stimulates the binding of STAT3 to the Myc promoter.
295	17118707	Homo sapiens							Because disruption of mitotic checkpoint can lead to genomic instability [71,83], STAT3 might be a driving force leading to aneuploidy. Interestingly, it is well known that STAT3 activates the expression of MYC, and it has been shown that the upregulation of MYC induces DNA damage and genomic instability [84]. Although this remains to be demonstrated, the STAT3 MYC pathway might induce genetic al…
295	16204065	Homo sapiens							Conversely, ectopic expression of p21waf1 inhibited Myc transcription in Src-expressing cells, an effect that was associated with the interaction of p21waf1 with the STAT3 transcription factor at the Myc promoter. p21waf1 interacts with STAT3 to inhibit its activity
295	17142955	Homo sapiens			multiple myeloma				. Furthermore, the bFGF-induced activation of ERK1/2 seems to enhance the transcriptional activity of STAT3. Co-stimulation of KMS-11 with bFGF and IL-6 leads to marked expression of STAT3 target genes, such as c-myc and bcl-2, further suggesting the relevance of STAT3 phosphorylated at both Tyr705 and Ser727 for the full activation as a transcription factor (Fig. 5). In addition, the
295	11779161	Mus musculus							events lead to activation of Stat signaling and result in the induction of proteins, such as bcl-2 and cMyc, both of which are critical regulators of cell cycle progression and apoptosis
296	19221497	Homo sapiens							from full text - Table 2
297	16705173	Homo sapiens					fibroblast		The myc family of oncogenes is well conserved throughout evolution. Here we present the characterization of a domain conserved in c-, N-, and L-Myc from fish to humans, N-Myc317-337, designated Myc box IV (MBIV). A deletion of this domain leads to a defect in Myc-induced apoptosis and in some transformation assays but not in cell proliferation. Unlike other Myc mutants, MycDeltaMBIV is not a simp…
299	16169897	Homo sapiens					lung fibroblast		We conclude that in this coculture system, IL-1alpha secretion by ATII cells is one factor that stimulates PGE2 production by lung fibroblasts, thereby inhibiting fibroblast proliferation. In addition, these studies demonstrate that KGF enhances ATII cell PGE2 production through an IL-1alpha-independent pathway
300	12869586	Homo sapiens							TSC2 is a GTPase-activating protein (GAP) toward Rheb, a Ras family GTPase
300	17210675	Homo sapiens							Akt then phosphorylates several substrates, one of which is the tuberous sclerosis complex (TSC1/2), a GTPase activating protein complex that suppresses Rheb, a GTPase that contributes directly to the activation of mTOR
300	16404421	Homo sapiens							In turn, Akt phosphorylates the tuberous scleorisis complex, TSC1/TSC2 (hamartin/tuberin) that serves as a GTPase activating protein (GAP) for the small G protein, Ras homolog enriched in brain (Rheb).
300	14607085	Homo sapiens							The tuberin-hamartin complex is active as a GTPase-activating protein (GAP) towards Rheb, causing hydrolysis of GTP by Rheb and conversion from the active GTP-bound form to the inactive GDP-bound form. Active proteins are denoted with an asterisk
300	12928036	Homo sapiens							Genetic support for a linear Akt1-mTOR-p70S6K pathway has recently come from reports demonstrating that the tuberous sclerosis complex 1 and 2 proteins (Tsc1 and Tsc2) can inhibit mTOR (Fig. 1). Akt1 phosphorylates Tsc2, thereby activating mTOR at least in part by disrupting the Tsc1-Tsc2 complex [54].
300	12869586	Homo sapiens							TSC2 is a GTPase-activating protein (GAP) toward Rheb, a Ras family GTPase
300	15240005	Rattus norvegicus							or Rab5 [38]. Recent studies, however, established that the Tsc1 Tsc2 complex functions as a GAP for Rheb. The GAP activity appears to require both Tsc1 and Tsc2, as only a small increase of GTPase was observed with Tsc2 or Tsc1 alone [30].
300	15294054	Homo sapiens	skeletal muscle						Although the mechanism through which the TSC1-TSC2 complex represses mTOR signalling is incompletely defined, recent studies (Garami et al. 2003; Zhang et al. 2003) have suggested that, in part, TSC2 may act through the small GTPase ras homologue enriched in brain (Rheb) in regulating mTOR. Here, TSC2 is a GTPase-activating protein for Rheb that normally represses Rheb function (Garami et al. 200…
301	11809683	Homo sapiens							A dramatic reduction of the phosphorylation of the Stat3 protein at Tyr residue 705 was observed in cells infected with adenovirus Wild type p53. Co-transfection of cells with wild type p53 along with Stat3 luciferase reporter, inhibited Stat3 dependent luciferase activity.
301	12082540	Homo sapiens							Our results demonstrate that expression of wt p53 but not mutant p53 significantly reduced tyrosine phosphorylation of Stat3 and inhibited Stat3 DNA binding activity in both DU145 and Tsu prostate cancer cell lines that express constitutively active Stat3.
303	17143291	Homo sapiens							Dickkopf (Dkk) genes comprise an evolutionary conserved small gene family of four members (Dkk1-4) and a unique Dkk3-related gene, Dkkl1 (soggy). They encode secreted proteins that typically antagonize Wnt/beta-catenin signaling, by inhibiting the Wnt coreceptors Lrp5 and 6.
305	11502738	Rattus norvegicus							Both U0126 (an inhibitor of the MAPK/ERK kinase MEK) and wortmannin (an inhibitor of PI3K) abrogated Egr-1 endogenous expression and Egr-1 promoter activity induced by Ang II
307	17606626	Mus musculus					fibroblast		These results suggested that the presence of AHR specifically destabilizes TGF-ß1 mRNA, but not the other two TGF-ßs.
308	17901120	Mus musculus		lung					Key regulators of proliferation differentially expressed in the lung of 18.5 p.c. GR-null lungs included p21 CIP1 (decreased 2.9-fold, P < 0.05), a negative regulator of the cell cycle, and Mdk (increased 6.0-fold, P < 0.05), a lung growth factor.
308	12790805	Homo sapiens							glucocorticoids stimulate expression of p57(Kip2)
309	10214951	Homo sapiens							Table 2: Classification of ligands according to their relative affinities toward ErbB-IgGs. I only too the High affinity (1-100 nM) and Very high affinity (<1 nM).
310	16772293	Mus musculus							Interestingly Gadd45a was found to physically associate with Aurora-A protein kinase, whose deregulated expression results in centrosome abnormality.
311	17565999	Homo sapiens							Moreover, substituting Ser-380/Thr-382/Thr-383 to phosphomimic residues reversed the phosphatase activity of the S385A mutation.
311	10866658	Homo sapiens							The above data raised the possibility that phosphorylation of these three specific residues (S380, T382, and T383) might be required to maintain PTEN in a stable yet relatively inactive state.
313	15501915	Homo sapiens						A549 cell line	table 1: GR-upregulated genes
314	11013220	Homo sapiens					epithelial cell		In this study, we demonstrate that p15(Ink4B) induction was mediated by a TGF-beta-induced complex of Smad2, Smad3, Smad4 and Sp1.. Smad3 interacted indirectly with Sp1 through its association with Smad2 and/or Smad4, and bound directly to the p15(Ink4B) promoter.
320	16120811	Homo sapiens					smooth muscle cell		TGF-beta led to activation of Smad2/3, p38, p42/44, and c-Jun NH2-terminal kinase (JNK) pathways, assessed by phosphorylation, immunofluorescence, and reporter gene analysis. TGF-beta-dependent growth inhibition was specifically attenuated by pharmacological blockade of the TGF-beta type I receptor (TbetaRI) kinase or p38 mitogen-activated protein kinase pathways, whereas blockade of p42/44 or JN…
323	17016520	Homo sapiens						HMEC cell line	To address this problem, we use quantitative mass spectrometry to analyze dynamic effects of HER2 overexpression on phosphotyrosine signaling in human mammary epithelial cells stimulated by epidermal growth factor (EGF) or heregulin (HRG). [This is from the 'Suplementary Table with Full Data Set" (http://www.nature.com/msb/journal/v2/n1/suppinfo/msb4100094_S1.html). The cutoff used was a 2.5 fold…
324	16729045	Homo sapiens							In this paper, we present a comprehensive pathway map of EGFR signaling and other related pathways. The map reveals that the overall architecture of the pathway is a bow-tie (or hourglass) structure with several feedback loops. See figure 2: The bow-tie architecture of the EGFR signaling pathway.
325	16987807	Homo sapiens							Kinases implicated in Ser-62 phosphorylation of MYC include mitogen-activated protein kinase (MAPK), c-JUN N-terminal kinase (JNK), and cyclin-dependent kinase 1 (CDK1) (26–32)
331	19574535	Homo sapiens		lung			epithelial cell		The ectopic overexpression of gli2 resulted in increased Shh pathway activation as evident by increased expression of shh, ptc1, ptc2, smo, hhip, and gli1. Interestingly, we also observed increased expression of gli3 transcripts
331	18813803	Homo sapiens							stabilization and nuclear accumulation of GLI2 for transcriptional activation of GLI1, CCND1, CCND2, FOXA2, FOXC2, FOXP3, FOXQ1, RUNX2, and JAG2
331	15175043	Homo sapiens					keratinocyte		Gli2 directly activates the Gli1 promoter
331	16914490	Mus musculus							# from full text# As Gli1 expression is dependent on Gli2-mediated transcriptional activation, we conclude that Gli2 is present in an activator form but is fully antagonized by Gli3R in normal embryos.
333	10749849	Homo sapiens							the rise in Gklf mRNA level precedes that in p21(WAF1/Cip1), suggesting that GKLF may be involved in the induction of p21(WAF1/Cip1). Indeed, GKLF activates p21(WAF1/Cip1) through a specific Sp1-like cis-element in the p21(WAF1/Cip1) proximal promoter GKLF is an essential mediator of p53 in the transcriptional induction of p21(WAF1/Cip1) Potential mechanisms by which p53 activates the p21(WAF1/Ci…
333	19796622	Mus musculus					embryonic stem cell		Supplemental Data, genes whose expression was affected by induction of TFs were identified via pair-wise statistical comparison (FDR < 0.05 and expression changes > 2-fold) between microarray data for the same clone in Dox+ and Dox- conditions (NIA Mouse 44K Microarray v3.0 - whole genome 60-mer oligo arrays, Agilent Technology, design ID 015087)
333	12581631	Homo sapiens						RKO cell line	table 1 - gene clusters up-regulated by KLF4
333	12087069	Homo sapiens							GKLF induces and Id3 depresses expression of p21WAF1/Cip1, p27KIP1, p53.
333	12427745	Homo sapiens							the increase or decrease in KLF4 level because of conditional induction or siRNA inhibition, respectively, was accompanied by an increase or decrease in the level of p21(WAF1/CIP1)
333	12427745	Homo sapiens							the increase or decrease in KLF4 level because of conditional induction or siRNA inhibition, respectively, was accompanied by an increase or decrease in the level of p21(WAF1/CIP1)
334	16339192	Homo sapiens							Unlike most receptors, Ptc activity turns off the downstream signaling pathway in the absence of ligand, and binding of Hh relieves that repression. Smoothened (Smo), another transmembrane protein, acts downstream of Ptc and is an essential positive mediator of the Hh signal.
335	15075294	Homo sapiens							# Ariadne: TopBP1 recruits Brg1/Brm, a central component of the SWI/SNF chromatin-remodeling complex, to E2F1-responsive promoters and represses the activities of E2F1, but not E2F2 or E2F3. [Binding]
336	10436023	Homo sapiens							<E7> E2F-DP dimers, complexed with pRb, p107, or p130, can bind and inhibit E2 promoter elements (Dyson, 1998; Mayol and Grana, 1998). In quiescent cells, the predominant complexes contain E2F4 and p130. E2F1_DP:RB1-|taof(E2F1_DP) E2F2_DP:RB1-|taof(E2F2_DP) E2F3_DP:RB1-|taof(E2F3_DP) E2F4_DP:RB1-|taof(E2F4_DP) E2F1_DP:RBL1-|taof(E2F1_DP) E2F2_DP:RBL1-|taof(E2F2_DP) E2F3_DP:RBL1-|taof(E2F3_DP) E2F…
336	15225871	Mus musculus							The interaction of RB and E2F transcription factors represents a functional interaction that has been the predominant focus in the field. RB and the related family members p107 and p130 can each bind E2F to repress genes that are otherwise important for progression from G1 to S phase. The binding of RB, p107, or p130 has two simultaneous consequences: (1) binding prevents E2F from interacting wit…
337	11572986	Homo sapiens							Furthermore, ectopic expression of Gas1 in presomitic cells attenuates the response of these cells to SHH in vitro. Taken together, these data suggest that GAS1 functions to reduce the availability of active SHH within the dorsal somite.
337	19211681	Mus musculus							Gas1, a Shh protein antagonist
338	19006648	Homo sapiens						HepG2 cell line	In HepG2 cells, ectopic expression of miR-34a potently inhibited tumor cell migration and invasion in a c-Met-dependent manner. miR-34a directly targeted c-Met and reduced both mRNA and protein levels of c-Met; thus, decreased c-Met-induced phosphorylation of extracellular signal-regulated kinases 1 and 2 (ERK1/2).
339	12843406	Homo sapiens					epithelial cell		A specific subset of integrins (including {alpha}1{beta}1, {alpha}5{beta}1, and {alpha}v{beta}3) can induce or enhance cell proliferation through interaction of the integrin {alpha}-subunit cytoplasmic domain with caveolin-1, a membrane protein that plays a role in organizing membrane microdomains. In this pathway, caveolin-1 recruits the src family kinases, yes or fyn, which recruit the adaptor …
340	15795318	Homo sapiens					endothelial cell		increases JAK2 activation and STAT5A and STAT5B tyrosine and serine phosphorylation and leads to cell cycle progression
342	15467757	Homo sapiens							PC-3 cells transfected with Dominant negative forms of ILK inhibited AKT phosphorylation as compared to cells transfected with wild type ILK. These results show that ILK phosphorylates AKT at Ser473. In addition to this inhibition of ILK by KP-SD1 inhibits AKT-Ser473 phosphorylation.
342	15044083	Homo sapiens							TGFbeta-mediated phosphorylation of Akt at Ser-473 was inhibited by dominant-negative ILK and PI3K inhibitors, LY294002 and wortmannin. Treatment with TGFbeta stimulated induction of Akt and ILK kinase activity in HaCat control cells.
343	16393692	Homo sapiens							The extracellular signal-regulated kinase (ERK) cascade is a central pathway that transmits signals from many extracellular agents to regulate cellular processes such as proliferation, differentiation and cell cycle progression. The signaling via the ERK cascade is mediated by sequential phosphorylation and activation of protein kinases in the different tiers of the cascade. Although the main cor…
343	14764579	Homo sapiens		lung					A previous study by our laboratory (9) showed that emphysematous lungs express MMP-1 whereas normal adult lungs do not. To determine whether this MMP-1 expression correlated with elevated mitogen-activated protein kinase, we analyzed these same human samples for p-ERK activity. Initial experiments were performed in the absence of the specific p42/p44 (ERK) substrate to determine endogenous protei…
343	15919658	Rattus norvegicus							VEGF-induced Erk activation was not dependent on phosphoinositide (PI) 3-kinase activation but required sequential phosphorylation of type 2 VEGF receptor, PLCgamma and c-Src, as demonstrated by inhibitors SU1498, U73122, and PP1, respectively.
344	12743035	Homo sapiens							# sentences for pubmedID=12743035: # GeneRif: Data show that in squamous cell carcinoma cells, stimulation with G protein-coupled receptor agonists specifically results in cleavage and release of amphiregulin (AR) by TACE.
344	12711607	Homo sapiens		lung			epithelial cell		The smoke-triggered mechanism includes the generation of oxygen radicals, which in turn stimulate tumor necrosis factor alpha-converting enzyme (a disintegrin and metalloproteinase (ADAM) 17) to cleave transmembrane amphiregulin, a ligand for the epidermal growth factor receptor (EGFR).
345	11522622	Homo sapiens							From mutations file
345	11522622	Homo sapiens							From mutations file
345	15494224	Homo sapiens							From mutations file
345	2197591	Homo sapiens							From mutations file
345	8453633	Homo sapiens							From mutations file
345	12068308	Homo sapiens							From mutations file
349	19221497	Homo sapiens							from full text - Table 1
350	12934012	Mus musculus		liver					from full text - The wee1 gene product phosphorylates Cdc2 on Tyr-15 [p-Cdc2(Tyr 15)] and keeps it in an inactive form
350	15320717	Homo sapiens							Fig. (1). Regulation of CDK1 by phosphorylation in the S phase. Cyclin B dimerizes with CDK1, and this complex is phosphorylated by CDK activity (CAK on Threonine161). wee1 and mik1 phosphorylate tyrosine15 and threonine14, which inactivates the complex. The G2/M transition cdc25 phosphatase dephosphorylates tyrosine15 and threonine14, but phosphorylation of threonine161 is retained, resulting in…
350	15591787	Homo sapiens							We show that Abi promotes Abl-mediated phosphorylation of Cdc2 at tyrosine 15 and inactivation of Cdc2 kinase activity.
350	10373560	Homo sapiens							The Myt1 protein kinase functions to negatively regulate Cdc2-cyclin B complexes by phosphorylating Cdc2 on threonine 14 and tyrosine 15.
350	10436023	Homo sapiens							<C17> Phosphorylation of Thr14 or Tyr15 in Cdk1 reduces kinase activity 10-fold; phosphorylation of both sites reduces activity 100-fold (Liu et al., 1997).
350	19683496	Homo sapiens			Carcinoma of lung			H1299 cell line	We first measured the levels of cdk1 and cdk2 phosphorylated at Tyr15, indicative of cdks inhibited after DNA damage because of cytoplasmic sequestration or degradation of cdc25 phosphatases.
350	11902577	Homo sapiens							Inhibitory phosphorylation of adjacent threonine and tyrosine residues (T14/Y15 in CDK1) is mediated by dualspecificity kinases (such as WEE1 and MYT1). This inhibition is relieved when the CDC25 phosphatases (CDC25A,CDC25B and CDC25C) dephosphorylate these residues, which triggers entry into mitosis
350	14499348	Homo sapiens						HeLa cell line	Constitutive CaMKII expression also leads to elevations in cyclin B1 expression and cdc2 tyrosine-15 phosphorylation, analogous to observations in cells treated with hydroxyurea. Taken together, these data suggest that constitutive CaMKII may delay mitosis by activating a cell cycle checkpoint.
350	17548358	Homo sapiens						HCT116 cell line	The level of phosphorylation of tyrosine 15 on Cdc2 appeared to be reduced gradually after a 4-h incubation of SB203580 and remarkably weakened after 24 h (Fig. 8E, top). Consistent with reduced inhibitory phosphorylation level of Cdc2 by SB203580 incubation, Cdc2 activity toward histone H1 was increased over time by in vitro kinase assay (Fig. 8E, bottom).
352	19221497	Homo sapiens							from full text - Table 1
353	17108104	Homo sapiens							hARD1 knockdown repressed the promoter activity of the cyclin D1 gene, which inhibited the transcription of cyclin D1. Moreover, hARD1 knockdown reduced the binding of beta-catenin/TCF4 transcription factor to cyclin D1 promoter and repressed its transcriptional activity. Inversely, hARD1 expression increased the transcriptional activity of beta-catenin
354	15172994	Mus musculus							Phosphorylation of downstream mitogen-activated protein kinase-targeted transcription factors including c-Myc, Elk-1, c-Jun, and activating transcription factor (ATF) 2 was also differentially enhanced
354		Homo sapiens							In this paper, we present a comprehensive pathway map of EGFR signaling and other related pathways.
354	19966300	Homo sapiens						U2OS cell line	In agreement with the role of S62 phosphorylation on reporter gene expression, the hTERT and Bmi-1 genes were repressed by IFN-? + TPA and by the Cdk2 inhibitor CVT-313 (Fig. 6D), whereas the p21 and p16Ink4A genes were strongly induced (Fig. 6E). The changes in gene expression are consistent with the ChIP results and indicate that cyclin E/Cdk2 enhances, whereas IFN-?, through the activation of …
354	16483932	Homo sapiens			melanoma				Exposure to H2O2 enhances c-Myc recruitment to gamma-GCS regulatory regions through ERK-dependent phosphorylation. Phosphorylation at Ser-62 is required for c-Myc recruitment to gamma-GCS promoters and determines the cellular response to oxidative stress induced by different stimuli.
356	12569124	Mus musculus		lung					Loss of Hip1 function results in specific defects in two Hh target issues, the lung, a target of Sonic hedgehog (Shh) signaling ... Hh signaling was up-regulated in Hip1 mutants, substantiating Hip1's general role in negatively regulating Hh signaling
356	15294024	Mus musculus							Conditioned media from 293 cells co-transfected with Shh and full-length (membrane-anchored) HIP contained a reduced amount of Shh and had a reduced ability to induce differentiation in C3H10T1/2 cells compared to cells transfected with Shh alone, demonstrating that HIP can sequester Shh [5].
357	14645547	Homo sapiens							we used an inducible PLZF cell line in a microarray analysis to identify the target genes repressed by PLZF. One prominent gene identified was c-myc. Regulation of c-myc by PLZF was shown to be both direct and reversible.
359	17210675	Homo sapiens							Akt then phosphorylates several substrates, one of which is the tuberous sclerosis complex (TSC1/2), a GTPase activating protein complex that suppresses Rheb, a GTPase that contributes directly to the activation of mTOR
359	15294054	Homo sapiens	skeletal muscle						Although the mechanism through which the TSC1-TSC2 complex represses mTOR signalling is incompletely defined, recent studies (Garami et al. 2003; Zhang et al. 2003) have suggested that, in part, TSC2 may act through the small GTPase ras homologue enriched in brain (Rheb) in regulating mTOR. Here, TSC2 is a GTPase-activating protein for Rheb that normally represses Rheb function (Garami et al. 200…
359	15240005	Rattus norvegicus							Involvement of Rheb in the insulin TOR S6K signaling pathway was further investigated in mammalian cells. Transient transfection of Rheb1 or Rheb2 in HEK293 cells results in the increase of the phosphorylation of ribosomal S6 kinase (S6K) 25,30-33. Increase of the phosphorylation of S6 as well as 4E-BP1 was observed 30,31,33. In contrast, Rheb did not stimulate Akt phosphorylation 30,33]. The inc…
359	16404421	Homo sapiens							Rheb, in its GTP-bound state, can activate mTOR.
359	15090902	Homo sapiens							Tuberous sclerosis complex protein 2 is a GTPase activator protein for Rheb that is inhibited by amino acids, allowing Rheb to activate mTOR through a mechanism still to be delineated.
359	14607085	Homo sapiens							Rheb-GTP then activates mammalian (m)TOR, either directly or indirectly, through an unknown effector (question mark).
359	12928036	Homo sapiens							Genetic support for a linear Akt1-mTOR-p70S6K pathway has recently come from reports demonstrating that the tuberous sclerosis complex 1 and 2 proteins (Tsc1 and Tsc2) can inhibit mTOR (Fig. 1). Akt1 phosphorylates Tsc2, thereby activating mTOR at least in part by disrupting the Tsc1-Tsc2 complex [54].
359	16483933	Homo sapiens							Hypoxia results in energy starvation and activation of the AMPK/TSC2/Rheb/mTOR pathway
359	15854902	Homo sapiens							The TOR complex 1 is a direct target of Rheb-GTP, whose binding enables activation of the TOR kinase
359	19416884	Homo sapiens					embryonic stem cell		##full text## H9 cells expressing a GFP-tagged Rheb protein (a GTPase upstream of mTOR) moderately increased phosphorylated S6K1 levels over those expressing GFP alone (Fig. 3B).
360	18310224	Homo sapiens		airway			smooth muscle cell		Finally, we determined that STAT3 expression is required for PDGF-mediated regulation of cell cycle targets cyclin D3 and p27. These data define a novel mitogenic signaling pathway in airway smooth muscle cells leading from PDGF to Rac1 and STAT3 and subsequent cell cycle gene regulation
360	10858439	Homo sapiens							Modified assertion
362	20452981	Homo sapiens		lung			fibroblast	IMR-90 cell line	Significantly, the PTTG1-induced senescence is p53-dependent and telomerase-independent, which is distinctively different from that of replicative senescence.
367	12020800	Homo sapiens							ribonucleotide reductase 2 (RR2) and cyclin A are stimulated by both E2F1 and E2F2
369	17143291	Homo sapiens							Dickkopf (Dkk) genes comprise an evolutionary conserved small gene family of four members (Dkk1-4) and a unique Dkk3-related gene, Dkkl1 (soggy). They encode secreted proteins that typically antagonize Wnt/beta-catenin signaling, by inhibiting the Wnt coreceptors Lrp5 and 6.
370	15342401	Homo sapiens			Cancer				In addition to TGF-alpha release, GRP induced amphiregulin, but not EGF, secretion into HNSCC cell culture medium
375	16267831	Rattus norvegicus							The 12-O-tetradecanoylphorbol-13-acetate (TPA)-induced activation of ERK1/2 through the phosphorylation of threonine and tyrosine at 202 and 204, respectively
376	19221497	Homo sapiens							from full text - Table 1
377	17003488	Mus musculus		lung					Compared with wild-type samples, decreased proliferation was first observed in P0 and P5 Hoxa5–/– lungs (Figure 2, B, C, and H) . This was followed by increased proliferation at P15 and P31 (Figure 2, D–H) . This increase could not be associated to a specific cell type. No significant difference was noted at P60 (Figure 2H) . The changes in the temporal profile of proliferation in Hoxa5–/– lungs …
379	11731423	Homo sapiens							FACL4 and COX-2 synergistically inhibit apoptosis by reducing the intracellular level of free arachidonic acid. Here, we report that expression of FACL4 is significantly increased in colon adenocarcinoma
379	11864843	Homo sapiens							Cell-specific prostaglandin synthases convert PGH2 into a series of prostaglandins, including PGI2, PGF2alpha, PGD2 and PGE2 (Fig. 1). Fig. 1 Legend - Pathway of prostaglandin production. Arachidonic acid is liberated from membranes by phospholipase A2. The cyclooxygenase enzymes (COX-1 and COX-2) produce prostaglandin H2 (PGH2) from arachidonic acid. PGH2 is acted upon by prostaglandin synthases…
385	10022831	Homo sapiens					endothelial cell		The beta3 integrin is necessary for the activation of PI 3-kinase in endothelial cells stimulated by VEGF-A165 PI 3-kinase belongs to the intracellular signals triggered by VEGF-A in bovine endothelial cells, as demonstrated by the phosphorylation of its regulatory protein p85 (Guo et al., 1995). As shown in Figure 5, wortmannin used at nanomolar concentrations specific for PI 3-kinase inhibition…
385	10022831	Homo sapiens							The formed transductosome mediates the activation of MAP kinase, PI 3-kinase, Jun kinase, cGMP-dependent kinase and focal adhesion kinase
386	16099039	Homo sapiens							Ectopic expression in zebrafish embryos of rat Frizzled-2 (Rfz-2) also causes an increase in the release of intracellular calcium which is augmented by co-expression of Wnt5a [9].99] D.C. Slusarski, V.G. Corces, R.T. Moon, Interaction of Wnt and a Frizzled homologue triggers a G-protein-linked phosphatidylinositol signaling, Nature 390 (1997) 410–413.)
387	11942857	Rattus norvegicus			Carcinoma of liver				Phosphorylation of Thr-308 correlates with the activation of PKB, whereas phosphorylation of GSK3b on Ser-9, GSK3a on Ser-21 and FKHR-L1 on Thr-32 is indicative of inhibition of these PKB substrates
387	16996503	Homo sapiens							E2 and PLD induce phosphorylation of GSK-3b at the negative regulatory site Ser9
387	12925525	Homo sapiens							, whereas no significant changes were observed in the total amount of this protein (Fig. 5, D and E). Therefore, the phosphorylation of p90rsk may be the link between ERK activation and GSK3{beta} phosphorylation. The stimulation of glycogen synthesis by insulin is triggered by the phosphorylation of GSK3{beta} at serine 9 and its concomitant inactivation.
387	18650932	Mus musculus					fibroblast		from full text Results - From the data of Figure 5G, it is apparent that the lack of Par-4 leads to increased levels of phospho- Akt-Thr308, phospho-GSK3b and phospho-FOXO3
387	12063252	Homo sapiens							Moreover, we show that the repression of AR activity by LY294002 is mediated through phosphorylation and inactivation of GSK3beta, a downstream substrate of PI3K/Akt, which results in the nuclear accumulation of beta-catenin The activation of Akt results in the phosphorylation of a number of downstream substrates such as glycogen synthase kinase (GSK3) It has been shown that GSK3 plays an importa…
387	12167628	Homo sapiens						HUVEC cell line	The phosphorylation of serine 9 results in autoinhibition of GSK3B
387	11035810	Rattus norvegicus						rat-1 fibroblast	Consistent with the inhibitory effect of phosphorylation at serine 21 and 9 on GSK-3 activation (9?12), 8-Br-cAMP, forskolin, or isoproterenol dramatically inhibited GSK-3 kinase activity as shown in in vitro kinase assays in Rat1 (Fig. 1A) and HEK293 cells (data not shown).
387	11035810	Rattus norvegicus					epithelial cell	HEK293 cell line	Consistent with the inhibitory effect of phosphorylation at serine 21 and 9 on GSK-3 activation (9?12), 8-Br-cAMP, forskolin, or isoproterenol dramatically inhibited GSK-3 kinase activity as shown in in vitro kinase assays in Rat1 (Fig. 1A) and HEK293 cells (data not shown).
387	19506320	Homo sapiens					cardiomyocyte		. A major mechanism of cell necrosis is the opening of the mitochondrial permeability transition pore (mPTP), which consists of multiple protein subunits, including adenine nucleotide translocase (ANT). The threshold for mPTP opening is elevated by phosphorylation of GSK-3beta at Ser9, which reduces activity of this kinase. {FROM FULL TEST: The mPTP is a non-selective large conductance channel in…
387	19506320	Homo sapiens							. A major mechanism of cell necrosis is the opening of the mitochondrial permeability transition pore (mPTP), which consists of multiple protein subunits, including adenine nucleotide translocase (ANT). The threshold for mPTP opening is elevated by phosphorylation of GSK-3beta at Ser9, which reduces activity of this kinase. {FROM FULL TEST: The mPTP is a non-selective large conductance channel in…
387	11035810	Homo sapiens							GSK-3 activity is inhibited through phosphorylation of serine 21 in GSK-3 alpha and serine 9 in GSK-3 beta. These serine residues of GSK-3 have been previously identified as targets of protein kinase B (PKB/Akt), a serine/threonine kinase located downstream of phosphatidylinositol 3-kinase.
387	19575820	Homo sapiens							##from text## p70S6Ks down-regulates the activity of GSK3beta by phosphorylating Ser9 residue [33].
387	17990294	Homo sapiens						SAOS-2 cell line	We then investigated the convergence point of PTH/cAMP signaling and the canonical Wnt pathway. Western blotting demonstrated that GSK-3beta was rapidly phosphorylated at Ser(9) on treatment with PTH or forskolin, leading to its inactivation. Moreover, overexpression of a constitutively active mutant of GSK-3beta abolished the TCF-dependent transactivation induced by forskolin.
387	16181430	Mus musculus					neuron		Its activity is inhibited by phosphorylation of the Ser9 residue and up-regulated by Tyr216 phosphorylation. Activated GSK-3beta increases phosphorylation of tau protein and induces cell death in a variety of cultured neurons, whereas phosphorylation of phosphatidylinositol-3 (PI-3) kinase-dependent protein kinase B (Akt), which inhibits GSK-3beta activity, is one of the best characterized cell s…
387	11257494	Homo sapiens							In unstimulated cells, GSK3 is active and contributes significantly towards the phosphorylation and inhibition of glycogen synthase [12]. Insulin stimulates glycogen synthesis both by inactivating GSK3 and also by promoting the dephosphorylation of glycogen synthase. The inactivation of GSK3 and GSK3 is achieved through phosphorylation of Ser21 and Ser9, respectively [12], and this is mediated by…
387	11779850	Homo sapiens							In various cell types, AKT phosphorylates and inhibits glycogen synthase kinase-3 (GSK-3). Upon serum stimulation of EC, GSK-3beta was phosphorylated at Ser-9.
387	16543730	Homo sapiens						HEK293 cell line	glycogen synthase kinase GSK3 which itself is a target of protein kinase B (PKB) and the serum and glucocorticoid inducible kinase SGK1. Phosphorylation of GSK3 by PKB or SGK1 inhibits GSK3 activity an the present study explored whether mineralocorticoid excess had any effect on the phosphorylation status of the a and beta isoforms of GSK3. Western blotting using an antibody specific for the PKB/…
387	15265592	Homo sapiens							In mammals GSK3 is present in two isoforms, alpha and beta regulated by phosphorylation: phosphorylation of Ser9 in GSK3beta or Ser21 in GSK3alpha leads to inactivation while phosphorylation of Tyr216 in GSK3beta or Tyr279 in GSK3alpha leads to activation.
388	9531572	Homo sapiens					platelet		Another signaling molecule that has been implicated in integrin function is phosphatidylinositol 3-kinase (PI 3-kinase), which converts PtdIns(4)P and PtdIns(4,5)P2 to the 3-phosphorylated phosphoinositides, PtdIns(3,4)P2 and PtdIns(3,4,5)P3, respectively.80,81 Two isoforms of this enzyme have been described in platelets, p85/p110 and p110-gamma.80,82 The catalytic activity and subcellular locali…
390	12183455	Homo sapiens							Consistent with this, epidermal growth factor-induced Thr(389) phosphorylation in wild type S6K1 persisted for up to 120 min, whereas kinase-inactive mutants of S6K1 displayed only a reduced and transient increase in Thr(389) phosphorylation.
392	12840057	Mus musculus	endothelium						Del-1 expressed in mouse or rabbit ischemic hind-limb muscle by gene transfer rapidly promotes new blood vessel formation and restores muscle function. This angiogenic ECM protein initiates angiogenesis by binding to integrin alphavbeta5 on resting endothelium, thereby resulting in expression of the transcription factor Hox D3 and integrin alphavbeta3. Hox D3 converts resting endothelium to angio…
392	14610084	Homo sapiens	endothelium						Hox D3 binds directly to the promoters of the integrin alpha5 and beta3 subunits, inducing subunit expression.
392	9314544	Homo sapiens	endothelium						Stimulation of EC with basic fibroblast growth factor (bFGF) resulted in increased expression of Hox D3, integrin alphavbeta3, and the urokinase plasminogen activator (uPA). Hox D3 antisense blocked the ability of bFGF to induce uPA and integrin alphavbeta3 expression, yet had no effect on EC cell proliferation or bFGF-mediated cyclin D1 expression.
392	11850808	Homo sapiens						A549 cell line	Table 1 - Gene regulated by overexpressing HOXD3 in A549 lung cancer cell lines by more than 1.6 fold.
393	19221497	Homo sapiens							from full text - Table 2
394	19221497	Homo sapiens							from full text - Table 1
395	17699556	Homo sapiens	renal medulla						These data suggest that H2O2 stimulates CFTR Cl(-) channel-mediated Cl(-) secretion through cyclooxygenase- and mPGES-1-dependent release of PGE2 and subsequent activation of PKA.
395	11864843	Homo sapiens							Cell-specific prostaglandin synthases convert PGH2 into a series of prostaglandins, including PGI2, PGF2alpha, PGD2 and PGE2 (Fig. 1). Fig. 1 Legend - Pathway of prostaglandin production. Arachidonic acid is liberated from membranes by phospholipase A2. The cyclooxygenase enzymes (COX-1 and COX-2) produce prostaglandin H2 (PGH2) from arachidonic acid. PGH2 is acted upon by prostaglandin synthases…
398	16438732	Homo sapiens		lung					from full text - Figure 2
399	19221497	Homo sapiens							from full text - Table 2
400	16258729	Homo sapiens							The primal signaling event triggered by alpha 6beta 4 appears to be activation of PI3-K and this activation has profound consequences on the migration
400	9171350	Homo sapiens							activation of Jnk was inhibited by dominant-negative Ras and Rac1 and by the phosphoinositide 3-kinase inhibitor
406	15212693	Homo sapiens							15150265;15964826
406	15964826	Homo sapiens						HT-1080 cell line	Serine-642 was identified as an Akt-dependent phosphorylation site. WEE1Hu kinase activity was not affected by serine-642 phosphorylation. We revealed that serine-642 phosphorylation promoted cytoplasmic localization of WEE1Hu. The nuclear-to-cytoplasmic translocation was mediated by phosphorylation-dependent WEE1Hu binding to 14-3-3theta but not 14-3-3beta or -sigma preventing Y15 phosphorylatio…
406	15964826	Homo sapiens						293T cell line	Serine-642 was identified as an Akt-dependent phosphorylation site. WEE1Hu kinase activity was not affected by serine-642 phosphorylation. We revealed that serine-642 phosphorylation promoted cytoplasmic localization of WEE1Hu. The nuclear-to-cytoplasmic translocation was mediated by phosphorylation-dependent WEE1Hu binding to 14-3-3theta but not 14-3-3beta or -sigma preventing Y15 phosphorylatio…
410	12794189	Homo sapiens							ORF72 encodes viral cyclin D (vCyc or kCyc) (Fig. 1), a protein that has 32% identity and 54% similarity to the cellular cyclin D2 (294). Like its cellular counterpart, vCyc forms functional complexes with cellular cyclin cdk6, phosphorylates RB1 and histone H1, and stimulates the G1-to-S transition of the cell cycle
412	15212693	Homo sapiens							12559972;15659558;15659558
413	14964308	Homo sapiens							receptor tyrosine kinases (RTKs; which are frequently activated in cancer cells), such as epidermal growth factor receptor (EGFR), hepatocyte growth factor receptor (c-MET) and fibroblast growth-factor receptor (FGFR), and the non-RTK SRC, phosphorylate E-cadherin, neuronal (N)-cadherin, beta-catenin, gamma-catenin and p120-catenin, resulting in the disassembly of the CCC and, with it, the disrup…
414	15817462	Mus musculus		lung					Table I Embryonic lung expression profile of Foxm1–/– versus WT mouse embryos at 14.5 dpc cDNA probes were synthesized from 10 ?g of RNA from either wild-type (WT) or Foxm1–/– 14.5-dpc lungs and then hybridized to Affymetrix mouse Gene Chip. Values represent a fold change in RNA expression of Foxm1–/– lungs compared with WT lungs. Genes in normal type exhibited diminished expression in Foxm1–/– l…
418	20038814	Mus musculus						MEF cell line	Notch target genes such as hairy and enhancer-of-split 1 (Hes1)
418	12794074	Homo sapiens							Consistent with this, GSK-3 beta inhibits the transcriptional activation of Notch target genes both in vitro and in vivo
418	12374742	Homo sapiens							Notch proteins are the receptors for an evolutionarily highly conserved signalling pathway that regulates numerous cell fate decisions during development. Signal transduction involves the presenilin-dependent intracellular processing of Notch and nuclear translocation of the intracellular domain of Notch, Notch-IC. Notch-IC associates with the DNA-binding protein RBP-Jkappa/CBF-1 to activate tran…
418	16023591	Homo sapiens	endothelium						Jagged1 on tumor cells binds to Notch receptor(s) on endothelial cells. Upon ligand binding, the Notch intracellular domain (NICD) is released from the endothelial cell plasma membrane by the secretase-dependent proteolytic cleavages of Notch receptor. The NICD then translocates to the nucleus, where it interacts with the CSL (named for mammalian CBF1/RBP, Drosophila Su(H), and C. elegans Lag-1) …
418	15743775	Homo sapiens						TE671 cell line	Functional expression of the Notch intracellular domain significantly increased Hes-1 expression and decreased L-PGDS expression level in TE671 cells. Moreover, knock-down of Hes-1 mRNA by RNA interference significantly enhanced the L-PGDS mRNA level, indicating that the L-PGDS gene expression is repressed by the Notch-Hes signaling.
419	18757307	Homo sapiens					bronchial epithelial cell		We have previously shown that ROS-induced MUC5AC expression in NHBE cells is dependent on hyaluronan depolymerization and epidermal growth factor receptor (EGFR)/mitogen-activated protein kinase (MAPK) activation (ERK activation).
420	18353785	Homo sapiens						HFL1 cell line	In pilot experiments we found that both TGF 1-induced Smad3 and p38 MAPK phosphorylation was still detectable after 18 h and correlated with the increased levels of 3 and 5 integrins (supplemental Fig. 4S and Fig. 1C).....Smad3 phosphorylation was determined using rabbit mAb against phospho-Src (Tyr-416)...p38MAPKphosphorylation was determined using mousemAb against human phosphorylated p38MAPK(T…
421	15128871	Homo sapiens							In this report, we demonstrate that the CDC25B phosphatase, an activator of cyclin dependent kinases at mitosis, is phosphorylated both in vitro and in vivo by Aurora-A on serine 353 and that this phosphorylated form of CDC25B is located at the centrosome during mitosis.
421	16082213	Homo sapiens							The STK15/Aurora-A kinase locally phosphorylates CDC25B on serine 353 at the centrosome during the G2/M transition.
422	19221497	Homo sapiens							from full text - Table 1
423	15128871	Homo sapiens							In this report, we demonstrate that the CDC25B phosphatase, an activator of cyclin dependent kinases at mitosis, is phosphorylated both in vitro and in vivo by Aurora-A on serine 353 and that this phosphorylated form of CDC25B is located at the centrosome during mitosis.
423	16082213	Homo sapiens							The STK15/Aurora-A kinase locally phosphorylates CDC25B on serine 353 at the centrosome during the G2/M transition.
425	15367686	Homo sapiens		breast					In this report we have explored the mechanism linking the loss of expression of ERalpha in breast cancer cells with overexpression of Her-2/neu, which signals constitutively via a phosphatidylinositol 3-kinase (PI3K)/Akt kinase pathway.
425	12648469	Homo sapiens							ErbB2 appears to have a special role, as its functional inactivation blocked EGF-, BTC-, and HRG-induced breast cancer cell migration [126]. Since ErbB2-containing heterodimers promote strong activation of the MAPK and PI-3K pathways [12,13], known to have important roles in migration [125-127], cells lacking ErbB2 might fail to migrate simply because these pathways are weakly stimulated.
425	12648469	Homo sapiens							Targeting overexpressed ErbB2 in cancer cells has an antiproliferative effect, which is accompanied by a strong decrease in PI-3K/PKB signaling activity
425	12970748	Homo sapiens						MCF-7 cell line	Taken together, our results suggest that estradiol treatment results in binding to membrane ER-alpha and interaction with a heterodimer containing ErbB2, leading to tyrosine phosphorylation. This results in the activation of PI 3-K and Akt. Akt, in turn, may interact with nuclear ER-alpha, altering its expression and activity.
425	12824184	Rattus norvegicus							Modified assertion
425	16888620	Homo sapiens							HER2 overexpression in cancers causes hyperactivation of the PI 3-kinase pathway and elevated levels of the chemokine receptor CXCR4, which is strongly associated with increased metastatic potential.
426	19351856	Homo sapiens						Calu-6 cell line	knockdown of Dkk-1 activated Wnt signaling and significantly up-regulated Wnt5a in lung cancer cells
426	19351856	Homo sapiens						A549 cell line	knockdown of Dkk-1 activated Wnt signaling and significantly up-regulated Wnt5a in lung cancer cells
428	10436023	Homo sapiens							<E7> E2F-DP dimers, complexed with pRb, p107, or p130, can bind and inhibit E2 promoter elements (Dyson, 1998; Mayol and Grana, 1998). In quiescent cells, the predominant complexes contain E2F4 and p130. E2F1_DP:RB1-|taof(E2F1_DP) E2F2_DP:RB1-|taof(E2F2_DP) E2F3_DP:RB1-|taof(E2F3_DP) E2F4_DP:RB1-|taof(E2F4_DP) E2F1_DP:RBL1-|taof(E2F1_DP) E2F2_DP:RBL1-|taof(E2F2_DP) E2F3_DP:RBL1-|taof(E2F3_DP) E2F…
428	9724731	Homo sapiens							p107- or p130-induced repression of E2F4 (p107 = RBL1, p130 = RBL2)
428	8643455	Homo sapiens							p107 interacts with and modulates the activity of the transcription factor, E2F-4.
430	10385618	Mus musculus					fibroblast		In a later complementary study, Cheng et al. (1999) observed that assembly of cyclin D1/D2-CDK4 complexes was impaired in primary mouse embryo fibroblast (MEF) strains taken from animals lacking the p21 gene, the p27 gene, or both.
432	18353785	Homo sapiens						HFL1 cell line	In pilot experiments we found that both TGF 1-induced Smad3 and p38 MAPK phosphorylation was still detectable after 18 h and correlated with the increased levels of 3 and 5 integrins (supplemental Fig. 4S and Fig. 1C).....Smad3 phosphorylation was determined using rabbit mAb against phospho-Src (Tyr-416)...p38MAPKphosphorylation was determined using mousemAb against human phosphorylated p38MAPK(T…
433	12220515	Homo sapiens							The leucine-zipper (LZ) and sterile-alpha motif (SAM) kinase (ZAK) belongs to the MAP kinase kinase kinase (MAP3K) when upon over-expression in mammalian cells activates the JNK/SAPK pathway
433	10924358	Homo sapiens							The expression of ZAK in mammalian cells specifically leads to the activation of the JNK/SAPK pathway as well as the activation of transcription factor, NF-kappaB. Overexpression of the ZAK gene induces the apoptosis of a hepatoma cell line
433	11042189	Homo sapiens							When overexpressed in cells, both MLTKalpha and MLTKbeta are able to activate the ERK, JNK/SAPK, p38, and ERK5 pathways. Moreover, both MLTKalpha and MLTKbeta are activated in response to osmotic shock
433	15485649	Homo sapiens							ZAK is a mitogen-activated protein kinase kinase kinase (MAP3K) that activates the stress-activated protein kinase/c-jun N-terminal kinase pathway and activates NF-kappaB
433	20331627	Homo sapiens						Carcinoma of lung	Overexpression of ZAK suppressed cell proliferation in parallel with increased phosphorylated levels of extracellular signal-regulated kinase (ERK) and c-Jun N-terminal kinase (JNK). In contrast, ZAK silencing cells inhibited the expressions of phosphorylated ERK and JNK without affecting the expression of phosphorylated p38. The effect of the decreased cell growth rate was significantly but inco…
437	12769686	Homo sapiens							The encoded protein (CDKN1A) binds to and inhibits the activity of cyclin-CDK2 or -CDK4 complexes
437	18285820	Homo sapiens							The consequential loss of CDC25A results in G1/S arrest, due to the inefficient loading of CDC45 at the origin of replication. In addition, activated ATM, ATR, DNA–PK, Chk2, and Chk1 all aid in the phosphorylation and activation of p53, a key player in DNA-damage checkpoints. Activated p53 transactivates p21, which inhibits two G1/S-promoting cyclin-dependent kinases (CDKs), CDK2 and CDK4.
437	10878006	Homo sapiens							Furthermore, the results of three different types of experiments showed that TOK-1alpha enhanced the inhibitory activity of p21 toward histone H1 kinase activity of CDK2. TOK-1alpha is thus thought to be a new type of CDK2 modulator.
437	12242286	Mus musculus							Molecular analysis indicated that myostatin down-regulated the protein levels of Cdk2 and up-regulated the levels of its inhibitor p21, thereby rendering Cdk2 inactive.
437	11463845	Homo sapiens					umbilical vein endothelial cell		Overexpression of p21Cip1 significantly reduced the kinase activity of Cdk2 (35% +- 6% of vector-transfected cells; P < 0.001).
437	12052868	Homo sapiens							The cyclin-dependent kinase 2 (Cdk2) inhibitors p21(CIP1) and p27(KIP1) are negatively regulated by anchorage during cell proliferation, but it is unclear how integrin signaling may affect these Cdk2 inhibitors.
437	10385618	Homo sapiens							Titration of unbound p27Kip1 and p21Cip1 molecules into higher order complexes with assembling cyclin D-dependent kinases relieves cyclin E-CDK2 from Cip/Kip constraint, thereby facilitating cyclin E-CDK2 activation later in G1 phase.
437	8995365	Mus musculus							For each of these conditions, myogenic transcriptional inhibition is reversed by the ectopic co-expression of the general Cdk inhibitor p21.
437	11807808	Mus musculus							In addition, arsenite induced CDK inhibitor p21(CIP1/WAF1) and enhanced its binding to the CDK2, which resulted in inhibition of CDK2 activity. The levels of cyclin D1 expression and the CDK4 kinase activity were also significantly reduced. pRB was hypophosphorylated by sodium arsenite.
439	15864276	Homo sapiens							Figure 1 | ERBB receptors, ligands, dimers and downstream signalling pathways. a | Members of the epidermal growth factor (EGF) family of growth factors are ligands for the ERBB receptors. Ligand binding to ERBB receptors induces the formation of receptor homo- and heterodimers and the activation of the intrinsic kinase domain, resulting in phosphorylation on specific tyrosine residues within the…
440	18541712	Homo sapiens		lung			fibroblast	primary cell culture	Our previous work strongly links fibroblast responses to ?2?1 integrin–collagen interaction with PI3K–Akt signal pathway function (20–22). We examined activation of the PI3K–Akt pathway in response to interaction with collagen in both short-term adhesion and long-term proliferation assays. When serum-starved control fibroblasts attach to monomeric collagen, the level of Akt phosphorylation increa…
440	18495523	Homo sapiens		lung	Cancer				Once activated by nicotine, Akt increased phosphorylation of multiple downstream components that control cellular cell cycle and protein translation, such as glycogen synthase kinase-3 (GSK- 3), binding protein for eukaryotic translation initiation factor 4E (4EBP-1), and ribosomal kinase p70S6K (Fig. 4) [50].
444	11729302	Homo sapiens							Nuclear Receptor: VDR Ligand: 1,25(OH)2-vitamin D3 CYP Enzyme: ^CYP24, -|CYP27B1 Cytosolic binding protein: ? ABC transporter: ?
444	10544252	Homo sapiens							1,25-dihydroxyvitamin D(3) [1,25(OH)(2)D(3)] was found to stimulate t-PA gene expression in ROS17/2.8 osteosarcoma cells.
444	15175024	Homo sapiens							The addition of 10(-8) to 10(-6) M 1,25[OH]2VD3 to cultured normal human keratinocytes enhanced the expression of Myt1 mRNA preceding Wee1 mRNA; 10(-6) M 1,25[OH]2VD3 unregulated Myt1 mRNA from 6 h to 24 h and Wee1 mRNA from 12 to 48 h.
444	8086474	Homo sapiens							A novel cDNA clone (VDUP1) has been isolated from a cDNA library constructed from mRNA obtained from HL-60 cells stimulated by 1,25-dihydroxyvitamin D-3. Northern blot analysis showed that VDUP1 cDNA hybridizes to a 2.9 kb mRNA species which is up-regulated in HL-60 cells by 1,25-dihydroxyvitamin D-3 (1,25-(OH)2D3) treatment.
444	11034106	Homo sapiens							This was strongly associated with cell cycle arrest in G1 phase, consistent with accumulation of the hypophosphorylated form of the retinoblastoma protein as well as the induction of the cyclin-dependent kinase inhibitor p21. These cell cycle events were preceded by a transient up-regulation (5-8-fold) of com1 mRNA.
445	16971004	Rattus norvegicus					hepatic stellate cell		Ang II increased AP-1 DNA binding activity in HSCs, reaching a maximum at 30 min, as assessed by EMSA. This effect was markedly abrogated by irbesartan, U0126, NAC and ACEI (Fig. 9). These results indicate that Ang II activates AP-1 transcription factor via ERK1/2 pathway in a redox-sensitive manner in HSCs.
445	12054510	Homo sapiens						H1299 cell line	An increase in c-Jun phosphorylation by ERK was also found to accompany the increased AP-1 activity as detected by Western blot.
445	19798549	Homo sapiens							Further, ERK inhibitor inhibited significantly OPN expression, Elk1 phosphorylation, and activator protein-1 (AP-1)-DNA binding activation
446	10446041	Homo sapiens							Two cytoplasmic protein tyrosine phosphatases, PTP-PEST and PTP-1B, target p130CAS and may specifically inhibit some of the signals downstream of FAK (20).
447	12044776	Homo sapiens							AKT was also shown to regulate signaling pathways that leads to induction of NFkappaB AKT was not sufficient by itself to induce NFkappaB reporters
447	19717552	Homo sapiens		trachea			smooth muscle cell		Here, we describe that COX-2 induction is dependent on PKCalpha/c-Src/EGFR, PDGFR/PI3K/Akt/NF-kappaB signaling in HTSMCs. CSE stimulated the phosphorylation of c-Src, EGFR, PDGFR, and Akt, which were inhibited by pretreatment with the inhibitor of PKCalpha (Gö6976 or Gö6983), c-Src (PP1), EGFR (AG1478), PDGFR (AG1296), or PI3K (LY294002). Moreover, CSE induced a significant increase in COX-2 expr…
447	17660512	Mus musculus					dendritic cell		Coimmunoprecipitation analysis revealed that leptin promoted immune complex formation between Akt and the IkappaB kinase subunits as well as STAT-1alpha. Blocking the activity of Akt demonstrated a crucial role for Akt in translocation of STAT-1alpha and NF-kappaB to the nucleus and activation of the CD40 promoter. [CD40 mRNA and protein]
447	14701753	Homo sapiens							Transfection of U87MG and T691 cells with Gab1 and SHP-2 independently with NF-kB-luciferase reporter construct which showed a 9-fold increase in luciferase activity in both U87MG transfected cells and U87MG/T691 compared with the empty vector and cotransfection of Gab1 with SHP-2 resulted in additional upregulation of NF-kB activity. Furthermore, cotransfection with a construct expressing myrist…
447	17615396	Homo sapiens		lung					Figure 1. Pathways to MUC5AC expression in COPD
447	11290748	Homo sapiens							Grx2 significantly activated the Ras/phosphoinositide 3-kinase/Akt/NF-kappaB cascade in parallel to the Jun N-terminal kinase (JNK)/AP1 cascade.
447	19717552	Homo sapiens		trachea			smooth muscle cell		Here, we describe that COX-2 induction is dependent on PKCalpha/c-Src/EGFR, PDGFR/PI3K/Akt/NF-kappaB signaling in HTSMCs. CSE stimulated the phosphorylation of c-Src, EGFR, PDGFR, and Akt, which were inhibited by pretreatment with the inhibitor of PKCalpha (G?6976 or G?6983), c-Src (PP1), EGFR (AG1478), PDGFR (AG1296), or PI3K (LY294002). Moreover, CSE induced a significant increase in COX-2 expr…
447	11278812	Homo sapiens							Modified assertion
447	14701753	Homo sapiens							Transfection of U87MG and T691 cells with Gab1 and SHP-2 independently with NF-kB-luciferase reporter construct which showed a 9-fold increase in luciferase activity in both U87MG transfected cells and U87MG/T691 compared with the empty vector and cotransfection of Gab1 with SHP-2 resulted in additional upregulation of NF-kB activity. Furthermore, cotransfection with a construct expressing myrist…
447	18509496	Homo sapiens			Carcinoma of lung				Effector pathways for PPAR? in NSCLC. PPAR? can increase either expression of enzymatic activity of PTEN. This results in inhibition of Akt activation (pAkt), which may be involved in the growth inhibitory responses seen with PPAR? activation. Decreased Akt activity also can lead to decreased activity of the transcription factor NF-?B. NF-?B is a critical transcription factor in the production of…
449	17008315	Homo sapiens						HEK293 cell line	Induction of STAT3 Tyr705 and Ser727 phosphorylations by Galpha(s)QL was suppressed by inhibition of protein kinase A, Janus kinase 2/3, Rac1, c-Jun N-terminal kinase (JNK), or phosphatidylinositol 3-kinase, and a similar profile was observed in response to beta2-adrenergic receptor stimulation
449	15705584	Mus musculus						MEF cell line	RhoA, Rac1, and Cdc42 could all mediate Ser-727 and Tyr-705 phosphorylation and nuclear translocation of STAT3
454	11278443	Homo sapiens							Breaking down CDKx:CCNDx to just CDK so modulation of CDKs is consolidated to the CDKx node. CDK4&CCND1 CDK4_CCND1=CDK4:CCND1 "PD 0183812"-|kaof(CDK4_CCND1) CDK6&CCND2 CDK6_CCND2=CDK6:CCND2 "PD 0183812"-|kaof(CDK6_CCND2) CDK6&CCND3 CDK6_CCND3=CDK6:CCND3 "PD 0183812"-|kaof(CDK6_CCND3)
454	16537903	Mus musculus		liver					We found that cyclin D3 is increased in old livers and activates cdk4/cdk6, resulting in stabilization of the C/EBPalpha-Brm complex.
455	19221497	Homo sapiens							from full text - Table 1
456	12778130	Homo sapiens							celecoxib, an inhibitor of the inducible prostaglandin G/H synthase COX2
456	14587863	Homo sapiens							JAK/STATs C225 Phase I treatment (47) AG490 Preclinical treatment (48-51) #----------------------------------------------------------------- Table II. Chemopreventive Agents for Targeting Signal Transduction Pathways Target Drug Phase of Testing Reference Cox-2 Celecoxib Preclinical treatment (164,174-177) and prevention Nimesulide, Valdecoxib, Preclinical treatment (178) Parecoxib, Etoricoxib, L…
456	12778130	Homo sapiens							was able to prevent the development of N-methylnitrosurea-induced prostate and mammary carcinomas in rats by 50% (REF. 38). Celecoxib, an inhibitor of the inducible prostaglandin G/H synthase COX2, was able to reduce the number of colorectal polyps in patients with familial adenomatous polyposis (FAP). Patients with FAP are at high risk of developing colorectal neoplasias39.COX2 inhibitors are an…
458	15864276	Homo sapiens							Figure 1 | ERBB receptors, ligands, dimers and downstream signalling pathways. a | Members of the epidermal growth factor (EGF) family of growth factors are ligands for the ERBB receptors. Ligand binding to ERBB receptors induces the formation of receptor homo- and heterodimers and the activation of the intrinsic kinase domain, resulting in phosphorylation on specific tyrosine residues within the…
459	15774796	Homo sapiens							from Figure 1 - Fig 1. The transforming growth factor beta (TGF-b) signaling pathway. TGF-b binds type II TGF-b receptor (TbRII), directly or through TbRIII, inducing association of TbRII with TbRI. TbRII then phosphorylates and activates TbRI, which then phosphorylates Smad2 or Smad3. Phosphorylated Smad2 or Smad3 associates with Smad4 and they translocate into the nucleus, where they activate t…
460	17786238	Homo sapiens						HEK293 cell line	These data demonstrate that in vivo, the mechanism for beta1AR-mediated EGFR transactivation requires GRK5/6 and ?-arrestin recruitment to agonist-stimulated beta1ARs.
461	14611647	Mus musculus							Sufu (Suppressor of fused) is a negative regulator of the Hedgehog signal-transduction pathway, interacting directly with the Gli family of transcription factors.
461	19860666	Homo sapiens							RTK signaling potentiates GLI activity through PI3K-AKT-mediated GSK3 inactivation or RAS-STIL1-mediated SUFU inactivation, while GPCR signaling to Gs represses GLI activity through adenylate cyclase-mediated PKA activation
463	19221497	Homo sapiens							from full text - Table 1
464	20133739	Homo sapiens					endothelial cell		laminar shear stress (12 dyn/cm(2), 12 h) regulated the EC expression of many miRs, including miR-19a. We further showed that stable transfection of miR-19a significantly decreased the expression of a reporter gene controlled by a conserved 3'-untranslated region of the cyclinD1 gene and also the protein level of cyclin D1, leading to an arrest of cell cycle at G1/S transition. Laminar flow suppr…
464	12589056	Homo sapiens							induction of G(1)-S phase progression and cyclin D1 expression was PI3K dependent, and cyclin D1(-/-) cells showed reduced PI3K-dependent S-phase entry
464	19221497	Homo sapiens							from full text - Table 2
465	8943348	Homo sapiens							Following binding of platelet-derived growth factor (PDGF), the PDGF alpha receptor (alphaPDGFR) becomes tyrosine phosphorylated and associates with a number of signal transduction molecules, including phospholipase Cgamma-1 (PLCgamma-1), phosphatidylinositol 3-kinase (PI3K), the phosphotyrosine phosphatase SHP-2, Grb2, and Src
465	15572689	Mus musculus							Although activation of RAF and AKT is clearly sufficient to repress p27Kip1 expression, these experiments do not address whether the PI3'-kinase-PDK1-AKT and the RAF-MEK- ERK pathways are required for the repression of p27Kip1 in response to mitogenic stimulation or oncogenic transformation. To address this, we used pharmacological inhibitors of the signaling proteins PI3'-kinase (LY294002), mTor…
466	11875063	Homo sapiens						HEK293 cell line	overexpression of dominant-negative CKI-epsilon leads to decreased BMAL1-driven transcription.
467	15014502	Homo sapiens							Here we show that both Skp2 and Cks1 proteins are unstable in G1 and that their degradation is mediated by the ubiquitin ligase APC/C(Cdh1) (anaphase-promoting complex/cyclosome and its activator Cdh1). Silencing of Cdh1 by RNA interference in G1 cells stabilizes Skp2 and Cks1, with a consequent increase in p21 and p27 proteolysis.
468	10722725	Rattus norvegicus		liver			epithelial cell		We found that c-Met in tumor cells co-immunoprecipitates with EGFR regardless of the existence of their ligands in tumor cells, but not in normal human hepatocytes.
468	10871856	Homo sapiens							Using the appropriate 'kinase inactive' mutant receptors, we show that ligand-induced activation of Met results in transphosphorylation of Ron, and vice versa. Transphosphorylation is direct, as it occurs in Met or Ron receptors lacking the docking sites for signal transducers. Phosphate groups are transferred to the tyrosine phosphorylation sites responsible both for kinase up-regulation (Met: Y…
468	14500382	Homo sapiens							After ligand activation, the Met receptor becomes inducibly phosphorylated at multiple sites, including the major autophosphorylation sites Tyr1230/1234/1235 (homologous to Tyr361/365/366 in TPR-MET). Phosphorylation at these sites correlates with activation of the Met kinase. Using phospho-specific antibodies to Tyr1230/1234/1235, we found that SU11274 completely blocked the increase in phosphor…
468	12746450	Homo sapiens							Here we investigate the molecular mechanisms underlying met oncogenic conversion by generating antibodies specific for the differently phosphorylated forms of the Met protein. Using these antibodies, we show that activation of wild-type Met is achieved through sequential phosphorylation of Tyr1235 and Tyr1234 in the activation loop and that mutagenesis of either tyrosine dramatically impairs kina…
468	8302603	Homo sapiens							Substitution of either Tyr1235 or Tyr1234 with phenylalanine severely reduced the in vitro kinase activity toward exogenous substrates.
469	17496918	Homo sapiens							sustained activation of ERK1/ERK2 is necessary for G1- to S-phase progression
472	19221497	Homo sapiens							from full text - Table 1
473	11165242	Homo sapiens							both hCKIdelta and hCKIepsilon phosphorylated and caused protein instability of human period 2 protein (hPER2)
473	19221497	Homo sapiens							from full text - Table 1
476	15774796	Homo sapiens							from Figure 1 - Fig 1. The transforming growth factor beta (TGF-b) signaling pathway. TGF-b binds type II TGF-b receptor (TbRII), directly or through TbRIII, inducing association of TbRII with TbRI. TbRII then phosphorylates and activates TbRI, which then phosphorylates Smad2 or Smad3. Phosphorylated Smad2 or Smad3 associates with Smad4 and they translocate into the nucleus, where they activate t…
484	12934012	Mus musculus		liver					from full text - PER1, PER2, and PER3 moderately reduced (32.1%, 71.8%, and 21.8%, respectively; P 0.05), and CRY1 and CRY2 completely abolished the CLOCK-BMAL1- induced transcription.
485	12095675	Homo sapiens							Both hFRAT1 and hFRAT2 are implicated in the selective modulation of GSK-3 activity
487	16597617	Homo sapiens							from full text - Figure 5
487	11973338	Homo sapiens	epithelium						Furthermore, collagen-bound KGF stimulated the proliferation of transformed keratinocyte or HaCaT cells.
487	14527678	Homo sapiens							FGF7 is ideal to study how this specificity is conferred at the structural level, as it interacts exclusively with one isoform of the FGF-receptor (FGFR) family, known as FGFR2IIIb.
487	17394208	Mus musculus		lung			epithelial cell		We found that expression of Elf5 was induced by FGF7 and FGF10, ligands that primarily bind FGFR2b. To further define the pathways by which FGFs activate Elf5 expression, we cultured E11.5 lung tips in the presence of compounds to inhibit FGF receptors (SU5402), PI3-Kinase/Akt-mediated signaling (LY294002), and MAP Kinase/Erk-mediated signaling (U0126). We found that SU5402 and LY294002 significa…
488	10373553	Homo sapiens							Modified assertion
488	9139801	Mus musculus					fibroblast		The abundance of p21 mRNA increases about 5-fold within 2 h after addition of dexamethasone.This effect does not obtain in L929 mutants that are null for the glucocorticoid receptor, and a variant that expresses the glucocorticoid receptor from a tetracycline-repressible expression vector demonstrates induction of p21 mRNA only in the absence of tetracycline.
488	9154817	Homo sapiens							In Rb-deficient SAOS2 cells, however, the expression of p27 and p21 is induced upon receptor activation.
488	9442036	Rattus norvegicus							In these cells, dexamethasone, a synthetic glucocorticoid, stimulated a rapid and selective increase in expression of the p21 cyclin-dependent kinase (CDK) inhibitor mRNA and protein and virtually abolished CDK2 phosphorylation of the retinoblastoma protein. Expression of the p27 CDK inhibitor, and other G1-acting cell cycle proteins, remained unaffected.
488	11818365	Homo sapiens					smooth muscle cell		Glucocorticoid-induces glucocorticoid receptor binding to the p21(Waf1/Cip1) promoter. p21(Waf1/Cip1) promoter activity depends on C/EBPa activation and CEBPA-GR complex formation.
491	17468755	Mus musculus		lung					We found that p38alpha positively regulates factors such as CCAAT/enhancer-binding protein that are required for lung cell differentiation.
492	17934516	Homo sapiens	vascular smooth muscle						Downregulation of ICBP90 and DNMT1 decreased VEGF gene expression, a major pro-angiogenic factor, whereas those of p16(INK4A) gene and RB1 gene were significantly enhanced.
495	14572648	Homo sapiens						HEK293 cell line	Frequently rearranged in advanced T-cell lymphomas 1 (FRAT1) protein is a negative regulator of GSK3alpha/beta kinase activity. Our data demonstrate that cellular expression of FRAT1 peptide in swAPP(751) cells increases both GSK3alpha and beta phosphorylation on Ser21 and Ser9,
495	11254732	Homo sapiens							AKT activation resulted in the phosphorylation-dependent inactivation of glycogen synthase kinase (GSK-3) (serine 21/9).
496	15705584	Mus musculus						MEF cell line	RhoA, Rac1, and Cdc42 could all mediate Ser-727 and Tyr-705 phosphorylation and nuclear translocation of STAT3
498	16120811	Homo sapiens					smooth muscle cell		TGF-beta led to activation of Smad2/3, p38, p42/44, and c-Jun NH2-terminal kinase (JNK) pathways, assessed by phosphorylation, immunofluorescence, and reporter gene analysis. TGF-beta-dependent growth inhibition was specifically attenuated by pharmacological blockade of the TGF-beta type I receptor (TbetaRI) kinase or p38 mitogen-activated protein kinase pathways, whereas blockade of p42/44 or JN…
499		Homo sapiens							from http://www.tufts.edu/sackler/immunology/tsichlis/research.html The kinase that phosphorylates Akt at Thr308 is PI-3K-dependent kinase-1 (PDK-1).
499	15718470	Homo sapiens							and facilitated Thr308 phosphorylation by PDK1.
499	10698680	Homo sapiens							PDK1 was first identified by its ability to phosphorylate Thr308 of PKBa in vitro [17,29,30]. As this activity was absolutely dependent on the inclusion of PtdIns(3,4)P2 or PtdIns(3,4,5)P3 in the reaction mixture
500	11742412	Homo sapiens							PtdIns(3,4,5)P3, which bind to the pleckstrin homology (PH) domains of a variety of signalling molecules thereby altering their activity or subcellular localization32. Phosphotidylinositol-3-phosphates regulate three main classes of signalling molecules: the AGC family of serine/threonine protein kinases34, guanine nucleotide-exchange proteins of the Rho family of GTPases35, and the TEC family of…
500	10698680	Homo sapiens							PDK1 was first identified by its ability to phosphorylate Thr308 of PKBa in vitro [17,29,30]. As this activity was absolutely dependent on the inclusion of PtdIns(3,4)P2 or PtdIns(3,4,5)P3 in the reaction mixture
500	12147684	Mus musculus						3T3-L1 cell line	It is reported that 3-phosphoinositide-dependent protein kinase-1 (PDK-1) is activated in a phosphatidylinositol 3,4,5-trisphosphate-dependent manner and phosphorylates Akt, p70S6 kinase, and atypical protein kinase C (PKC)
500		Homo sapiens							In this paper, we present a comprehensive pathway map of EGFR signaling and other related pathways.
500	15567848	Homo sapiens							Fig.1
500	12928036	Homo sapiens							PI3K is a lipid kinase; it phosphorylates phosphatidylinositol (4,5)-bisphosphate, producing phosphatidylinositol (3,4,5)-trisphosphate [PtdIns(3,4,5)P3] [20,21]. PtdIns(3,4,5)P3 is a membrane-binding site for two kinases: Akt1 (a serine-threonine kinase, also known as protein kinase B) and phosphoinositide-dependent protein kinase (PDK1). Akt1 is phosphorylated by PDK1, and thereby activated upo…
500	11849969	Homo sapiens							Despite remarkable progress in dissecting the signaling pathways that are crucial for the metabolic effects of insulin, the molecular basis for the specificity of its cellular actions is not fully understood. One clue might lie in the spatial and temporal aspects of signaling. Recent evidence suggests that signaling molecules and pathways are localized to discrete compartments in cells by specifi…
502	19047679	Mus musculus					b-cell		we demonstrate that the JAK3/STAT5 signaling pathway is constitutively activated in pre-B leukemia cells derived from BLNK(-/-) mice, mostly due to autocrine production of IL-7. Inhibition of IL-7R signaling or JAK3/STAT5 activity resulted in the induction of p27(kip1) expression and cell-cycle arrest
502	12204892	Homo sapiens	epithelium	lung					NRG-1 induces cell proliferation through a high-affinity receptor complex composed of a heterodimer of human epidermal growth factor-like receptor (HER) 2 and 3. In this study, we show that NRG-1 activates the Janus kinases (JAK) and signal transducer and activator of transcription proteins (STAT). NRG-1 induced a rapid and transient increase in tyrosine phosphorylation of TYK2 and JAK3, but not …
503	12150994	Homo sapiens					epithelial cell		A complex containing Smad3, the transcription factors E2F4/5 and DP1, and the corepressor p107 preexists in the cytoplasm. In response to TGFbeta, this complex moves into the nucleus and associates with Smad4, recognizing a composite Smad-E2F site on c-myc for repression
504	15451030	Homo sapiens							These data indicate that in BMMC, Lyn contributes to SCF-induced phosphorylation of Kit, as well as phosphorylation of Jnks and Stat3.
504	20331627	Homo sapiens						Carcinoma of lung	Overexpression of ZAK suppressed cell proliferation in parallel with increased phosphorylated levels of extracellular signal-regulated kinase (ERK) and c-Jun N-terminal kinase (JNK). In contrast, ZAK silencing cells inhibited the expressions of phosphorylated ERK and JNK without affecting the expression of phosphorylated p38. The effect of the decreased cell growth rate was significantly but inco…
504	15867363	Homo sapiens			Carcinoma of lung				The exogenous expression of RASSF1A suppressed JNK phosphorylation, and cells stably transfected with RASSF1A showed reduced JNK and c-Jun phosphorylation and Cyclin D1 down-regulation. An in vitro kinase assay showed that the exogenous expression of RASSF1A inhibited JNK activity and that JNK activity suppression due to ectopically expressed RASSF1A was revived by RASSF1A siRNA treatment.
505	20655737	Homo sapiens						HepG2 cell line	Fig. 2. miR-193b down-regulates the expressions of ETS1 and CCND1 directly. (A) HepG2 cells transfected with miR-193b duplexes and NC RNA as described, and the expression levels of ETS1 and CCND1 were analysed by qRT-PCR. The G3PDH mRNA served as an internal control. (B and C) Luciferase assays indicated that miR-193b down-regulated the expression of ETS1 (B), and CCND1 (C) by binding with their …
505	20304954	Homo sapiens						MALME-3M cell line	Overexpression of miR-193b in melanoma cell lines repressed cell proliferation. Gene expression profiling identified 314 genes down-regulated by overexpression of miR-193b in Malme-3M cells. Eighteen of these down-regulated genes, including cyclin D1 (CCND1), were also identified as putative miR-193b targets by TargetScan. Overexpression of miR-193b in Malme-3M cells down-regulated CCND1 mRNA and…
505	20304954	Homo sapiens						MALME-3M cell line	Thus, we performed gene expression analysis to globally screen for miR-193b targets that may affect cell proliferation. By comparing mRNA expression levels in Malme-3M cells transfected with miRNA precursors (either miR-193b or negative control) using the whole human genome microarray (Agilent), we identified 314 genes that were down-regulated more than 1.5 fold (P < 0.05) by miR-193b overexpress…
505	20304954	Homo sapiens						MALME-3M cell line	. The results showed that activity of the luciferase reporter gene carrying the wild-type CCND1 3' UTR on average was 30% lower in cells overexpressing miR-193b, while no repression of luciferase activity was observed in the reporter construct carrying the mutant CCND1 3' UTR (Figure 7B) . These results indicate miR-193b can repress CCND1 expression by directly binding to a specific 3' UTR site o…
507	17878511	Homo sapiens							Prostaglandin E(2) (PGE(2)) is the most abundant prostaglandin in the human body. It has a large number of biological actions that it exerts via four types of receptors, EP1-4
507	18421013	Homo sapiens					lung fibroblast	IMR-90 cell line	Work in our laboratory (13) and others (14) has shown that the inhibitory actions of PGE2 in lung fibroblasts are a result of increases in cAMP, mediated through the Gas-coupled EP2 receptor;
507	11739606	Homo sapiens							Modified assertion
507	17615396	Homo sapiens		lung					Figure 1. Pathways to MUC5AC expression in COPD
507	15294883	Homo sapiens							in both benign and malignant mouse intestinal tumors, stromal expression of COX2 results in elevated PGE2 levels that stimulate, in turn, cell surface receptor EP2, followed by induction of VEGF and angiogenesis
507	12429018	Mus musculus							PGE2 appears to signal through EP2 receptors. Butaprost (EP2 agonist) but not sulprostone (EP3 agonist) inhibited IL-6-stimulated proliferation. In addition, an EP2 antagonist (AH6809) alleviated the anti-proliferative effects of PGE2.
508	11281645	Homo sapiens							Cyclic AMP analogues inhibited proliferation, as well as other treatments that increased intracellular cAMP. The cAMP-induced inhibition could be reversed after 24 h by the removal of dibutyryl-cAMP from the culture medium and readdition of IL6. In the absence of IL6, cAMP induced a slow loss of viable cells.
508	14715700	Rattus norvegicus							Gaumond et al demonstrated in rat vascular smooth muscle cells that augmentation of cAMP levels or activation of PKA inhibited proliferation
508	15833279	Homo sapiens							Forskolin, a cAMP-elevating agent, or 8-Bromo-cAMP (8-B-cAMP), a cell permeable cAMP analogue, inhibited the cell proliferation and markedly enhanced apoptosis induced by transforming growth factor-beta1, but completely suppressed serum deprivation-induced apoptosis
508		Rattus norvegicus	vascular smooth muscle						Not Available
508	19662684	Homo sapiens						MDA-MB-231 cell line	Figure 2 shows that different cAMP elevating agents inhibit the growth of MDA-MB-231 cells. Cells were incubated for 48 h with increasing (from 10-9 to 10-4 M) concentrations of forskolin (A), or (from 0.05 to10 mM) 8-Br-cAMP (B), or (from 0.05, to 5 mM ) IBMX (C); then cell proliferation was calculated by a conventional tetrazolium-based (MTT) assay. As shown in Figure 2, all cAMP elevating comp…
508	14692693	Rattus norvegicus	vascular smooth muscle						Endothelialderived relaxing factors, such as NO or prostacyclin (PGI2), relax blood vessels and inhibit the proliferation and migration of SMCs by increasing the synthesis of the cyclic nucleotides cAMP or cGMP.
508		Rattus norvegicus	vascular smooth muscle						Not Available
509	15115658	Rattus norvegicus	embryonic tissue				fibroblast		Platelet-derived growth factor (PDGF) has multiple functions including inhibition of apoptosis and promotion of cell proliferation. In this study, we show that Na(+)/H(+) exchanger regulatory factor 2 (NHERF2) binds to the carboxyl-terminal PDZ domain-binding motif of the PDGF receptor through a PDZ domain-mediated interaction, and evaluate the consequence on PDGF-induced proliferation. Stable tr…
509	15115658	Rattus norvegicus	embryonic tissue				fibroblast		Platelet-derived growth factor (PDGF) has multiple functions including inhibition of apoptosis and promotion of cell proliferation. In this study, we show that Na(+)/H(+) exchanger regulatory factor 2 (NHERF2) binds to the carboxyl-terminal PDZ domain-binding motif of the PDGF receptor through a PDZ domain-mediated interaction, and evaluate the consequence on PDGF-induced proliferation. Stable tr…
513	11359902	Homo sapiens						MDA-MB-453 cell line	PTEN is a tumor suppressor that antagonizes phosphatidylinositol-3 kinase (PI3K) by dephosphorylating the D3 position of phosphatidylinositol (3,4,5)-triphosphate (PtdIns-3,4,5-P3).
513	13130303	Homo sapiens							growth factors, cytokines and other signalling molecules stimulate HIF-1a synthesis via activation of the phosphatidylinositol 3-kinase (PI3K) or mitogen- activated protein kinase (MAPK) pathways (FIG. 1).
513	15110188	Homo sapiens							The PTEN tumor suppressor is a phosphatase that dephosphorylates the phospholipids phosphorylated by PI-3 kinase, thereby opposing the action of PI 3-kinase, and acts as the primary negative regulator of the PI-3 kinase?Akt pathway in the cell
513	11902584	Homo sapiens							the PI3K pathway is inhibited by PTEN and mutations in PTEN enhance HIF1-activated response
513	11729185	Homo sapiens							Modified assertion
513	12044776	Homo sapiens							a lipid phosphatase catalyzing the degradation of the PI3K product PI-3,4,5-P3 is known to act as antagonistic enzyme for PI3K activation: the 3'-phosphatase phosphatase and tensin homologue (PTEN) hydrolyzing PI-3,4,5-P3 to PI-4,5-P2
513	11359902	Homo sapiens							Inhibition of PI3K by PTEN leads to the upregulation of IRS-2.
513	14623898	Homo sapiens							The PTEN (phosphatase and tensin homolog deleted on chromosome ten) tumor suppressor gene affects multiple cellular processes including cell growth, proliferation, and cell migration by antagonizing phosphatidylinositol 3-kinase (PI3K).
513	12351634	Homo sapiens		prostate gland					Mutations in PTEN occur in 60-80% of prostate cancers and lead to a constitutive activation of the phosphatidylinositol 3-kinase pathway and a resultant loss of activity of the FOXO family of forkhead transcription factors FKHRL1 and FKHR.
513	15701646	Homo sapiens							Recent studies have demonstrated that the tumor suppressor PTEN (phosphatase and tensin homolog deleted from chromosome 10), the antagonist of the phosphosphoinositol-3-kinase (PI3K) signaling cascade, is susceptible to H2O2-dependent oxidative inactivation
513	12928036	Homo sapiens							The Akt1 lipid-binding site PtdIns(3,4,5)P3 is dephosphorylated by two lipid phosphatases, SHIP (SH2- domain-containing inositol phosphatase) (which has two forms, SHIP1 and SHIP2) [35] and PTEN (phosphatase and tensin homologous on chromosome 10) [36] (Fig. 1).
513	12063252	Homo sapiens							The PI3K inhibitor, LY294002, and a tumor suppressor, PTEN, negatively regulate the PI3K/Akt pathway and repress AR activity.
514	16267831	Rattus norvegicus							The 12-O-tetradecanoylphorbol-13-acetate (TPA)-induced activation of ERK1/2 through the phosphorylation of threonine and tyrosine at 202 and 204, respectively
515	18650932	Mus musculus					fibroblast		from full text Results - Collectively, these results indicate that PKCz is an upstream regulator of Akt activation by phosphorylating Ser124. To demonstrate that PKCz is actually required in vivo for the phosphorylation of Akt’s Ser473 and Thr308, we analysed these parameters in EFs WT and KO for PKCz
515	18650932	Mus musculus		lung	adenocarcinoma|Carcinoma of lung		Alveolar type II cell|bronchial epithelial cell		from full text Results - These results were confirmed by IHC analysis of lung sections, which demonstrated increased phospho-Akt- Ser473 staining in vivo in Par-4 / lung alveolar (Figure 3C) and bronchiolar (not shown) cells, as compared with WT controls. Importantly, levels of phospho-Akt-Ser473 were also significantly augmented in Ras-expressing Par-4 KO tumours as compared with WT tumours (Fig…
515	17883592	Homo sapiens					platelet		Thrombin induces the activation of platelet serine/threonine kinase Akt. Akt activation is dependent on its phosphorylation at threonine 308 and serine 473.
515	16919458	Homo sapiens							We found that rictor immunopurifications contain isoforms 1, 2, and 5 (Figure 2C, left panel). mTOR immunopurifications also contain each of these isoforms (data not shown), whereas raptor immunopurifications do not (Figure 2C, right panel). In agreement with these findings, immunopurifications of myc-tagged isoforms 1, 2, and 5 coimmunoprecipitate mTOR and rictor but not raptor (Figure 2D, left …
515	18650932	Homo sapiens			Carcinoma of lung			293T cell line|A549 cell line	from full text Results - Data in Figure 5E and F clearly demonstrate that the knockdown of Par-4 provokes enhanced serum-activated phospho-Akt-Ser473 levels in A549 and 293 human cells, respectively.
515	11254732	Homo sapiens		alveolus			macrophage		We observed that LPS exposure results in phosphorylation of Akt (serine 473).
515	15309026	Mus musculus							PMID: 14769947
515	15657900	Homo sapiens							Moreover, the combined treatment of C75 and Taxol inactivated the anti-apoptotic AKT (protein kinase B) kinase more than either agent alone, as evidenced by a synergistic down-regulation of AKT phosphorylation at its activating site Ser(473) without affecting AKT protein levels.
515	16262259	Homo sapiens		airway			smooth muscle cell		from full text - Phosphorylation of these two residues confers full activity upon Akt (29). Treatment with EGF or thrombin for 30 min stimulated both T308 and S473 phosphorylation
515	11108261	Homo sapiens							Activation of Akt has been shown to result in the phosphorylation of serine S473
516	10462375	Mus musculus					hepatocyte		The stimulatory EGFR signal is insensitive to inhibition of JAKs and appears to involve Src kinases and STAT proteins as shown by inhibition through overexpression of C-terminal Src kinase (Csk) and transdominant negative STAT3, respectively
516	15292206	Mus musculus							Experiments in primary mammary epithelial cells and transfected COS-7 cells revealed a p44/42 MAPK and EGFR-dependent Stat3 activation.
516	15567848	Homo sapiens							Fig.1
516	18268536	Mus musculus	epithelium				keratinocyte		In vivo, b4-integrin amplifies proproliferative signals in basal epidermal keratinocytes (Nikolopoulos et al., 2005), where STAT3 is expressed and can be activated by EGF/EGF-R (Nishio et al., 2001; Chan et al., 2004; Li et al., 2007)
516	14963038	Homo sapiens							These results indicate that Pyk2 facilitates EGFR- and c-Src-mediated Stat3 activation, thereby implicating Pyk2 activation as a potential co-mediator in triggering Stat3-induced oncogenesis.
516	8621573	Mus musculus							Modified assertion
516	12648469	Homo sapiens					squamous cell		To explore this further, we have blocked endogenous ErbB3 transcription, thereby engineering tumor cells with overexpressed, fully active ErbB2 but lacking ErbB3 (T. Holbro and N.E. Hynes, unpublished data). As a consequence, these cells have decreased PI-3K/PKB signaling, a reduction in D-type cyclin levels, and show an increase in the G1 phase of the cell cycle. A main effector of ErbB signalin…
517	10915795	Mus musculus							Modified assertion
517	9190208	Homo sapiens						SAOS-2 cell line	The pRb phosphorylated in vitro by Cdk4 was inactive as a growth suppressor upon microinjection, but pRb phosphorylated by Cdk2 or Cdk3 retained cell cycle arrest activity. While these kinases efficiently phosphorylate a common set of residues, including S373 and S788, cyclin D1/Cdk4 was a much more efficient kinase for S795 than the other kinases examined.
517	15225871	Mus musculus							While early investigations on tumor suppressor genes have initially focused on the identification of specific gene mutations, the lesson from the RB field is that the mechanisms or mutations must be considered in a larger signaling context. In normal G1 progression, the Cyclin D1/CDK4 kinase phosphorylates RB, triggers disruption of the RB/E2F complex, and frees E2F to activate genes that are nec…
519	17143291	Homo sapiens							Dickkopf (Dkk) genes comprise an evolutionary conserved small gene family of four members (Dkk1-4) and a unique Dkk3-related gene, Dkkl1 (soggy). They encode secreted proteins that typically antagonize Wnt/beta-catenin signaling, by inhibiting the Wnt coreceptors Lrp5 and 6.
522	9032448	Homo sapiens					lung fibroblast		All TGFbeta isoforms stimulated PGE2 synthesis; TGFbeta3 was approximately twice as potent as TGFbeta1 and TGFbeta2, each of which had similar effects
523	11902577	Homo sapiens							CDK2 is sequentially activated by the E-type cyclins cyclin E1 and E2 during the G1/S transition, and the A-type cyclins cyclin A1 and A2 during S phase
523	11902577	Homo sapiens							The primary substrates of CDK4/6 and CDK2 in G1 progression are the members of the retinoblastoma protein family RB,p107 and p130 The activity of the RB proteins is modulated by sequential phosphorylation by CDK4/6cyclinD and CDK2cyclinE complexes
527	9006067	Mus musculus	epithelium						Shh overexpression results in increased mesenchymal and epithelial cell proliferation
527	9006067	Mus musculus	mesenchyme						Shh overexpression results in increased mesenchymal and epithelial cell proliferation
527	10027293	Homo sapiens		cerebellum					Treatment of GCPs with Shh prevents differentiation and induces a potent, long-lasting proliferative response. This response can be inhibited by basic fibroblast growth factor or by activation of protein kinase A. Blocking Shh function in vivo dramatically reduces GCP proliferation.
528	17369289	Homo sapiens		airway			smooth muscle cell		TGF- 1 prominently stimulated 4E BP1 phosphorylation at 24 h (Fig. 9C, lanes 7 and 8 with TGF- 1 compared with lanes 5 and 6 without).
528	17369289	Homo sapiens		airway			smooth muscle cell		TGF-beta1 increased retinoblastoma protein phosphorylation at both Ser807/811 and Ser780. Silencing Nox4 prevented TGF-beta1-mediated retinoblastoma protein phosphorylation, proliferation, and cell hypertrophy. TGF-beta1 also increased phosphorylation of eukaryotic translation initiation factor 4E binding protein-1 at Thr37/46, and this was likewise blocked by silencing Nox4
529	19701907	Mus musculus						NIH3T3 cell line	we showed that the ERK1/2 pathway is involved in the up-regulation of c-myc and cyclin D1 expression
532	20068146	Homo sapiens							A screen of multiple diffusible growth factors revealed that inhibition of Ets-1 results in the specific downregulation of transforming growth factor alpha (TGFalpha), the proximal promoter region of which contains multiple ETS family DNA binding sites that can be directly bound and regulated by Ets-1.
534	11719506	Homo sapiens							GLI1 consensusDNA-binding sequences were identified in the 5' regions of cyclin D2,IGFBP-6, osteopontin, and plakoglobin, suggesting that these genes representimmediate downstream targets. Gel shift analysis confirmed the ability of theGLI1 protein to bind these sequences. Up-regulation of cyclin D2 anddown-regulation of plakoglobin were demonstrated in GLI1-amplified compared withnon-amplified h…
534	16054035	Mus musculus		hair follicle					By genetically altering levels of Gli activator and repressor functions in mice, we have demonstrated that both Gli functions are involved in the transcriptional control of N-myc and Cyclin D2 during embryonic hair follicle development
535	17018632	Homo sapiens							Consequently, we found that the downstream target genes of FoxM1, such as Cdc25B, Survivin, and CENPB, were repressed.
535	16314512	Mus musculus						MEF cell line	Consistent with the FoxM1-deficient U2OS cells, Foxm1–/– MEFs exhibited undetectable expression of PLK1 protein as determined by Western blot analysis (Fig. 5C) and significant reduction in mRNA levels of Cdc25B and CENPA compared to WT or Foxm1+/– MEFs as determined by QRT-PCR (Fig. 5D).
535	16314512	Homo sapiens						U2OS cell line	Using quantitative chromatin immunoprecipitation and expression assays, we show that FoxM1 is essential for transcription of the mitotic regulatory genes Cdc25B, Aurora B kinase, survivin, centromere protein A (CENPA), and CENPB.
536	9668055	Mus musculus							Furthermore, activated Rac and Cdc42, but again not Rho, are capable of inducing cyclin D1 accumulation and pRB hyperphosphorylation in serum-deprived cells, outlining one route leading to enhanced E2F-mediated transcription.
536	14736338	Mus musculus						NIH3T3 cell line	Arrest in G1 phase of the cell cycle is associated with decreased levels of cyclins D1 and E RNA and protein, resulting in dramatically reduced Rb phosphorylation.
536	17369289	Homo sapiens		airway			smooth muscle cell		TGF-beta1 increased retinoblastoma protein phosphorylation at both Ser807/811 and Ser780. Silencing Nox4 prevented TGF-beta1-mediated retinoblastoma protein phosphorylation, proliferation, and cell hypertrophy. TGF-beta1 also increased phosphorylation of eukaryotic translation initiation factor 4E binding protein-1 at Thr37/46, and this was likewise blocked by silencing Nox4
536	11278443	Homo sapiens							PD 0183812 blocks phosphorylation on pRb in tumor cells PD 0183812 inhibits phosphorylation of pRb at serine 780
538	17667909	Homo sapiens						NCI-H69 cell line	In c-MET-overexpressing SCLC cell line NCI-H69, hepatocyte growth factor (HGF) dramatically induced c-MET phosphorylation at phosphoepitopes pY1230/1234/1235 (catalytic tyrosine kinase), pY1003 (juxtamembrane), and also of paxillin at pY31 (CRKL-binding site). We utilised a global proteomics phosphoantibody array approach to identify further c-MET/HGF signal transduction intermediates in SCLC. St…
541	18805960	Homo sapiens		airway			smooth muscle cell		ILK depletion and overexpression respectively decreased and increased the activation of its downstream substrate, PKB/Akt. The pharmacologic inhibition of Akt activity also increased SRF binding to the promoters of smooth muscle specific genes and increased expression of smooth muscle proteins, suggesting that ILK may exert its effects by regulating the activity of Akt.
543	12020765	Rattus norvegicus							intraperitoneal injection of leptin to normal mice showed that STAT3 phosphorylation occurred rapidly in epididymal fat cells [51]. Intravenous leptin injection increased STAT1 and STAT3 phosphorylation in rat adipose tissue and STAT3 phosphorylation in liver and muscle [52] and pancreatic islets [48]. Peripheral but not central administration of leptin activated STAT1 and STAT3 via obRb in adipo…
543		Homo sapiens							In this paper, we present a comprehensive pathway map of EGFR signaling and other related pathways.
543	15767445	Homo sapiens		kidney					The transiently expressed MuV V protein also inhibited IFN-beta-induced Y701-STAT1 and Y689-STAT2 phosphorylation,
544	12586835	Homo sapiens						HeLa cell line	conditional inactivation of Cdc2 reduces phosphorylation of S6K1 at S/TP sites while simultaneously increasing phosphorylation of Thr(389) and of the S6K1 substrate, RPS6.
545	11902577	Homo sapiens							Inhibitory phosphorylation of adjacent threonine and tyrosine residues (T14/Y15 in CDK1) is mediated by dualspecificity kinases (such as WEE1 and MYT1). This inhibition is relieved when the CDC25 phosphatases (CDC25A,CDC25B and CDC25C) dephosphorylate these residues, which triggers entry into mitosis
545	15320717	Homo sapiens							Fig. (1). Regulation of CDK1 by phosphorylation in the S phase. Cyclin B dimerizes with CDK1, and this complex is phosphorylated by CDK activity (CAK on Threonine161). wee1 and mik1 phosphorylate tyrosine15 and threonine14, which inactivates the complex. The G2/M transition cdc25 phosphatase dephosphorylates tyrosine15 and threonine14, but phosphorylation of threonine161 is retained, resulting in…
548	12150994	Homo sapiens					epithelial cell		A complex containing Smad3, the transcription factors E2F4/5 and DP1, and the corepressor p107 preexists in the cytoplasm. In response to TGFbeta, this complex moves into the nucleus and associates with Smad4, recognizing a composite Smad-E2F site on c-myc for repression
550	12761842	Homo sapiens							alpha(2)beta(1)-mediated cell adhesion and focal adhesion assembly
553	19693542	Homo sapiens		lung					from full text - Table 1 Laminin isoforms, their expression, and receptors
556	12648469	Homo sapiens							The first group includes EGF, amphiregulin (AR), and transforming growth factor-alpha (TGF-alpha), which bind specifically to ErbB1; the second group betacellulin (BTC), heparin-binding EGF (HB-EGF), and epiregulin (EPR), which exhibit dual specificity in that they bind ErbB1 and ErbB4. The third group is composed of the neuregulins (NRG) and forms two subgroups based upon their capacity to bind …
556	15864276	Homo sapiens							Figure 1 | ERBB receptors, ligands, dimers and downstream signalling pathways. a | Members of the epidermal growth factor (EGF) family of growth factors are ligands for the ERBB receptors. Ligand binding to ERBB receptors induces the formation of receptor homo- and heterodimers and the activation of the intrinsic kinase domain, resulting in phosphorylation on specific tyrosine residues within the…
556	15542435	Homo sapiens							Additional genetic and pharmacologic experiments show that this modulation of AR function is mediated by the HER2/ERBB3 pathway, not by EGFR.
556	15864276	Homo sapiens							Figure 1 | ERBB receptors, ligands, dimers and downstream signalling pathways. a | Members of the epidermal growth factor (EGF) family of growth factors are ligands for the ERBB receptors. Ligand binding to ERBB receptors induces the formation of receptor homo- and heterodimers and the activation of the intrinsic kinase domain, resulting in phosphorylation on specific tyrosine residues within the…
557	10930422	Homo sapiens							Reprimo is a highly glycosylated protein and, when ectopically expressed, it is localized in the cytoplasm and induces G(2) arrest of the cell cycle. In the arrested cells, both Cdc2 activity and nuclear translocation of cyclin B1 are inhibited, suggesting the involvement of Reprimo in the Cdc2.cyclin B1 regulation pathway.
559	11971957	Homo sapiens							PKA also decreased Raf-1 serine 338 phosphorylation of Raf-1, previously shown to be required for Raf-1 activation.
559	17785857	Homo sapiens					monocyte		This zinc-induced protein kinase A activation inhibited Raf-1 activity by phosphorylation at serine 259, preventing activation of Raf-1 by phosphorylation of serine 338.
561	15105378	Mus musculus					fibroblast		Both PASG mutant mice and fibroblasts demonstrate a markedly increased expression of senescence-associated tumor suppressor genes, such as p16(INK4a), that is independent of promoter methylation, but, instead, is associated with down-regulation of bmi-1, a negative regulator of p16(INK4a).
561	17028578	Homo sapiens					fibroblast		It is also worth emphasizing that reduction of the levels of p16INK4a using RNA interference (RNAi) diminished activation of ROS–PKCdelta signalling and enabled SVts8 cells to reinitiate cell proliferation on shifting the temperature to 34 °C from 38.5 °C (Fig. 3f-i).
562	14755691	Homo sapiens							The Hic-5 effect was mediated by a transactivation domain of Sp1 and functional interaction with p300 through the LIM4 domain. Hic-5 was also shown to interact functionally and physically with Smad3 through the LIM domains and to potentiate p21 promoter activity together with Smad3 and Sp1
562	14762439	Homo sapiens							Modified assertion
562	9843571	Homo sapiens						HaCaT cell line	We have shown previously that coactivators p300/CREB-binding protein are involved in TGF-beta-mediated transactivation of two Cdk inhibitor genes, p21 and p15. Here we examined the possibility that Smads function to regulate transcription by directly interacting with p300/CREB-binding protein. We show that Smad3 can interact with a C-terminal fragment of p300 in a temporal and phosphorylation-dep…
562	10878024	Homo sapiens							Previously we have reported that the intracellular effectors of TGF-beta, Smad3 and Smad4, functionally cooperate with Sp1 to activate the human p21 promoter in hepatoma HepG2 cells.
562	15774796	Homo sapiens							TGF-B1 is the most abundant and universally expressed isoform; most studies have either examined or been performed with exogenous TGF-B1. TGF-B is secreted into the extracellular matrix as a latent protein complex bound to a latency- associated protein and one of the four isoforms of latent TGF-B binding protein. Activation of TGF-B, which is required for biologic activity, occurs through poorly …
565	17143291	Homo sapiens							Dickkopf (Dkk) genes comprise an evolutionary conserved small gene family of four members (Dkk1-4) and a unique Dkk3-related gene, Dkkl1 (soggy). They encode secreted proteins that typically antagonize Wnt/beta-catenin signaling, by inhibiting the Wnt coreceptors Lrp5 and 6.
566	19423709	Homo sapiens					umbilical vein endothelial cell		We had previously found that induction of the SOCS-3 gene following EPAC and Rap1 activation in HUVECs is dependent on activation of C/EBP transcription factors, particularly C/EBPbeta (10).
566	18565730	Homo sapiens					neuron		Treatment with forskolin or 8-pCPT-2Me-cAMP led to increased GTP-loading of Rap1 and Rap2, the main downstream effectors of Epac (Fig. 2B, C).
566	18421013	Homo sapiens					lung fibroblast	IMR-90 cell line	inhibition of fibroblast proliferation was mediated exclusively by activation of Epac-1. PGE(2) and Epac-1 inhibited cell proliferation through activation of the small GTPase Rap1, since decreasing Rap1 activity by transfection with Rap1GAP or the dominant-negative Rap1N17 prevented, and transfection with the constitutively active Rap1V12 mimicked, the anti-proliferative effects of PGE(2)
566	17493609	Homo sapiens		lung			vascular endothelium		Both PGs caused cAMP-mediated activation of PKA-, Epac/Rap1- and Tiam1/Vav2-dependent pathways of Rac1 activation
566	18064650	Homo sapiens		lung			vascular endothelium		The recently described cAMP-dependent guanine nucleotide exchange factor (GEF) Epac activates small GTPase Rap1, which results in activation of small GTPase Rac-specific GEFs Tiam1 and Vav2 and Rac-mediated EC barrier protective responses. Our results show that ANP stimulated protein kinase A and the Epac/Rap1/Tiam/Vav/Rac cascade
566	16890451	Homo sapiens							From CST pathway map for GPCR Signaling to ERK.
567	15864276	Homo sapiens							Figure 1 | ERBB receptors, ligands, dimers and downstream signalling pathways. a | Members of the epidermal growth factor (EGF) family of growth factors are ligands for the ERBB receptors. Ligand binding to ERBB receptors induces the formation of receptor homo- and heterodimers and the activation of the intrinsic kinase domain, resulting in phosphorylation on specific tyrosine residues within the…
568	10508164	Rattus norvegicus							Fig 4. Myc induces accumulation of cyclin d2 mrna
568	10508164	Mus musculus							Fig 4. Myc induces accumulation of cyclin d2 mrna
568	10508164	Homo sapiens							Fig 4. Myc induces accumulation of cyclin d2 mrna
568	11511535	Mus musculus							Myc oncoproteins promote cell cycle progression in part through the transcriptional up-regulation of the cyclin D2 gene. We now show that Myc is bound to the cyclin D2 promoter in vivo. Binding of Myc induces cyclin D2 expression and histone acetylation at a single nucleosome in a MycBoxII/TRRAP-dependent manner. Down-regulation of cyclin D2 mRNA expression in differentiating HL60 cells is preced…
568	11511535	Rattus norvegicus							Myc oncoproteins promote cell cycle progression in part through the transcriptional up-regulation of the cyclin D2 gene. We now show that Myc is bound to the cyclin D2 promoter in vivo. Binding of Myc induces cyclin D2 expression and histone acetylation at a single nucleosome in a MycBoxII/TRRAP-dependent manner. Down-regulation of cyclin D2 mRNA expression in differentiating HL60 cells is preced…
568	10508165	Mus musculus							Not Available
568	12832487	Mus musculus							These effects were dependent on GATA-1-mediated repression of the c-myc (Myc) proto-oncogene. GATA-1 inhibited Myc expression within 3 h, and chromatin immunoprecipitation studies indicated that GATA-1 occupies the Myc promoter in vivo, suggesting a direct mechanism for gene repression.
568	10508165	Homo sapiens							Not Available
568	11511535	Homo sapiens							Myc oncoproteins promote cell cycle progression in part through the transcriptional up-regulation of the cyclin D2 gene. We now show that Myc is bound to the cyclin D2 promoter in vivo. Binding of Myc induces cyclin D2 expression and histone acetylation at a single nucleosome in a MycBoxII/TRRAP-dependent manner. Down-regulation of cyclin D2 mRNA expression in differentiating HL60 cells is preced…
568	10508165	Rattus norvegicus							Not Available
568	10508165	Homo sapiens							We nowshow that p27 is rapidly and transiently sequestered by cyclin D2-Cdk4 complexesupon activation of Myc and that cyclin D2 is a direct target gene of Myc.
570	19860666	Homo sapiens							RTK signaling potentiates GLI activity through PI3K-AKT-mediated GSK3 inactivation or RAS-STIL1-mediated SUFU inactivation, while GPCR signaling to Gs represses GLI activity through adenylate cyclase-mediated PKA activation
571	14657031	Homo sapiens							CDK1 phosphorylates APC leading to increased association of CDK1 and APC. The CDK1 and APC complex enhances APC activity.
572	15716345	Mus musculus		lung					Table S1. Selected genes upregulated* in Sftpc-NmycEGFP transgenic lungs [NMYC overexpressing]
572	15716345	Mus musculus		lung					Table S1. Selected genes upregulated* in Sftpc-NmycEGFP transgenic lungs [NMYC overexpressing]
572	16705173	Homo sapiens					fibroblast		The myc family of oncogenes is well conserved throughout evolution. Here we present the characterization of a domain conserved in c-, N-, and L-Myc from fish to humans, N-Myc317-337, designated Myc box IV (MBIV). A deletion of this domain leads to a defect in Myc-induced apoptosis and in some transformation assays but not in cell proliferation. Unlike other Myc mutants, MycDeltaMBIV is not a simp…
574	12042314	Homo sapiens							Further analysis revealed that 14-3-3 proteins bound to p27(Kip1) through Thr(198) only when it was phosphorylated by Akt. Although Akt also phosphorylated p27(Kip1) at Ser(10) and Thr(187), these two sites were not involved in the binding to 14-3-3 proteins. p27(Kip1) phosphorylated at Thr(198) exists only in the cytoplasm
574	15212693	Homo sapiens							12042314;14504289
574	12042314	Homo sapiens							Here, we show that Akt bound directly to and phosphorylated p27(Kip1). Screening p27(Kip1) phosphorylation sites identified the COOH-terminal Thr(198) residue as a novel site.
575	19221497	Homo sapiens							from full text - Table 1
579	19693542	Homo sapiens		lung					from full text - Table 1 Laminin isoforms, their expression, and receptors
580	15930103	Mus musculus							FGF7 and FGF10 efficiently and specifically bind to FGFR2-IIIb, one of several diverse protein variants with distinct binding characteristics encoded by the Fgfr2 gene (Igarashi et al., 1998Go; Ornitz et al., 1996Go).
581	15286705	Homo sapiens							# GeneRif: Sta3 regulates chromatin remodeling and transcription elongation through its interaction with BRG1 and cdk9 Therefore, STAT3 not only promotes the initiation of transcription but also regulates chromatin remodeling and transcription elongation through its interaction with BRG1 and cdk9.
583	19933579	Homo sapiens		aorta			smooth muscle cell		Platelet-derived growth factor BB induced cyclin D1 expression in a time- and nuclear factor of activated T cells (NFAT)-dependent manner in human aortic smooth muscle cells (HASMCs), and blockade of NFATs prevented HASMC DNA synthesis and their cell cycle progression from G(1) to S phase....Balloon injury-induced cyclin D1-CDK4 activity requires NFAT activation, and adenovirus-mediated transduct…
585	11942857	Rattus norvegicus							Modified assertion
585	14580340	Mus musculus							Modified assertion
585	11914378	Homo sapiens							Recently, it has been demonstrated that Thr229 phosphorylation is mediated by PDK1 (15, 16), whereas Thr389 as well as Ser411, Thr421, and Ser424 phosphorylation have been shown to be regulated by mTOR (17).
586	15733059	Homo sapiens					endothelial cell		Our most recent study [53] provided more convincing evidence to support the role of uPAR in mediating the effect of HKa. We showed that the apoptotic effect of HKa was blocked by three different anti-uPAR antibodies in cells grown on vitronectin. Further results revealed that uPAR formed a signaling complex containing integrins avb3 or a5b1, caveolin, and Src kinase Yes in endothelial cells. HKa …
588	12150994	Homo sapiens					epithelial cell		A complex containing Smad3, the transcription factors E2F4/5 and DP1, and the corepressor p107 preexists in the cytoplasm. In response to TGFbeta, this complex moves into the nucleus and associates with Smad4, recognizing a composite Smad-E2F site on c-myc for repression
590	17692806	Homo sapiens			Carcinoma of lung				Supplimental figure S7: VEGFC mRNA expression increased by constitutive active form of beta-catenin. However, beta-catenin siRNA did not attenuate this increase.
593	15456857	Homo sapiens							we show that activation of the Notch pathway by the ligand Jagged1 reduces the proliferation of endothelial cells.
593	11641404	Homo sapiens							We found that the Jagged1 (JAG1) and Jagged2 (JAG2) genes, encoding ligands for the Notch receptors, are up-regulated by p63 and p73.
593	20038814	Mus musculus						MEF cell line	mTOR positively regulates the mRNA expression of Notch ligand Jagged1.
593	10958687	Mus musculus							After binding, the three DSL proteins induced cleavage of the membrane-spanning subunit of Notch2 (Notch2(TM)), which occurred within 15 min. In a simultaneous time course, the cleaved fragment of Notch2(TM) was translocated into the nucleus. Interestingly, the cleaved Notch2 fragment was hyperphosphorylated also in a time-dependent manner. Finally, binding of DSL proteins to Notch2 also activate…
594	11431470	Homo sapiens							In addition, treatment of cells with the PKC activator phorbol ester stimulated the ubiquitination of p53 and reduced its ability to accumulate after stress. H7 did not induce the phosphorylation of human p53 on Ser-15 (Ser-18 in mouse protein), a modification that occurs in response to DNA damage and leads to the release of MDM2 and to transactivation by p53
594	16600182	Homo sapiens							PRPK phosphorylates serine-15 residue of p53 and enhances transcriptional activity.
594	11546806	Homo sapiens							The intrinsic transcriptional activity of p53 was up-regulated by a transient transfection of PRPK to COS-7 cells. PRPK was shown to bind to p53 and to phosphorylate p53 at Ser-15.
594	19033436	Rattus norvegicus					Alveolar type II cell		In other models of oxidant stress, JNK-mediated phosphorylation of Ser-15 has been associated with the stabilization and enhanced transcriptional activity of p53. We treated primary rat alveolar type II cells with SP600125 as described above and measured the phosphorylation of p53 at Ser-15 4 h later (Fig. 7F). Treatment with SP600125 prevented the PM2.5-induced phosphorylation of p53 at Ser-15.
594	15159397	Homo sapiens							In this report, we utilized small interfering RNA to deplete BRCA1 and BARD1 to demonstrate that the BRCA1-BARD1 complex is required for ATM/ATR (ataxia-telangiectasia-mutated/ATM and Rad3-related)-mediated phosphorylation of p53(Ser-15) following IR- and UV radiation-induced DNA damage.
594	11025670	Homo sapiens							Phosphorylation of serine 15 increases the transcriptional activity of p53 (ref. 22).
599	17369289	Homo sapiens		airway			smooth muscle cell		TGF-beta1 increased retinoblastoma protein phosphorylation at both Ser807/811 and Ser780. Silencing Nox4 prevented TGF-beta1-mediated retinoblastoma protein phosphorylation, proliferation, and cell hypertrophy. TGF-beta1 also increased phosphorylation of eukaryotic translation initiation factor 4E binding protein-1 at Thr37/46, and this was likewise blocked by silencing Nox4
599	17369289	Homo sapiens		airway			smooth muscle cell		TGF- 1 treatment of HAWSMC, which induces proliferation (Fig. 4, A–C), increases phosphorylation of pRb (a regulator of G1 to S transition) at both Ser807/811 and Ser780 (Fig. 8A, lane 2) and also increases phosphorylation of cdc2 kinase (with cyclin B, a regulator of G2 to M transition) at Tyr15 (Fig. 8A, lane 2).
600	20226085	Homo sapiens						A549 cell line	Furthermore, we also confirmed suppression of both E2F1 and E2F2 expressions in A549 and SBC5 cells at the protein level after treatment with two independent siRNAs targeting KDM5B (Figure ?(Figure6E).6EFigure 6).
601	10318916	Homo sapiens							Here, we show that the cyclin D1 gene is a direct target for transactivation by the beta-catenin/LEF-1 pathway through a LEF-1 binding site in the cyclin D1 promoter.
601	11572874	Homo sapiens		colon					An increasing number of genes, including c-myc and cyclin D1, have been implicated as targets of this pathway.
601	11522623	Homo sapiens						SW480 cell line	Table 1 Candidate genes downstream of beta-catenin/Tcf pathway
601	17666529	Mus musculus						MEF cell line	overexpression of HIPK2 suppresses LEF1/beta-catenin-mediated transcriptional activation of cyclin D1 expression. Our results indicated that HIPK2 suppressed ?-catenin-mediated activation of cyclin D1 (Fig. 3F). The suppressive effect of HIPK2 did not require phosphorylation on the critical Ser/Thr residues of ?-catenin because HIPK2 suppressed the transcriptional activity of a constitutively act…
601	15003504	Homo sapiens		colon					The intracellular domain of CD43 interacts with beta-catenin and causes an upregulation of the beta-catenin target genes c-MYC and CyclinD1.
601	18432252	Mus musculus		colon	Cancer				Surplus ??catenin then translocates to the nucleus, interacts with the LEF and TCF transcription factors, and persistently transactivates genes associated with the regulation of cell proliferation, such as MYC and cyclin D1 (Refs 30,32,106,135–137).
601	14964308	Homo sapiens							Subsequently, it (beta-catenin) translocates to the nucleus, where it binds to members of the TCF/LEF1 family of transcription factors and modulates the expression of their target genes, including c-MYC, cyclin D1, fibronectin,MMP7, ID2, CD44, NrCAM, axin-2 (conductin), TCF1 and others, which are mostly genes implicated in cell proliferation and tumour progression.
601	14737101	Homo sapiens		colon					Cyclin D1 and fra-1 were upregulated in 50% of the desmoid samples. The results for cyclin D1 expression in desmoids are comparable to those found by Saito et al. (2001).
601	10446041	Homo sapiens							In addition, there is evidence that ILK promotes translocation of b-catenin to the nucleus, and b-catenin can regulate the cyclin D1 promoter through the TCF/LEF transcription factor
601	11085512	Homo sapiens							With WNT signaling activation, beta-catenin is stabilized and translocated to the nucleus to associate with TCFs. The TCF-beta-catenin complex regulates the transcription of target genes such as c-myc and cyclin D1
601	14737101	Homo sapiens		colon					Four different members of the TCFamily have been detected in humans: TCF-1, Lef-1, CF-3, and TCF-4 (Cadigan and Nusse, 1997). In colorectal cancer, nuclear b-catenin forms a complex with TCF-4 and activates target genes, such as c-myc, cyclin D1, MMP7, fra1, c-jun, and PPAR delta (Het al., 1998).
601	15367660	Mus musculus							Expression of beta-catenin target genes, including those for T (brachyury), Axin2, and cyclin D1, was not increased in Duplin(-/-) embryos, suggesting that the developmental defect is not simply attributable to upregulation of Wnt signaling caused by the lack of this inhibitor.
601	14964308	Homo sapiens							Subsequently, it (beta-catenin) translocates to the nucleus, where it binds to members of the TCF/LEF1 family of transcription factors and modulates the expression of their target genes, including c-MYC, cyclin D1, fibronectin,MMP7, ID2, CD44, NrCAM, axin-2 (conductin), TCF1 and others, which are mostly genes implicated in cell proliferation and tumour progression.
601	18291362	Homo sapiens						A549 cell line	Further studies revealed that transcriptional activities of beta-catenin were significantly inhibited by sulindac and that the inhibition was sulindac dosage-dependent. The transcriptional targets of beta-catenin, c-myc, cyclin D1 and cdk 4 were also dramatically downregulated.
602	18359002	Rattus norvegicus							integrinalpha5beta1 and its downstream kinases, focal adhesion kinase (FAK) and integrin-linked kinase (ILK)
605	17143291	Homo sapiens							Dickkopf (Dkk) genes comprise an evolutionary conserved small gene family of four members (Dkk1-4) and a unique Dkk3-related gene, Dkkl1 (soggy). They encode secreted proteins that typically antagonize Wnt/beta-catenin signaling, by inhibiting the Wnt coreceptors Lrp5 and 6.
606	14657031	Homo sapiens							CDK1 phosphorylates APC leading to increased association of CDK1 and APC. The CDK1 and APC complex enhances APC activity.
607	10504464	Homo sapiens							Furthermore, we investigated the effect of E2F1 overexpression to cyclin D1 and cyclin E expression. Because we previously reported that the regulation of G1 cyclins is a key factor in the G1/S transition phase in mesangial cells, we showed that overexpression of E2F1 induced protein expression of cyclin D1 and cyclin E and increased promoter activity. Thus, we conclude that E2F1 plays an importa…
609	19221497	Homo sapiens							from full text - Table 1
610	15774796	Homo sapiens							from Figure 1 - Fig 1. The transforming growth factor beta (TGF-b) signaling pathway. TGF-b binds type II TGF-b receptor (TbRII), directly or through TbRIII, inducing association of TbRII with TbRI. TbRII then phosphorylates and activates TbRI, which then phosphorylates Smad2 or Smad3. Phosphorylated Smad2 or Smad3 associates with Smad4 and they translocate into the nucleus, where they activate t…
610	15715939	Homo sapiens							from full text - Smad2 and Smad3 are bound to SARA (SMAD anchor for receptor activation) in the cytoplasm (Tsukazaki et al., 1998) which presents Smad2 and Smad3 to the activated TGF-b receptor complex. TbRI then directly phosphorylates the carboxy terminal of Smad2 and Smad3, resulting in decreased affinity to SARA and heterotrimerization of Smad2 and Smad3 with Smad4 (SARA = ZFYVE9)
612	16137618	Homo sapiens							Here, we report that replicative stress induces the polyubiquitination and degradation of Chk1 in human cells. This response is triggered by phosphorylation of Chk1 at Ser-345, a known target site for the upstream activating kinase ATR. These findings indicate that ATR-dependent phosphorylation of Chk1 delivers a signal that both activates Chk1 and marks this protein for proteolytic degradation.
612	15870257	Homo sapiens							Here we show that the oncogenic p53-induced serine/threonine phosphatase, PPM1D (or Wip1), dephosphorylates two ATM/ATR targets, Chk1 and p53. PPM1D binds Chk1 and dephosphorylates the ATR-targeted phospho-Ser 345, leading to decreased Chk1 kinase activity. PPM1D also dephosphorylates p53 at phospho-Ser 15
613	8702790	Homo sapiens							Both enzymes are associated with the interferon-alpha/beta receptor, and upon ligand binding, they undergo tyrosine phosphorylation and catalytic activation in an interdependent manner....These results indicate that Tyk2 is activated by phosphorylation on Tyr-1054 and/or Tyr-1055 and that this phosphorylation requires another kinase, most likely JAK1.
613	12110143	Mus musculus							JAK1, JAK2, and Tky-2 are activated and are tyrosine-phosphorylated in response to Il6, CNTF, LIF, and OSM
615	11864843	Homo sapiens							Cell-specific prostaglandin synthases convert PGH2 into a series of prostaglandins, including PGI2, PGF2alpha, PGD2 and PGE2 (Fig. 1). Fig. 1 Legend - Pathway of prostaglandin production. Arachidonic acid is liberated from membranes by phospholipase A2. The cyclooxygenase enzymes (COX-1 and COX-2) produce prostaglandin H2 (PGH2) from arachidonic acid. PGH2 is acted upon by prostaglandin synthases…
617	14587863	Homo sapiens							ER expression alters the transcriptional regulation of PPARG - targeted gene expression and reduces both basal and stimulated PPARG-mediated reporter activity, suggesting a cross-talk between PPARG andERsignaling in breast cancer cells (89). Activation of PPARG by PGJ2 results in a significant inhibition of ErbB-2 and ErbB-3 tyrosine phosphorylation caused by neuregulin 1 (NRG1) and neuregulin 2 …
617	15498868	Mus musculus		lung			epithelial cell		We investigated upstream components of the response to hypertonicity in lung epithelial cells and found that before extracellular signal-regulated kinase activation and aquaporin synthesis, the membrane-bound prohormone neuregulin 1-beta is cleaved and binds to human epidermal growth factor receptor 3 (HER3).
617	17085050	Homo sapiens							The ErbB family of four receptor tyrosine kinases occupies a central role in a wide variety of biological processes from neuronal development to breast cancer. New information continues to expand their biologic significance and to unravel the molecular mechanisms that underlie the signaling capacity of these receptors. Here, we review several aspects of ErbB receptor physiology for which new and …
620	12759411	Homo sapiens					endothelial cell		The signaling pathway of type I IFNs activates STAT1 and STAT2. In primary endothelial cells, we demonstrate that STAT3 and STAT5 are also activated, and these STATs may contribute to cellular proliferation
620	17293493	Homo sapiens					smooth muscle cell		Fludarabine abolishes VSMC proliferation in vitro and reduces neointimal formation after balloon injury in vivo through specific inhibition of STAT-1 activation
621	19270180	Homo sapiens		lung			endothelial cell		Both SMAD2 and SMAD1/5 were activated upon exposure to TGF-beta1
623	12051714	Homo sapiens							PhosphoElm data from PMID 15212693
623	16618120	Homo sapiens							It is established that Ser45 phosphorylation by casein kinase I (CKI) initiates phosphorylation at Thr41, Ser37, and Ser33 by glycogen synthase kinase 3 (GSK3) and that phosphorylated Ser37 and Ser33 are recognized by the F-box protein beta-TrCP, a component of a ubiquitin ligase complex that mediates beta-catenin degradation.
626	17143291	Homo sapiens							Dickkopf (Dkk) genes comprise an evolutionary conserved small gene family of four members (Dkk1-4) and a unique Dkk3-related gene, Dkkl1 (soggy). They encode secreted proteins that typically antagonize Wnt/beta-catenin signaling, by inhibiting the Wnt coreceptors Lrp5 and 6.
627	11145955	Homo sapiens							Subsequent studies with dominant negative Elk-1, wild type, and variant GAL4-Elk-1 fusion proteins confirmed that phosphorylation of Elk-1 at serines 383 and 389 in the C-terminal region of Elk-1 is an important downstream target associated with activation of an SRE by E2.
627	17296730	Homo sapiens						HeLa cell line	Indeed, Ser383 plays a vital role, as mutation of Ser383 virtually eliminated hRev7-mediated enhancement of Elk-1 activity (Fig. 4D).
627	8548291	Mus musculus						NIH3T3 cell line	In NIH3T3 cells, co-transfection of an expression vector for Gal-Elk mediates expression from a transfected GAL-CAT reporter gene, which, as shown in Figure 6a,b, is potentiated upon treatment of serum-starved cells with anisomycin. Replacement of the major SAPK phosphorylation site in Gal-Elk, Ser383, with alanine (Gal-Elks 383 A) abrogates induction of reporter gene expression.
627	15899879	Homo sapiens							The NH(2) terminus of MKP-1 was also found to inhibit the activation of the serum response element (SRE) by preventing MAPK-mediated phosphorylation of the regulatory serine 383 residue on Elk-1.
627	9367995	Homo sapiens							Phosphorylation of the C-terminal domain of Elk-1, especially at serine 383, is important for its transactivation activity.
628	17493932	Homo sapiens						SKOV-3 cell line	Furthermore, our data indicate that the HRG-induced ErbB2.ErbB4 complexes stimulate ErbB2 tyrosine kinase, which induces both ERK phosphorylation and kinase activity. The activated ERK then increases the phosphorylation of HAS1, HAS2, and HAS3. Consequently, all three HAS isozymes are activated resulting in hyaluronan (HA) production.
628	12648469	Homo sapiens							The first group includes EGF, amphiregulin (AR), and transforming growth factor-alpha (TGF-alpha), which bind specifically to ErbB1; the second group betacellulin (BTC), heparin-binding EGF (HB-EGF), and epiregulin (EPR), which exhibit dual specificity in that they bind ErbB1 and ErbB4. The third group is composed of the neuregulins (NRG) and forms two subgroups based upon their capacity to bind …
628	15864276	Homo sapiens							Figure 1 | ERBB receptors, ligands, dimers and downstream signalling pathways. a | Members of the epidermal growth factor (EGF) family of growth factors are ligands for the ERBB receptors. Ligand binding to ERBB receptors induces the formation of receptor homo- and heterodimers and the activation of the intrinsic kinase domain, resulting in phosphorylation on specific tyrosine residues within the…
631	16170185	Homo sapiens							It is in the cell membrane where Ras cycles between inactive guanosine diphosphate-bound and active guanosine triphosphate (GTP) -bound states, thereby activating a series of effector kinases that phosphorylate a cascade of signaling proteins.58 Ras mutants exhibit slightly less intrinsic GTPase activity than wild-type Ras; however, the principal consequence of the mutated proteins is a marked de…
631	10408379	Homo sapiens		aorta			endothelial cell		JAK1 activity may be involved in activation of Raf-1 and ERK1
633	15567848	Homo sapiens							Fig.1
633	18725993	Homo sapiens							Growth factor and other survival signals are transduced through receptor tyrosine kinases via adaptor proteins (such as GRB2 and the guanine-nucleotide exchange factor SOS) and activate Ras and its downstream targets, Raf and MEK1/2, which results in the activation of ERK1/2.
633	10542228	Homo sapiens							Because Raf binds tightly to the GTP-bound form of Ras but not to the GDP-bound form, such differential affinity can be used to determine the GTP-bound status of Ras.
633	17615396	Homo sapiens		lung					Figure 1. Pathways to MUC5AC expression in COPD
633	10409722	Rattus norvegicus							three members of the Raf family of protein-serine/threonine kinases have been identified (Raf-1, A-Raf, and B-Raf), whose activation is linked to receptor protein-tyrosine kinases by Ras (24).
633	11252954	Homo sapiens							Figure 1 | The ErbB signalling network.
633	16484682	Homo sapiens							from full text - Figure 1
633	17477350	Homo sapiens					epithelial cell		we found that PGE2 stimulated the activation of Ras and ERK, but not Akt, and reduced matrix deprivation-induced apoptosis, in untransformed epithelial cells
633	14644140	Mus musculus							STAT3 inhibited myogenic differentiation induced by low serum or MyoD as efficiently as the Ras/mitogen-activated protein kinase cascade
633	12379659	Homo sapiens							Moreover, Erbin inhibits the Erk activation by active Ras, while it fails to do so in the presence of active Raf-1. Erbin associates with active Ras, but not inactive Ras nor Raf. Consistently, Erbin interferes with the interaction between Ras and Raf both in vivo and in vitro. Erbin associates with active Ras, but not inactive Ras nor Raf.
633	18815398	Homo sapiens			Carcinoma of lung				The Ras–Raf–Mek pathway is involved in signaling downstream from EGFR and in other pathways leading to the growth of cancer cells and tumor progression (Fig. 2).
634	16574995	Mus musculus							IGF-I-stimulated activation of IGF-IR and downstream signaling intermediates were enhanced in the intestine of SOCS2 null mice and were decreased by SOCS2 overexpression in Caco-2 cells.
634	12473169	Homo sapiens	epithelium						GH activates the GHR within stromal fibroblasts and/or adipocytes, thereby inducing expression of IGF1, which then acts on the IGF1R in the epithelium
634	12473169	Homo sapiens							activation of the IGF1R occurs following IGF1 binding to the alpha-subunit of the IGF1R on epithelial cells, leading to autophosphorylation of the beta-subunit by an intrinsic tyrosine kinase
634	11606453	Homo sapiens							LDL, in pathophysiological concentrations, affect the IGF-I signaling pathway at multiple levels: 1) they induce phosphorylation of IGF-I receptor beta and IRS-1 in a time- and dose-dependent manner; 2) they up-regulate IRS-1-associated PI3 kinase/Akt activation in response to IGF-I at early times; and 3) they show additive effects with IGF-I on extracellular signal-regulated MAPK 1/2 phosphoryla…
634	11262401	Mus musculus							Modified assertion
634	14710346	Homo sapiens							However, only the modulation of VEGF-A expression appears to be mediated by IGF-IR.
634	2170418	Homo sapiens							Modified assertion
634	12928036	Homo sapiens							Recent studies have shown that the expression of two musclespecific ubiquitin ligases,MuRF1 [11] and Atrogin-1/MAFbx [11,12], is upregulated in multiple settings of atrophy. Mice in which either the MuRF1 or the Atrogin-1/MAFbx genes were deleted demonstrated sparing of skeletal muscle during atrophy conditions, as assessed by maintenance of skeletal muscle mass [11]. Stimulation of muscle cells …
634	19011156	Mus musculus		lung			fibroblast		We examined the effect of blockade of type 1 IGF tyrosine kinase receptor (IGF-IR) in a murine model of bleomycin-induced lung injury and fibrosis. Mice were treated with a monoclonal antibody against the IGF-I receptor (A12) or vehicle after intratracheal bleomycin instillation. MEASUREMENTS AND MAIN RESULTS: Mice treated with A12 antibody had significantly improved survival after bleomycin inju…
634	9032287	Rattus norvegicus							Modified assertion
634	15199145	Homo sapiens							wt BRCA1 also inhibited epidermal growth factor and insulin-like growth factor I-induced ERK and cell proliferation. Breast cancer growth factors such as epidermal growth factor (EGF) or insulin-like growth factor I (IGF-I) utilize similar signaling pathways to stimulate cell proliferation, which results from the activation of their membrane tyrosine kinase receptors (44, 52). Furthermore, membra…
634	12970367	Rattus norvegicus							Compared with the cells transduced with a control vector, overexpression of Hsp10 or Hsp60 increased the abundance of IGF-1R and IGF-1-stimulated receptor autophosphorylation.
634	12473169	Homo sapiens							since IGFBPs have an equal or greater affinity for IGFs compared with the affinity of the IGF1R, the presence of IGFBPs could inhibit IGF activity by decreasing levels of free IGFs available to activate the receptor
634	1317864	Homo sapiens							p85 is a direct in vitro substrate of the IGF-I receptor kinase a tight association occurs between phosphorylated IGF-I receptor and phosphatidylinositol 3-kinase, that the region of phosphatidylinositol 3-kinase that contains its SH2 domains is directly involved in this association, and that this region is a direct substrate for IGF-I receptor tyrosine kinase
634	15292521	Homo sapiens							IFG1 is a secreted growth factor that regulates several cellular biochemical pathways after binding to its membrane receptor, IGFR
634	15616026	Rattus norvegicus							We investigated the changes of Hsp60 and IGF-1 receptor signaling in the diabetic myocardium and studied how diabetes modulates Hsp60 and IGF-1 receptor in diabetic myocardium. In the streptozotocin (STZ)-induced diabetic rat, downregulation of Hsp60 and IGF-1 receptor occurred 4 days after induction of diabetes. IGF-1 activation of IGF-1 receptor, Mek, and Akt were reduced accordingly in the dia…
634	12473169	Homo sapiens							the primary signalling receptor through which both IGF1 and IGF2 exert their biological actions is the IGF1R
634	11739335	Homo sapiens							from full text - Figure 2
634	10849447	Homo sapiens							ADAM 12-S has IGFBP-3 protease activity, and it may contribute to the IGFBP-3 protease activity present in pregnancy serum.
637	9649428	Mus musculus							constitutive Gax expression inhibits cell proliferation in a p21(WAF/CIP)-dependent manner
637	12842453	Homo sapiens	endothelium					HUVEC cell line	Gax strongly inhibited HUVEC proliferation and mitogen-stimulated 3H-thymidine uptake. p21 expression in HUVECs transduced with Gax was increased up to 5-fold as measured by Northern blot, and p21 promoter activity was activated by 4- to 5-fold. Tube formation on Matrigel was strongly inhibited by Gax expression
638	18591252	Homo sapiens					embryoid body cell		We determined how this affected the expression of cyclin genes by testing the expression of an M-phase cyclin, CCNA2, and a G1-phase cyclin, CCNE1. Both of these cyclins showed mild but significant increases in their mRNA levels (Fig. ?(Fig.5D)5DFIG. 5.) (CCNA2, 1.6% ± 8% [P = 0.01]; and CCNE1, 1.6% ± 4% [P = 0.01])
641	17406055	Homo sapiens	vascular smooth muscle				smooth muscle cell		It has been reported that H2O2-induced phosphoprylation of Tyr1068 can be blocked by pharmacological inhibition of matrix metalloproteases (MMPs) (27,28), and the role of MMPdependent conversion of pro-heparin-binding EGF (pro-HB-EGF) to HB-EGF in this response has been suggested in vascular smooth muscle cells (VSMCs) (27) and in COS-7 cells (29).
642	18536717	Mus musculus						NIH3T3 cell line	Gata6 was also able to transactivate the –1.5-kb proximal mouse Fzd2 promoter in NIH-3T3 cells (Fig. 4m). Moreover, chromatin immunoprecipitation (ChIP) assays showed a direct association of Gata6 with the mouse Fzd2 promoter in the lung (Fig. 4n,o). Thus, mouse Fzd2 is a direct target of Gata6.
642	18536717	Mus musculus					bronchiolalveolar stem cells		pronounced increase in canonical Wnt signaling in lung epithelium upon loss of Gata6. Expression of the noncanonical Wnt receptor Fzd2 was downregulated in Gata6 mutants
643	15673687	Homo sapiens							Src-mediated tyrosine phosphorylation of FAK on Tyr(861), the recruitment of FAK(Tyr861) to the alphavbeta5 integrin, and increased formation of p130(CAS)/CrkII/Dock180 complex to activate Rac1
645	15286739	Homo sapiens							these kinases phosphorylate CDC25C, the molecule that is responsible for activating CDK1
645	15320717	Homo sapiens							Fig. (1). Regulation of CDK1 by phosphorylation in the S phase. Cyclin B dimerizes with CDK1, and this complex is phosphorylated by CDK activity (CAK on Threonine161). wee1 and mik1 phosphorylate tyrosine15 and threonine14, which inactivates the complex. The G2/M transition cdc25 phosphatase dephosphorylates tyrosine15 and threonine14, but phosphorylation of threonine161 is retained, resulting in…
645	10436023	Homo sapiens							In the case of Cdk1, these inhibitory phosphorylations are removed by dual-action phosphatase Cdc25C, which is in turn activated by phosphorylations (C18) introduced by mammalian polo-like kinase 1 (Plk1) (C37) and/or Cdk1 (C36). Cdc25C can be phosphorylated at Ser216 by Chk1 (C38) or C-TAK1 (C39). Ser216 phosphorylation generates a binding site for 14-3-3, and this binding inhibits the phosphata…
645	11719428	Homo sapiens							CDC25C dephosphorylation of CDC2
645	12937170	Homo sapiens							Separation of Cdc25C from the nucleus then results in elevated Cdc2 phosphorylation and a reduced Cdc2 kinase activity. As a result, cells arrest in the G2 phase.
645	11902577	Homo sapiens							Inhibitory phosphorylation of adjacent threonine and tyrosine residues (T14/Y15 in CDK1) is mediated by dualspecificity kinases (such as WEE1 and MYT1). This inhibition is relieved when the CDC25 phosphatases (CDC25A,CDC25B and CDC25C) dephosphorylate these residues, which triggers entry into mitosis
648	17394208	Mus musculus		lung			epithelial cell		We found that expression of Elf5 was induced by FGF7 and FGF10, ligands that primarily bind FGFR2b. To further define the pathways by which FGFs activate Elf5 expression, we cultured E11.5 lung tips in the presence of compounds to inhibit FGF receptors (SU5402), PI3-Kinase/Akt-mediated signaling (LY294002), and MAP Kinase/Erk-mediated signaling (U0126). We found that SU5402 and LY294002 significa…
649	16288292	Homo sapiens							Loss of PTEN function leads to an elevated concentration of the PIP3 substrate, and consequent constitutive activation of downstream components of the PI3K pathway, including the AKT and mTOR kinases
649	19351834	Homo sapiens						Carcinoma of lung	PTEN counteracts Akt activation by dephosphorylating phosphatidylinositol-3,4,5-triphosphate (PIP3), the product of class I phosphoinositide-3-kinases (7, 9).
649	11359902	Homo sapiens							PTEN expression rapidly reduced the activity of Akt, which was followed by a G(1) arrest and eventually apoptosis
649	15987444	Homo sapiens							Akt activity can be regulated by the PTEN tumour suppressor gene, which negatively regulates PIP3 levels
649	15294054	Homo sapiens	skeletal muscle						Phosphatidylinositol-3,4,5-triphosphate recruits proteins containing pleckstrin homology domains, such as phosphatidylinositol-dependent protein kinase and Akt/ protein kinase B (PKB), to the plasma membrane where they are activated.
649	12824193	Homo sapiens							Because LNCaP cells have hyperactivated Akt function due to PTEN inactivation, we examined whether this survival pathway could be affected by PKC activation.
649	10777587	Mus musculus							Modified assertion
649	15110188	Homo sapiens							The PTEN tumor suppressor is a phosphatase that dephosphorylates the phospholipids phosphorylated by PI-3 kinase, thereby opposing the action of PI 3-kinase, and acts as the primary negative regulator of the PI-3 kinase?Akt pathway in the cell
649	9811831	Homo sapiens							Jubilant: Expression of PTEN in both U87 MG and U373 MG resulted in the %reduction of BAD phosphorylation. expression of wild-type or substrate-trapping forms of PTEN in HEK293 cells altered the levels of the phospholipid products of phosphatidylinositol 3-kinase and ectopic expression of the phosphatase in PTEN-deficient tumor cell lines resulted in the inhibition of protein kinase (PK) B/Akt an…
649	10748157	Homo sapiens							Importantly, MAGI3 and PTEN/MMAC cooperate to modulate the kinase activity of AKT/PKB.
649	12044776	Homo sapiens							loss of this enzyme leads to constitutive AKT/PKB activity due to high PI-3,4,5-P3 levels in the membrane cbl-B, a ring-type E3 ubiquitin protein ligase, was described to regulate PI3K by ubiquitinylation as well as by a proteolysis-independent mechanism, by the modification of protein recruitment inhibition of PI3K in cbl-B (-/-) cells
649	12928036	Homo sapiens							The Akt1 lipid-binding site PtdIns(3,4,5)P3 is dephosphorylated by two lipid phosphatases, SHIP (SH2- domain-containing inositol phosphatase) (which has two forms, SHIP1 and SHIP2) [35] and PTEN (phosphatase and tensin homologous on chromosome 10) [36] (Fig. 1).
649	12635173	Homo sapiens							Moreover, the tumour suppressor PTEN, a negative regulator of AKT, is frequently inactivated in breast cancer (as well as in prostate cancer and glioblastoma)101. So, altered activity of the PI3K-AKT pathway could be significant in resistance to endocrine therapy (FIG. 6).
649	17615396	Homo sapiens		lung					Figure 1. Pathways to MUC5AC expression in COPD
649	10958682	Homo sapiens							Reexpression of PTEN or treatment with the PI3K inhibitor LY294002 abolished the levels of both PtdIns(3, 4)P2 and PtdIns(3,4,5)P3, reduced phosphorylation of PKB on Thr308 and Ser473, and inhibited PKB activity.
649	12044776	Homo sapiens							PTEN, which inhibits AKT activation, is an essential mediator of the CD95 response and a repressor of autoimmunity
649		Rattus norvegicus					adipocyte		over-expressed PTEN in 3T3-L1 adipocytes and observed a decrease in insulin- stimulated GLUT4 translocation, glucose transport and membrane ru?ing, which coincided with reduced phosphorylation of PKB and p70S6K
650	18794886	Homo sapiens			Cancer				S6K and RSK phosphorylate eIF4B at Ser422, thus enhancing its interaction with the eIF3 and promoting protein translation (Shahbazian et al., 2006).
650	16984645	Mus musculus							The activation of p70S6K by insulin or EGF resulted in the phosphorylation of ribosomal protein S6 (RPS6), elongation initiation factor 4E (elF4E) and 4E binding protein1 (4E-BP1)
652	12648469	Homo sapiens							The first group includes EGF, amphiregulin (AR), and transforming growth factor-alpha (TGF-alpha), which bind specifically to ErbB1; the second group betacellulin (BTC), heparin-binding EGF (HB-EGF), and epiregulin (EPR), which exhibit dual specificity in that they bind ErbB1 and ErbB4. The third group is composed of the neuregulins (NRG) and forms two subgroups based upon their capacity to bind …
652	15320717	Homo sapiens							The dimerization of two EGFR family molecules leads to phosphorylation of C-terminal tyrosine residues either by autophosphorylation or by a SRC-related kinase followed by binding of GRB2, a RAS adaptor protein, at the SH2 domain of the receptor; binding of the proline-rich C-terminus of SOS, a guanine nucleotide exchange factor, to the SH3 domain of the receptor; exchange of a GTP from the recep…
652	15864276	Homo sapiens							Figure 1 | ERBB receptors, ligands, dimers and downstream signalling pathways. a | Members of the epidermal growth factor (EGF) family of growth factors are ligands for the ERBB receptors. Ligand binding to ERBB receptors induces the formation of receptor homo- and heterodimers and the activation of the intrinsic kinase domain, resulting in phosphorylation on specific tyrosine residues within the…
656	11470914	Homo sapiens							In this report constitutively active Rac1 (Rac V12) is shown to stimulate the activation of STAT3, a member of the family of signal transducers and activators of transcription (STATs).
656	18310224	Homo sapiens		airway			smooth muscle cell		Finally, we determined that STAT3 expression is required for PDGF-mediated regulation of cell cycle targets cyclin D3 and p27. These data define a novel mitogenic signaling pathway in airway smooth muscle cells leading from PDGF to Rac1 and STAT3 and subsequent cell cycle gene regulation
656	11470914	Homo sapiens							Modified assertion
660	11604995	Homo sapiens							Nkd is a Dishevelled-binding protein, functioning as a negative regulator of WNT - beta-catenin - TCF signaling pathway
661	9032448	Homo sapiens					lung fibroblast		All TGFbeta isoforms stimulated PGE2 synthesis; TGFbeta3 was approximately twice as potent as TGFbeta1 and TGFbeta2, each of which had similar effects
663	15242348	Homo sapiens							we show that platelet-derived growth factor activates Rac1 in vivo by increasing PtdIns(3,4,5)P(3) concentrations, rather than the closely related lipid, PtdIns(3,4)P(2).
663	19717552	Homo sapiens		trachea			smooth muscle cell		Here, we describe that COX-2 induction is dependent on PKCalpha/c-Src/EGFR, PDGFR/PI3K/Akt/NF-kappaB signaling in HTSMCs. CSE stimulated the phosphorylation of c-Src, EGFR, PDGFR, and Akt, which were inhibited by pretreatment with the inhibitor of PKCalpha (Gö6976 or Gö6983), c-Src (PP1), EGFR (AG1478), PDGFR (AG1296), or PI3K (LY294002). Moreover, CSE induced a significant increase in COX-2 expr…
663	19717552	Homo sapiens		trachea			smooth muscle cell		Here, we describe that COX-2 induction is dependent on PKCalpha/c-Src/EGFR, PDGFR/PI3K/Akt/NF-kappaB signaling in HTSMCs. CSE stimulated the phosphorylation of c-Src, EGFR, PDGFR, and Akt, which were inhibited by pretreatment with the inhibitor of PKCalpha (G?6976 or G?6983), c-Src (PP1), EGFR (AG1478), PDGFR (AG1296), or PI3K (LY294002). Moreover, CSE induced a significant increase in COX-2 expr…
664	11025670	Homo sapiens					fibroblast		However, activation of HA3-Cds1(T68A) was greatly compromised after irradiation.
664	16940182	Homo sapiens							Phosphorylation of Chk2 in vivo by ataxia telangiectasia-mutated (ATM) on threonine 68 (T68) initiates a phosphorylation cascade that promotes the full activity of Chk2.
665	10357877	Homo sapiens					Th1 cell		Antigen-evoked secretion of interferon-gamma (IFN-gamma) by sperm whale myoglobin-specific Th1 cells of DBA/2 mouse I-Ed-restricted clones, that express EP3Rs and EP4Rs, was enhanced a maximum of 3-fold by 10(-10) to 10(-8) M PGE2 and 2.5-fold each for the EP1R/EP3R-directed agonist sulprostone (10(-8) and 10(-7) M) and for the EP4R/EP3R/EP2R agonist misoprostol (10(-9) M).
665	17878511	Homo sapiens							Prostaglandin E(2) (PGE(2)) is the most abundant prostaglandin in the human body. It has a large number of biological actions that it exerts via four types of receptors, EP1-4
666	19221497	Homo sapiens							from full text - Table 1
667	17493609	Homo sapiens		lung			vascular endothelium		Both PGs caused cAMP-mediated activation of PKA-, Epac/Rap1- and Tiam1/Vav2-dependent pathways of Rac1 activation
667	14692693	Rattus norvegicus							Endothelialderived relaxing factors, such as NO or prostacyclin (PGI2), relax blood vessels and inhibit the proliferation and migration of SMCs by increasing the synthesis of the cyclic nucleotides cAMP or cGMP.
667	12891700	Homo sapiens					platelet		The major antiplatelet agents secreted by endothelial cells are prostacyclin (PGI2) and nitric oxide (NO) (Cines et al., 1998). Both synergistically increasecAMPcontent in platelets, hence preventing their aggregation (de Graaf et al., 1992).
667	11350732	Homo sapiens							antimitogenic effects of NO and PGI2 on SMCs have been demonstrated in vitro and in vivo acting via production of the intracellular messengers cGMP and cAMP, respectivley
668	18805960	Homo sapiens		airway			smooth muscle cell		Integrin-linked kinase (ILK) is an integrin ?1-cytoplasmic domain-binding protein that mediates structural connections between integrin proteins and the actin cytoskeleton through several of its binding partners (3, 10, 16, 26, 40). ILK is positioned to transduce integrin-mediated signals from the extracellular matrix to a variety of intracellular signaling cascades that regulate cytoskeletal org…
670	15964826	Homo sapiens						293T cell line	Serine-642 was identified as an Akt-dependent phosphorylation site. WEE1Hu kinase activity was not affected by serine-642 phosphorylation. We revealed that serine-642 phosphorylation promoted cytoplasmic localization of WEE1Hu. The nuclear-to-cytoplasmic translocation was mediated by phosphorylation-dependent WEE1Hu binding to 14-3-3theta but not 14-3-3beta or -sigma preventing Y15 phosphorylatio…
670	15964826	Homo sapiens						HT-1080 cell line	Serine-642 was identified as an Akt-dependent phosphorylation site. WEE1Hu kinase activity was not affected by serine-642 phosphorylation. We revealed that serine-642 phosphorylation promoted cytoplasmic localization of WEE1Hu. The nuclear-to-cytoplasmic translocation was mediated by phosphorylation-dependent WEE1Hu binding to 14-3-3theta but not 14-3-3beta or -sigma preventing Y15 phosphorylatio…
671	16112647	Homo sapiens							We demonstrated that p53-repression of eIF4E was regulated by c-myc. The wt-p53 can physically bind to c-myc, which inhibited binding of c-myc to eIF4E promoter and c-myc-stimulated promoter activity.
672	12769686	Homo sapiens							Recently, the interaction between MIZ-1 and MYC has been implicated in a number of cancer-relevant scenarios [104-106]. MIZ-1 binds to the initiator element (INR) in several genes repressed by c-MYC. These INR-containing genes, as p15 or p21, are activated by MIZ-1 via association with the co-factor p300. However, binding of c-MYC to MIZ-1 displaces p300 and leads to repression of INRcontaining g…
672	9312026	Homo sapiens							Expression of Myc inhibits transactivation, overcomes Miz-1-induced growth arrest and renders Miz-1 insoluble in vivo. These processes depend on Myc and Miz-1 association a
673	12843406	Homo sapiens					epithelial cell		A specific subset of integrins (including {alpha}1{beta}1, {alpha}5{beta}1, and {alpha}v{beta}3) can induce or enhance cell proliferation through interaction of the integrin {alpha}-subunit cytoplasmic domain with caveolin-1, a membrane protein that plays a role in organizing membrane microdomains. In this pathway, caveolin-1 recruits the src family kinases, yes or fyn, which recruit the adaptor …
674	19509284	Homo sapiens							beta1AR stimulation and EGF ligand can each induce equivalent EGFR phosphorylation, internalization, and downstream activation of ERK1/2, but only EGF ligand causes translocation of activated ERK to the nucleus, whereas beta1AR-stimulated/EGFR-transactivated ERK is restricted to the cytoplasm.
679	12959923	Homo sapiens							C/EBP{alpha} has been demonstrated to interact directly with the cyclin-dependent kinases (cdks) 2 and 4, two critical regulators of cell cycle progression (75). Interaction occurs through a short region of the C/EBP{alpha} polypeptide and prevents interaction of these kinases with their cognate cyclins. As the cyclin-cdk interaction is necessary for activity of the cdks and progression through t…
680	19221497	Homo sapiens							from full text - Table 2
680	18208352	Homo sapiens					fibroblast		p21waf-1/sdi-1 can also inhibit cyclin E (Harper et al., 1993) to abolish release of the transcription factor E2F from its heterodimeric complex with hyperphosphorylated p114Rb and therefore inhibit traverse of the G1/S boundary (Figure 1) (Maiti et al., 2005).
680	15694833	Homo sapiens							Fig. 2. Pim-1 is post-transcriptionally regulated by stabilization on the mRNA and protein level and degraded by PP2A.The phosphorylation by Pim-1 results in an inactivation of repressors or activation of transcription factors or regulatory proteins, in the stabilization of proteins, which are involved in signaling pathways and in the inactivation of pro-apoptotic proteins.
680	15225871	Mus musculus		liver					Consistent with these observations, the loss of MKK3 and MKK6 results in a de-regulated G1 phase (Brancho et al., 2003). The ? and ? isoforms of p38 also have a role in G2/M transitions (Wang et al., 2000). Taken together, these results suggest additional studies are needed to elucidate the mechanisms for the regulation of progression through G1 and other cell cycle phases by the p38 MAPK pathway…
681	19221497	Homo sapiens							from full text - Table 1
683	16135794	Mus musculus							DP1, the DNA binding partner of the E2F family of factors (E2Fs)
684	15889147	Homo sapiens	vascular smooth muscle						Urokinase-induced signaling in human vascular smooth muscle cells is mediated by PDGFR-beta.We provide evidence that uPAR activation by uPA induces its association with platelet-derived growth factor receptor (PDGFR)-beta. The interaction results in PDGF-independent PDGFR-beta activation by phosphorylation of cytoplasmic tyrosine kinase domains and receptor dimerization.
685	14604967	Homo sapiens						Jurkat cell line	Figure 2 - Gene expression changes due to overexpression of HOXA9 in human hematopoietic cell lines ##BW##
685	14604967	Homo sapiens						Jurkat cell line	Figure 2 - Gene expression changes due to overexpression of HOXA9 in human hematopoietic cell lines ##BW##
685	14604967	Homo sapiens					hematopoietic		Figure 6. HOXA9 target genes that are expressed in CD34+ stem cells
688	10436023	Homo sapiens							<p9> P53 is phosphorylated at Ser315 by CycA:Cdk2 and by CycB:Cdc2
688	10436023	Homo sapiens							CCNA2_CDK2=^E2F1{P@?} CNA2_CDK2=^E2F2{P@?} CCNA2_CDK2=^E2F3{P@?}
688	11902577	Homo sapiens							CDK2 is sequentially activated by the E-type cyclins cyclin E1 and E2 during the G1/S transition, and the A-type cyclins cyclin A1 and A2 during S phase
689	15716345	Mus musculus		lung					Table S1. Selected genes upregulated* in Sftpc-NmycEGFP transgenic lungs [NMYC overexpressing]
690	17940039	Mus musculus					stem cell		To understand the mechanisms of HOXB4 activity, we wanted to identify target genes of HOXB4 in adult HSCs and HPCs. We thus transduced murine HSC/HPCs with a retroviral vector that coexpresses EGFP and a 4-hydroxytamoxifen (TMX)-inducible form of HOXB4 (HOXB4-ER). Upon addition of TMX, the HOXB4-ER fusion protein translocates from the cytoplasm to the nucleus, consequently being capable of modula…
690	17940039	Mus musculus					stem cell		qRT-PCR confirms changes in gene expression observed in microarray profiling of adult HSCs/HPCs. Gene expression changes were measured in triplicate analysis of RNA samples from purified HOXB4ER+LSK cells that had been incubated with and without TMX for 4 h to induce HOXB4 in the presence or absence of CHX. Relative differences in gene expression between TMX-induced and noninduced HOXB4ER samples…
692	20331627	Homo sapiens						Carcinoma of lung	Overexpression of ZAK suppressed cell proliferation in parallel with increased phosphorylated levels of extracellular signal-regulated kinase (ERK) and c-Jun N-terminal kinase (JNK). In contrast, ZAK silencing cells inhibited the expressions of phosphorylated ERK and JNK without affecting the expression of phosphorylated p38. The effect of the decreased cell growth rate was significantly but inco…
693	11818365	Homo sapiens					smooth muscle cell		Glucocorticoid-induces glucocorticoid receptor binding to the p21(Waf1/Cip1) promoter. p21(Waf1/Cip1) promoter activity depends on C/EBPa activation and CEBPA-GR complex formation.
694	9447971	Homo sapiens							By inhibiting selectively either cdk4/6 or cdk2, we show that endogenous D-type cyclins, acting with cdk4/6, are able to phosphorylate pRb only partially, a process that is likely to be completed by cyclin E-cdk2 complexes. Furthermore, cyclin E-cdk2 is unable to phosphorylate pRb in the absence of prior phosphorylation by cyclin D-cdk4/6 complexes.
694	10542219	Mus musculus							Okadaic acid and calyculin A had no effect on pRB phosphatase activity even though PP2A was completely inhibited. The decrease in pRB phosphorylation correlated with inhibitor-induced suppression of G(1) cyclin-dependent kinases including CDK2, CDK4, and CDK6. The inhibitors also caused decreases in the levels of cyclin D2 and cyclin E, and induction of the cyclin-dependent kinase inhibitors p21(…
694	11278443	Homo sapiens							"progression through G1 phase of cell cycle requires phosphorylation of the retinoblastoma gene product (pRb) by the cyclin D-dependent serine-threonine kinases CDK4 and CDK6
695	12036908	Mus musculus		uterus					we found that expression of the Reprimo gene was significantly increased in normal uteri of p53(wt/wt) mice
697	10446041	Homo sapiens							Two cytoplasmic protein tyrosine phosphatases, PTP-PEST and PTP-1B, target p130CAS and may specifically inhibit some of the signals downstream of FAK (20).
700	12934012	Mus musculus		liver					from full text - Furthermore, Cdc2 kinase activity was reduced (Figs. 2B and 1C). Therefore, the cell cycle progression from S to M phase was impaired during liver regeneration in Cry-deficient mice
701	9843571	Homo sapiens						HaCaT cell line	We have shown previously that coactivators p300/CREB-binding protein are involved in TGF-beta-mediated transactivation of two Cdk inhibitor genes, p21 and p15. Here we examined the possibility that Smads function to regulate transcription by directly interacting with p300/CREB-binding protein. We show that Smad3 can interact with a C-terminal fragment of p300 in a temporal and phosphorylation-dep…
701	11013220	Homo sapiens					epithelial cell		In this study, we demonstrate that p15(Ink4B) induction was mediated by a TGF-beta-induced complex of Smad2, Smad3, Smad4 and Sp1.. Smad3 interacted indirectly with Sp1 through its association with Smad2 and/or Smad4, and bound directly to the p15(Ink4B) promoter.
702	9990071	Homo sapiens							There are four genes affected by beta-catenin overexpression; three overexpressed genes code for two components of the AP-1 transcription complex, c-jun and fra-1, and for the urokinase-type plasminogen activator receptor (uPAR), whose transcription is activated by AP-1 The direct interaction of the beta-catenin-T cell-factor/lymphoid-enhancer-factor complex with the promoter region of c-jun and …
702	11313929	Homo sapiens							Consistent with this, both Gal4-c-Jun- and Gal4-ATF2-fusion proteins were activated by RalA signalling through phosphorylation of their activation domains at Ser63 and Ser73 of c-Jun or Thr69 and Thr71 of ATF2.
702	18247343	Homo sapiens						AGS cell line	Site-directed mutagenesis and electrophoretic mobility shift studies showed that the transcription factors activation protein-1 (AP-1) and nuclear factor (NF)-kappaB are essential for the LPA-induced uPAR transcription.
702	15180498	Homo sapiens							Furthermore, NF-kappaB and AP-1 control the expression of urokinase-type plasminogen activator (uPA) and its receptor (uPAR), and expression of both uPA and uPAR correlates with invasive cancer cell phenotype and poor prognosis. The inhibition of PKC and PI3K signaling (through NF-kappaB and AP-1) suppressed the secretion of uPA, resulting in the inhibition of motility of highly invasive breast c…
702	14713328	Homo sapiens							The authors recently demonstrated that Ganoderma lucidum inhibits constitutively active transcription factors nuclear factor kappa B (NF-kappaB) and AP-1, which resulted in the inhibition of expression of urokinase-type plasminogen activator (uPA) and its receptor uPAR.
703	16721810	Rattus norvegicus		liver			epithelial cell		Cyclooxygenase (COX)-2 and the subsequent production of prostaglandin E2 (PGE2) were also induced by H-Ras
706	12533312	Homo sapiens		alveolus			epithelial cell		cyclic stretch causes AEC DNA damage and that FGF-10 attenuates these effects by mechanisms involving MAPK activation via the Grb2-SOS/Ras/RAF-1/ERK1/2 pathway.
707		Homo sapiens							Binding of TGF induces phosphorylation and activation of the TGF-beta R1 receptor by the TGF-beta R2 receptor.
707	11792802	Homo sapiens							These proteins signal by stimulating formation of specific heteromeric complexes of type I and type II serine/threonine kinase receptors. The type II receptors are encoded by five known mammalian genes, bind to ligands, and phosphorylate and activate the type I receptors, of which there are seven mammalian members (Fig. 1).
707	15774796	Homo sapiens							from Figure 1 - Fig 1. The transforming growth factor beta (TGF-b) signaling pathway. TGF-b binds type II TGF-b receptor (TbRII), directly or through TbRIII, inducing association of TbRII with TbRI. TbRII then phosphorylates and activates TbRI, which then phosphorylates Smad2 or Smad3. Phosphorylated Smad2 or Smad3 associates with Smad4 and they translocate into the nucleus, where they activate t…
707	14718519	Homo sapiens							Smad7 interacts with growth arrest and DNA damage protein, GADD34, a regulatory subunit of the protein phosphatase 1 (PP1) holoenzyme, which subsequently recruits catalytic subunit of PP1 (PP1c) to dephosphorylate TbetaRI.
709	14581485	Mus musculus							CLOCK-BMAL1-dependent activation of Stra13 is strongly repressed by CRY1 and also by STRA13 itself
709	19221497	Homo sapiens							from full text - Table 1
711	11792802	Homo sapiens							These proteins signal by stimulating formation of specific heteromeric complexes of type I and type II serine/threonine kinase receptors. The type II receptors are encoded by five known mammalian genes, bind to ligands, and phosphorylate and activate the type I receptors, of which there are seven mammalian members (Fig. 1).
711		Homo sapiens							Binding of TGF induces phosphorylation and activation of the TGF-beta R1 receptor by the TGF-beta R2 receptor.
711	15774796	Homo sapiens							from Figure 1 - Fig 1. The transforming growth factor beta (TGF-b) signaling pathway. TGF-b binds type II TGF-b receptor (TbRII), directly or through TbRIII, inducing association of TbRII with TbRI. TbRII then phosphorylates and activates TbRI, which then phosphorylates Smad2 or Smad3. Phosphorylated Smad2 or Smad3 associates with Smad4 and they translocate into the nucleus, where they activate t…
712	11553333	Homo sapiens							We show that the cyclin-dependent kinase, cdc2, phosphorylates 4E-BP1 at Thr-70 and that phosphorylation of this site is permissive for Ser-65 phosphorylation.
714	12769686	Homo sapiens							The encoded protein binds to and prevents the activation of cyclin E-CDK2 or cyclin D-CDK4 complexes
714	12070150	Homo sapiens							Conditional overexpression of p27 in c-myc(+/+) cells caused inhibition of Cdk4/6 activity and elicited defects in G(0)-to-S phase progression very similar to those seen in c-myc(-/-) cells. Overexpression of cyclin D1 in c-myc(-/-) cells rescued the defect in Cdk4/6 activity, indicating that the limiting factor is the number of cyclin D-Cdk4/6 complexes.
716	12934012	Mus musculus		liver					from full text - PER1, PER2, and PER3 moderately reduced (32.1%, 71.8%, and 21.8%, respectively; P 0.05), and CRY1 and CRY2 completely abolished the CLOCK-BMAL1- induced transcription.
717	17684012	Homo sapiens							Activation of Frizzled-2 by Wnt5a leads to activation of the phosphatidylinositol pathway (11), activation of the cyclic GMP phosphodiesterase PDE6 (13, 16), and inhibition of protein kinase G (PKG)2 (17), which leads to Ca2+ mobilization (17). [Ma, L., and Wang, H. Y. (2006) J. Biol. Chem. 281, 30990-31001]
719	10504341	Homo sapiens							In higher eukaryotes, Cdc2 activity is in part regulated by inhibitory phosphorylation of Thr14 and Tyr15, catalyzed by Wee1 and Myt1, which prevents catastrophic premature entry into mitosis.
719	16082213	Homo sapiens							We show that accumulation of the S353-phosphorylated form of CDC25B at the centrosome correlates with the relocalization of cyclin B1 to the nucleus and the activation of CDK1 at entry into mitosis.
719	12857750	Homo sapiens							A form of rabdomyosarcoma is caused by a translocation between chromosome 2 or chromosome 1 and chromosome 13, which leads to fusion of the PAX7 or PAX3 gene with the forkhead FOXO1 (5, 6). The fusion product turned out to be a stronger activator compared with PAX3 or PAX7, which function as inhibitors of myogenic differentiation of migrating limb myoblasts (7). Blockage of this terminal differen…
719	17297454	Homo sapiens						MCF-7 cell line	G2/M checkpoint activation involves activation of Wee1 and Chk1 kinases and inhibition of Cdc25A and Cdc25C phosphatases, which results in inhibition of Cdc2 kinase.
720	11799067	Homo sapiens					fibroblast		researchers explored the possibility that E2F regulators play a broader role by identifying additional genes bound by E2F in living human cells the promoters of 127 genes were bound by the E2F4 transcription factor in primary fibroblasts a subset of these target was also bound by E2F1 need to somehow include that E2F4 and E2F5 usually are acting as repressors, in G0 and G1 and that their ability …
722	16135794	Mus musculus							Interestingly, binding of ARF to DP1 results in an inhibition of the interaction between DP1 and E2F1.
723	16618120	Homo sapiens							beta-Catenin phosphorylation at serine 45 (Ser45), threonine 41 (Thr41), Ser37, and Ser33 is critical for beta-catenin degradation, and regulation of beta-catenin phosphorylation is a central part of the canonical Wnt signaling pathway.
723	12417018	Homo sapiens							Serine-33 and -37 of beta-catenin are GSK3 phosphorylation sites that serve as recognition sites for the beta-TRCP-ubiquitin ligase complex, which ultimately triggers beta-catenin degradation.
723	14985333	Homo sapiens							cyclin-CDK2 demonstrate beta-catenin phosphorylation on residues Ser(33), Ser(37), Thr(41), and Ser(45). This phosphorylation promotes rapid degradation of cytosolic beta-catenin
723	19018094	Homo sapiens			multiple myeloma				Enzastaurin also blocked phosphorylation of b-catenin at S33,37 phosphorylation sites essential for PKC-regulated proteasomal degradation (Figure 1C).18,19 Indeed, inhibition of translation using cycloheximide did not abrogate enzastaurin-induced up-regulation of b-catenin. These data support the hypothesis that enzastaurin inhibits degradation of b-catenin via abrogation of ubiquitination
725	17468755	Mus musculus		lung					In addition, p38alpha controls self-renewal of the lung stem and progenitor cell population by inhibiting proliferation-inducing signals, most notably epidermal growth factor receptor
726	16840716	Rattus norvegicus	vascular smooth muscle						In addition, dnADAM17 inhibited HB-EGF shedding induced by Ang II in A10 VSMCs expressing the AT1 receptor. Moreover, Ang II enhanced protein synthesis and cell volume in VSMCs infected with control retrovirus, but not in VSMCs infected with dnADAM17 retrovirus. CONCLUSIONS: ADAM17 activated by the AT1 receptor is responsible for EGFR transactivation and subsequent protein synthesis in VSMCs.
728	16414985	Homo sapiens						HeLa cell line	The second, third, and fourth clusters include genes that are induced by reovirus and blocked by expression of mI{kappa}B{alpha}
728	15374962	Mus musculus					keratinocyte		We reported previously that transcription factor nuclear factor (NF)-kappaB is constitutively activated in human and murine squamous cell carcinomas (SCCs). The role of NF-kappaB in the cumulative changes in gene expression with transformation and progression of the murine SCC Pam 212 and after switching off NF-kappaB by a dominant negative inhibitor kappaB mutant (IkappaBalphaM) was explored by …
728	15180498	Homo sapiens							NF-?B also controls expression of other genes, the activities of which are linked to the invasive and metastatic behavior of cancer cells (Fig. 1). For example, NF-?B regulates expression of matrix metalloproteinase-9 (MMP-9), which is responsible for the degradation of tissue barriers [37]; cyclin D1, a cell cycle regulatory protein, which stimulates dysregulation of the cell cycle and tumor for…
728	14587863	Homo sapiens							Activated NF-kB then binds to its consensus sequence and induces the expression of growth factors, cell cycle regulators, and antiapoptotic proteins involved in apoptosis and carcinogenesis. NF-kB targeted genes include but are not limited to Bcl-2, Bcl-xL, EGFR, MMP-2 and ?9, cyclin D1, c-myc, and Cox-2 (128- 134)
728	10082535	Homo sapiens						COS cell line	Expression of p50 and p65 in COS-7 cells led to a 12-fold stimulation of a luciferase reporter gene under the control of the cyclin D1 promoter (Fig. 1B)... The identity of the NF-kB–DNA complex was proven by reactivity towards antibodies against p50 and p65 (lanes 2, 3, 6, 7, 10, and 11). These results demonstrate that NF-kB can bind to the human cyclin D1 promoter and activate transcription.
730	12391146	Homo sapiens							A cyclic AMP-responsive element (CRE), located upstream of the cyclin D1 mRNA start site, integrates mitogenic signals that target the CRE-binding factor CREB, which can recruit the transcriptional coactivator CREB-binding protein (CBP)
730	12790780	Homo sapiens						MCF-7 cell line	increase in cyclin D1 mRNA (Altucci et al. 1996, Prall et al. 1997), indicating that cyclin D1 is directly regulated by ER. However, the cyclin D1 promoter region does not contain a classical ERE. Instead, induction by ERÃŽÂ± has been mapped to a cAMP response element (CRE) close to the transcription start site (Sabbah et al. 1999, Castro-Rivera et al. 2001) and a more distal Sp1 site bound by bo…
730	11243864	Homo sapiens							Modified assertion
730	10066798	Homo sapiens						MCF-7 cell line	Dominant negative mutants of CREB and ATF-2 but not c-Jun inhibited pp60(v-src) induction of cyclin D1.
732	15320717	Homo sapiens							The kinase activity of P-TEFb derepresses transcription imposed by inhibitory factors including the negative elongation factors, DRB sensitivity-inducing factor (DSIF) and the negative elongation factor (NELF). Two broad types of CDK inhibitory proteins are known - the INK4s and the CIP/KIP family. Members of the former group include p16INK4a, p15INK4b, p18INK4c, and p19INK4d, which inhibit CDK4 …
733	18559511	Homo sapiens							An increase in PP2A activity or treatment with rapamycin leads to cytosolic retention of GLI3 and, consequently, reduced transcription of the GLI3 target gene and cell cycle regulator, cyclin D1.Conversely, inhibition of PP2A results in increased expression of cyclin D1
734	12843406	Homo sapiens					epithelial cell		A specific subset of integrins (including {alpha}1{beta}1, {alpha}5{beta}1, and {alpha}v{beta}3) can induce or enhance cell proliferation through interaction of the integrin {alpha}-subunit cytoplasmic domain with caveolin-1, a membrane protein that plays a role in organizing membrane microdomains. In this pathway, caveolin-1 recruits the src family kinases, yes or fyn, which recruit the adaptor …
735	16618120	Homo sapiens							It is established that Ser45 phosphorylation by casein kinase I (CKI) initiates phosphorylation at Thr41, Ser37, and Ser33 by glycogen synthase kinase 3 (GSK3) and that phosphorylated Ser37 and Ser33 are recognized by the F-box protein beta-TrCP, a component of a ubiquitin ligase complex that mediates beta-catenin degradation.
735	12051714	Homo sapiens							PhosphoElm data from PMID 15212693
737	17615396	Homo sapiens		lung					Figure 1. Pathways to MUC5AC expression in COPD
738	12070150	Homo sapiens							Conditional overexpression of p27 in c-myc(+/+) cells caused inhibition of Cdk4/6 activity and elicited defects in G(0)-to-S phase progression very similar to those seen in c-myc(-/-) cells. Overexpression of cyclin D1 in c-myc(-/-) cells rescued the defect in Cdk4/6 activity, indicating that the limiting factor is the number of cyclin D-Cdk4/6 complexes.
739	12044776	Homo sapiens					T-cell		PKCalpha transfectants exhibited increased activity of the endogenous AKT serine/threonine kinase, i.e. both the basal and IL3 stimulated phosphorylation of AKT on Ser473 calcium-dependent PKCalpha specifically induced phosphorylation of AKT Ser473 AKT Ser473 phosphorylation could be induced by purified PKCalpha in vitro
741	15225871	Mus musculus							The p16 protein is a CDK4 inhibitor that restrains the activity of Cyclin D1/CDK4 and thus inhibits G1 progression.
741	16201750	Homo sapiens							p34(SEI-1), also known as TRIP-Br1 or SEI-1, plays a dual role in the regulation of cell-cycle progression. It exhibits the transactivation activity and regulates a number of genes required for G1/S transition, while it also binds and activates cyclin-dependent kinase 4 (CDK4) independent of the inhibitory activity of p16
741	15225871	Mus musculus							There are several ways to achieve de-regulation of the RB network and the activation of E2F. There are clear loss-of-function RB mutations that are deficient in E2F binding, and p16 mutations that are defective in Cyclin D/CDK4 inhibition (Sherr, 2001).
741	18208352	Homo sapiens					fibroblast		cycle regulator p16INK4a regulates G1 traverse by inhibiting CDK4 and CDK6 and thereby abrogates hyperphosphorylation of p110Rb (Figure 1) (Hara et al., 1996).
741	11063124	Homo sapiens			Carcinoma of lung				Whereas cdk4/cdk6 inhibition and Rb dephosphorylation are expected on p16Ink4a expression, we have also observed indirect cdk2 inhibition.
741	15225871	Mus musculus							The p16 protein is a CDK4 inhibitor that restrains the activity of Cyclin D1/CDK4 and thus inhibits G1 progression.
742	7687741	Homo sapiens							we have identified Y-1349 and Y-1356 in the HGF/SF receptor as the binding sites for PI 3-kinase. We have observed that a phosphopeptide including both Y-1349 and Y-1356 activates PI 3-kinase in vitro.
743	16530485	Homo sapiens							All E2F proteins except E2F7 and E2F8 function in heterodimeric complexes with proteins of the E2F dimerization protein (DP) family (DP1, DP2, DP3 and DP4). E2F3 is important for the control of cellular proliferation, whereas E2F4 and E2F5 are essential for control of the G1 phase and cell-cycle exit, and for normal mouse development.
744	9872993	Homo sapiens							Modified assertion
745	15240005	Rattus norvegicus							Involvement of Rheb in the insulin TOR S6K signaling pathway was further investigated in mammalian cells. Transient transfection of Rheb1 or Rheb2 in HEK293 cells results in the increase of the phosphorylation of ribosomal S6 kinase (S6K) 25,30-33. Increase of the phosphorylation of S6 as well as 4E-BP1 was observed 30,31,33. In contrast, Rheb did not stimulate Akt phosphorylation 30,33]. The inc…
745	14580340	Mus musculus							Modified assertion
745	15212693	Homo sapiens							12912989;17081983
745	11799119	Homo sapiens							From full text....In vitro, immunoprecipitated mTOR can phosphorylate 4E-BP1 at Thr36, Thr45, Thr69, Ser64, and Ser82, albeit with low and differing efficiencies (12, 20, 21).
745	16404421	Homo sapiens							The immunosuppressant rapamycin specifically inhibits mTOR activity and retards cancer growth. mTOR phosphorylates 4E-BP1 primarily at residues Ser65 abd Thr73. As a result, eIF4E is released from 4E-BP1 with a subsequent increase in cap-dependent translation (Mamane et al, 2004).
746	15159397	Homo sapiens							In this report, we utilized small interfering RNA to deplete BRCA1 and BARD1 to demonstrate that the BRCA1-BARD1 complex is required for ATM/ATR (ataxia-telangiectasia-mutated/ATM and Rad3-related)-mediated phosphorylation of p53(Ser-15) following IR- and UV radiation-induced DNA damage.
746	17967874	Homo sapiens						U2OS cell line	ATM is one of the major kinases that phosphorylate p53 at Ser15 after IR and that ATM also phosphorylates and activates Chk2 after IR, which then phosphorylates p53 at Ser20
746	10436023	Homo sapiens							<p2> ATM phosphorylates P53 at Ser15
746	15212693	Homo sapiens							11875057;10446957
746	15533933	Homo sapiens							Phosphorylation on Chk1(Ser-345), Chk2(Thr-68), and p53(Ser-15)following oxidative damage by IR involved both ATM and ATR. phosphorylation on Chk1, Chk2, and p53 was found to be ATM-dependent, whereas ATR also contributed to Chk1 phosphorylation.
746	15361830	Homo sapiens							We show that doses of gamma-radiation (IR) as low as 0.25 Gy, which generate vast numbers of SSBs but only a few DSBs per cell (<8), promptly activate ATM kinase and induce the phosphorylation of the ATM substrates p53-Ser15, Nbs1-Ser343 and Chk2-Thr68.
746	9733515	Homo sapiens							ATM had intrinsic protein kinase activity and phosphorylated p53 on serine-15 in a manganese-dependent manner.
746	10744722	Homo sapiens							Serine 15 in the N terminus of p53 has been shown to be the preferred ATM phosphorylation site (27, 29, 30). As shown in Fig. 7A, ATM immunoprecipitated from irradiated cells was more active than that from control cells, and both ATM activities were inhibited by caffeine with IC50 at around 200 M.
746	19071156	Homo sapiens					fibroblast		The phosphorylation of p53 at serine 15 is a critical senescence-inducible modification (Webley et al., 2000) that is regulated by ATM kinase in IFN-binduced cellular senescence in human fibroblasts (Moiseeva et al., 2006).
747	12928036	Homo sapiens							The same phosphatase that dephosphorylates Akt1, pp2A, has also been shown to dephosphorylate p70S6K . Therefore, pp2A seems to be an important modulator of IGF1 signaling.
747	12928036	Homo sapiens							The same phosphatase that dephosphorylates Akt1, pp2A, has also been shown to dephosphorylate p70S6K [64]. Therefore, pp2A seems to be an important modulator of IGF-1 signaling.
749	19834456	Homo sapiens							Here, we show that Smad4, a transcription factor normally required for TGFbeta-mediated inhibition of normal cell proliferation, enhances 4E-BP1 gene-promoter activity through binding to a conserved element
750	19106159	Mus musculus		intestine			epithelial cell		Here we report that increased beta-catenin destabilizes PER2 clock protein
750	19106159	Homo sapiens						SW480 cell line	In colon cancer cells, HCT116 and SW480, endogenous b-catenin protein is elevated due to a mutation of b-catenin (HCT116) or APC (SW480) genes. In both cell lines, when b-catenin is down regulated by siRNA, PER2 protein levels are increased (Fig. 1). Knocking down b-catenin in these cells also decreases c-Myc protein (Fig. 1). This is consistent with the finding that c-Myc expression is activated…
750	19106159	Homo sapiens						HCT116 cell line	In colon cancer cells, HCT116 and SW480, endogenous b-catenin protein is elevated due to a mutation of b-catenin (HCT116) or APC (SW480) genes. In both cell lines, when b-catenin is down regulated by siRNA, PER2 protein levels are increased (Fig. 1). Knocking down b-catenin in these cells also decreases c-Myc protein (Fig. 1). This is consistent with the finding that c-Myc expression is activated…
751	17085050	Homo sapiens							The ErbB family of four receptor tyrosine kinases occupies a central role in a wide variety of biological processes from neuronal development to breast cancer. New information continues to expand their biologic significance and to unravel the molecular mechanisms that underlie the signaling capacity of these receptors. Here, we review several aspects of ErbB receptor physiology for which new and …
752	16339192	Homo sapiens							Smo is targeted to cilia and activates Gli proteins in a cilia-dependent manner.
752	16484682	Homo sapiens							from full text - Figure 1
753	9010223	Homo sapiens							ELK1, SAPla, FLI1 and EWS-FLI1 are able to form ternary complexes with SRF on Egr1 SREs
753	17967787	Homo sapiens		aorta			smooth muscle cell		siRNA-mediated knockdown of Elk-1 or pharmacological inhibition of NF-[kappa]B activity via BAY-11-7082, which specifically inhibits stress-inducible phosphorylation and degradation of I[kappa]B[alpha] (a prerequisite for NF-[kappa]B activation) or via SN-50 (which inhibits NF-[kappa]B nuclear translocation; not shown), abolished hemin-induced Egr-1 expression (Figure 7), whereas it was only weak…
753	10194767	Mus musculus						NIH3T3 cell line	. This region contains three juxtaposed SRE (serum response element)/Ets site pairs known to be important for egr-1 activity in response to exogenous stimuli. Site-specific mutations of individual SRE and Ets sites within this region each reduced GH inducibility of the promoter. Use of these site-specific mutations in EMSA showed that disruption of either Ets or SRE sites abrogated ternary comple…
753	15749018	Mus musculus							We show here that for the mouse Egr1 gene, controlled largely by MAP kinase phosphorylation of the ELK1 transcription factor, the MED23 Mediator subunit that interacts with phospho-ELK1 is also required to stimulate Pol II initiation at a step subsequent to preinitiation complex assembly.
754	11165242	Homo sapiens							Casein kinase Iepsilon (CKIepsilon), a central component of the circadian clock, interacts with and phosphorylates human period protein 1 (hPER1)
754	19221497	Homo sapiens							from full text - Table 1
755	14729964	Homo sapiens							# Ariadne: Instead, BRG1 activates pRB by inducing its hypophosphorylation through up-regulation of the cdk inhibitor p21. [Regulation]
756	15469940	Homo sapiens							PhosphoElm data from PMID 15212693
756	15469940	Homo sapiens							Here we show that p53 is phosphorylated by the mitotic kinase Aurora-A at serine 215. Unlike most identified phosphorylation sites of p53 that positively associate with p53 function (Brooks, C. L., and Gu, W. (2003) Curr. Opin. Cell Biol. 15, 164-171), the phosphorylation of p53 by Aurora-A at Ser-215 abrogates p53 DNA binding and transactivation activity.
757	12473169	Homo sapiens							since IGFBPs have an equal or greater affinity for IGFs compared with the affinity of the IGF1R, the presence of IGFBPs could inhibit IGF activity by decreasing levels of free IGFs available to activate the receptor
757	10229198	Homo sapiens							Modified assertion
757	12473169	Homo sapiens							the primary signalling receptor through which both IGF1 and IGF2 exert their biological actions is the IGF1R
757	11739335	Homo sapiens							from full text - Figure 2
757	16621671	Homo sapiens							Ligand binding to the extracellular subunits leads to activation of the intrinsic tyrosine kinases of the transmembrane subunits. The ATP-binding site at Lys1003 and the tyrosine kinase domain are required for all functions of the IGF-IR. Trans-phosphorylation between the subunits involves Tyr1131, 1135 and 1136 in the kinase domain and leads to full activation of kinase activity. Other tyrosine …
758	12934012	Mus musculus		liver					from full text - The wee1 gene product phosphorylates Cdc2 on Tyr-15 [p-Cdc2(Tyr 15)] and keeps it in an inactive form
758	11902577	Homo sapiens							Inhibitory phosphorylation of adjacent threonine and tyrosine residues (T14/Y15 in CDK1) is mediated by dualspecificity kinases (such as WEE1 and MYT1). This inhibition is relieved when the CDC25 phosphatases (CDC25A,CDC25B and CDC25C) dephosphorylate these residues, which triggers entry into mitosis
758	10504341	Homo sapiens							In higher eukaryotes, Cdc2 activity is in part regulated by inhibitory phosphorylation of Thr14 and Tyr15, catalyzed by Wee1 and Myt1, which prevents catastrophic premature entry into mitosis.
758	10436023	Homo sapiens							<C16> Cdk1 is phosphorylated at Tyr15 by Wee1 and at Thr14 by Myt1 (Liu et al., 1997, and references therein). Phosphorylations of Cdks are facilitated by Cyclin binding and stabilize the Cyclin:Cdk complex (Jackman and Pines, 1997). Human Myt1 phosphorylates and inactivates Cdk1 associated with cyclins A and B but does not phosphorylate Cdk2 or Cdk4 complexes (Booher et al., 1997) (unlike wee1, …
758	15212693	Homo sapiens							96108162;7743995;15592455;16083285;15964826
758	15320717	Homo sapiens							Fig. (1). Regulation of CDK1 by phosphorylation in the S phase. Cyclin B dimerizes with CDK1, and this complex is phosphorylated by CDK activity (CAK on Threonine161). wee1 and mik1 phosphorylate tyrosine15 and threonine14, which inactivates the complex. The G2/M transition cdc25 phosphatase dephosphorylates tyrosine15 and threonine14, but phosphorylation of threonine161 is retained, resulting in…
761	15212693	Homo sapiens							11500516;17081983
761	1706616	Homo sapiens							In the present study, immunopurified HER2 was allowed to autophosphorylate, and tryptic phosphopeptides were generated. After purification of these phosphopeptides by high performance liquid chromatography, microsequencing was performed. Utilizing this approach, two autophosphorylation sites were unequivocally identified at Y1023 and Y1248.
762	15680465	Rattus norvegicus					cardiomyocyte		Therefore, PDGF beta receptor, ERK1/2, PLC and PKC are involved in the signal transduction of PDGF-induced growth response of rat cardiac myocytes.
762	12097282	Homo sapiens							Modified assertion
762	9989826	Mus musculus					fibroblast		Ectopic expression of the wild type APS, but not C-terminal truncated APS, in NIH3T3 fibroblasts suppressed PDGF-induced MAP kinase (Erk2) activation, c-fos and c-myc induction as well as cell proliferation.
762	18524994	Homo sapiens			multiple myeloma				Our cellular and molecular dissection showed that the PDGF-BB/PDGFRbeta kinase axis promoted MM tumor growth and vessel sprouting by activating ERK1/2, AKT, and the transcription of MMEC-released proangiogenic factors, such as vascular endothelial growth factor (VEGF) and interleukin-8 (IL-8)
765	19221497	Homo sapiens							from full text - Table 1
766	16393692	Homo sapiens							The extracellular signal-regulated kinase (ERK) cascade is a central pathway that transmits signals from many extracellular agents to regulate cellular processes such as proliferation, differentiation and cell cycle progression. The signaling via the ERK cascade is mediated by sequential phosphorylation and activation of protein kinases in the different tiers of the cascade. Although the main cor…
766	16149052	Homo sapiens						NT2 cell line	Additionally, genistein enhanced RA-induced neuronal differentiation by increasing the activation of extracellular signal-related kinase 1/2 (ERK1/2) via phosphorylation at Thr183 and Tyr185 in 3-7 days.
766	15919658	Rattus norvegicus							VEGF-induced Erk activation was not dependent on phosphoinositide (PI) 3-kinase activation but required sequential phosphorylation of type 2 VEGF receptor, PLCgamma and c-Src, as demonstrated by inhibitors SU1498, U73122, and PP1, respectively.
766	11524422	Homo sapiens							Phosphorylation at Thr183 resulted in increases in the rate of phosphotransfer and the overall turnover rate, both of ?80-fold, and a partial (2.5-fold) restoration of the lowK m (MBP) displayed by [PP]ERK2. The increased catalytic commitment of MBP in response to phosphorylation at Thr183 is attributable mostly to the 80-fold increase in the rate of phosphoryl group transfer, as opposed to only …
767	19915156	Mus musculus		lung					Amphiregulin treatment enhanced the activation of Akt and Erk in lung epithelial cells.
767	19915156	Mus musculus		lung			epithelial cell		Amphiregulin treatment enhanced the activation of Akt and Erk in lung epithelial cells.
769	16596306	Homo sapiens							from full text - NPAS2/BMAL1 circadian transcription complex repressed c-Myc promoter expression
770	14611647	Mus musculus							Sufu (Suppressor of fused) is a negative regulator of the Hedgehog signal-transduction pathway, interacting directly with the Gli family of transcription factors.
770	19860666	Homo sapiens							RTK signaling potentiates GLI activity through PI3K-AKT-mediated GSK3 inactivation or RAS-STIL1-mediated SUFU inactivation, while GPCR signaling to Gs represses GLI activity through adenylate cyclase-mediated PKA activation
771	17143291	Homo sapiens							Dickkopf (Dkk) genes comprise an evolutionary conserved small gene family of four members (Dkk1-4) and a unique Dkk3-related gene, Dkkl1 (soggy). They encode secreted proteins that typically antagonize Wnt/beta-catenin signaling, by inhibiting the Wnt coreceptors Lrp5 and 6.
771	15576404	Mus musculus							we generated retroviruses that express either Dkk1, a secreted antagonist that prevents Wnt ligands from binding to the LRP5/6 co-receptor (Mao et al., 2001aGo), or a dominant-negative form of Tcf4
772	18794886	Homo sapiens			Cancer				S6K and RSK phosphorylate eIF4B at Ser422, thus enhancing its interaction with the eIF3 and promoting protein translation (Shahbazian et al., 2006).
773	11018017	Homo sapiens							phosphorylation sites in Myc, Thr 58 and Ser 62 Phosphorylation of Ser 62 is required for Ras-induced stabilization of Myc phosphorylation of Thr 58, likely mediated by GSK-3 but dependent on the prior phosphorylation of Ser 62, is associated with degradation of Myc
773	16996503	Homo sapiens							whereas the phosphorylation at of Myc at Thr58 by GSK-3b targets Myc for ubiquitination and degradation [26,27]. Importantly, Ser62 must be phosphorylated before GSK-3b can phosphorylate Thr58, and phosphorylated Ser62 is dephosphorylated by phosphatase- 2A (PP2A) [11]. Dephosphorylation at Ser62 allows degradation to proceed by removing the stabilizing phosphate at Ser62.
773	16210249	Homo sapiens							Small inhibitory RNA-induced silencing of GSK3beta prevents phosphorylation of MYC on T58, thereby inhibiting recognition of MYC by the E3 ubiquitin ligase component FBW7. Attenuating the GSK3beta-FBW7 axis results in stabilization of MYC
776	17468755	Mus musculus		lung					We found that p38alpha positively regulates factors such as CCAAT/enhancer-binding protein that are required for lung cell differentiation.
778	18268536	Homo sapiens	epithelium				keratinocyte		Inhuman HaCaT keratinocytes for instance,ERK1/2 phosphorylation increasesin dependence of EGF-Rrecruitment to transadhering E-cadherin,and E-cadherin-mediated activation of MAPK was also reported in intestinalepithelial cells (Pece and Gutkind,2000; Laprise et al., 2004).
780	12934012	Mus musculus		liver					from full text - However, in Clock mutant (Clock/Clock) mice (26), which carry dominantnegative Clock mutations (27), wee1 expression was low at both ZTs
780	12865428	Mus musculus							108 known genes (Fig. 1) and 27 unknown genes (Fig. 2) showed reduced expression levels in Clock mutant mice
781	15147945	Mus musculus						NIH3T3 cell line	As shown in Fig. 2B, EGF induced a striking increase in EGFR tyrosine phosphorylation.
784	17493609	Homo sapiens		lung			vascular endothelium		Both PGs caused cAMP-mediated activation of PKA-, Epac/Rap1- and Tiam1/Vav2-dependent pathways of Rac1 activation
784		Rattus norvegicus							Not Available
784	18174366	Homo sapiens					monocyte		VIP/VPAC1 interaction is associated with a cAMP increase and activation of a cAMP/p38 MAPK pathway, which regulates MMP-9, CD35, and CD11b exocytosis, and a cAMP/EPAC/PI-3K/ERK pathway
784	14615375	Homo sapiens							Two principal effector proteins for cAMP are protein kinase A (PKA) and EPAC (exchange protein directly activated by cAMP), a Rap guanosine 5'-diphosphate (GDP) exchange factor.
784	11715024	Homo sapiens							Stimulation of phosphoinositide-hydrolysing phospholipase C (PLC) generating inositol-1,4,5-trisphosphate is a major calcium signalling pathway used by a wide variety of membrane receptors, activating distinct PLC-beta or PLC-gamma isoforms. Here we report a new PLC and calcium signalling pathway that is triggered by cyclic AMP (cAMP) and mediated by a small GTPase of the Rap family. Activation o…
785	17706593	Homo sapiens			carcinoma of breast				Increasing evidence suggests mutations in human breast cancer cells that induce inappropriate expression of the 18-kDa cytokine pleiotrophin (PTN, Ptn) initiate progression of breast cancers to a more malignant phenotype. Pleiotrophin signals through inactivating its receptor, the receptor protein tyrosine phosphatase (RPTP)beta/zeta, leading to increased tyrosine phosphorylation of different sub…
785	19661059	Rattus norvegicus					fetal lung type II cell		Pleiotrophin increased the tyrosine phosphorylation of beta-catenin, promoted beta-catenin translocation into the nucleus, and activated T cell factor/lymphoid enhancer factor transcription factors
785	19661059	Rattus norvegicus					Alveolar type II cell		As shown in Fig. 7A, PTN increased tyrosine phosphorylation of b-catenin in a time-dependent manner with a peak at 10–60 min.
789	19221497	Homo sapiens							from full text - Table 1
790	11641404	Homo sapiens							We found that the Jagged1 (JAG1) and Jagged2 (JAG2) genes, encoding ligands for the Notch receptors, are up-regulated by p63 and p73.
790	20038814	Mus musculus						MEF cell line	To explore the mechanism by which mTOR activation leads to the upregulation of Jagged1/Notch/Hes1 signaling, we examined the expression of p63, a TP53 family member, since p63 is a positive regulator of Jagged1 or Jagged2 expression and Notch activity (40–42) and PI3K is an inducer of p63 expression (43). The p63 gene has 2 promoter regions generating TA-p63 and ?N-p63 isoforms, each of which has…
791	15733059	Homo sapiens					endothelial cell		Our most recent study [53] provided more convincing evidence to support the role of uPAR in mediating the effect of HKa. We showed that the apoptotic effect of HKa was blocked by three different anti-uPAR antibodies in cells grown on vitronectin. Further results revealed that uPAR formed a signaling complex containing integrins avb3 or a5b1, caveolin, and Src kinase Yes in endothelial cells. HKa …
792	18064650	Homo sapiens		lung			vascular endothelium		The recently described cAMP-dependent guanine nucleotide exchange factor (GEF) Epac activates small GTPase Rap1, which results in activation of small GTPase Rac-specific GEFs Tiam1 and Vav2 and Rac-mediated EC barrier protective responses. Our results show that ANP stimulated protein kinase A and the Epac/Rap1/Tiam/Vav/Rac cascade
792	17493609	Homo sapiens		lung			vascular endothelium		Both PGs caused cAMP-mediated activation of PKA-, Epac/Rap1- and Tiam1/Vav2-dependent pathways of Rac1 activation
795	19454749	Homo sapiens					macrophage		These studies showed that both HIF-1 and -2, but not NF-kappaB, are important transcriptional effectors regulating the responses of macrophages to such a period of hypoxia
795	15156561	Homo sapiens							We further tested the regulation of these genes by HIF-1 and HIF-2 and found that siRNA targeted degradation of HIF-1alpha and HIF-2alpha results in decreased hypoxia-induced PHD3 expression.
795	19454749	Mus musculus					macrophage		These studies showed that both HIF-1 and -2, but not NF-kappaB, are important transcriptional effectors regulating the responses of macrophages to such a period of hypoxia
[truncated: 1,358 more rows]
