# Supplementary material for: Construction of a computable cell proliferation network focused on non-diseased lung cells
Source: BMC Syst Biol. 2011 Jul 2;5:105. doi: 10.1186/1752-0509-5-105 (PMC3160372; doi:10.1186/1752-0509-5-105)
Supplement: Additional file 2 — The Cell Proliferation Network Model. this file contains the Cell Proliferation Network Model in "OWL Web Ontology Language" format. [file 1752-0509-5-105-S2.OWL]

<?xml version="1.0" encoding="UTF-8"?>
<rdf:RDF xmlns:rdf="http://www.w3.org/1999/02/22-rdf-syntax-ns#" xmlns:rdfs="http://www.w3.org/2000/01/rdf-schema#" xmlns:xsd="http://www.w3.org/2001/XMLSchema#" xmlns:owl="http://www.w3.org/2002/07/owl#" xmlns:bp="http://www.biopax.org/release/biopax-level3.owl#">
  <rdfs:Class rdf:about="http://www.w3.org/2000/01/rdf-schema#Resource">
  <rdfs:isDefinedBy rdf:resource="http://www.w3.org/2000/01/rdf-schema#"/>
  <rdfs:label>Selventa GTP Model Export</rdfs:label>
  <rdfs:comment>
	++++++++++++++++++++++++++++++++++++++++++++++++++++++++++++++++++++++++++++++++
	    
	Generated By: Selventa's Genstruct Technology Platform (GTP) Ver 1.3.0
	    
	  Created On: 16 Feb 2011 15:21PM EST
	   Id String: d9999dddb9d76817a642b681760775dfb9e8c7ef
	              0153a18d7229fbf664393cf5170dabf1cdc9999c
	       
	  Disclaimer: THIS DATA IS PROVIDED AS IS. SELVENTA MAKES NO WARRANTY, 
	              EXPRESSED OR IMPLIED, AS TO THE CORRECTNESS OF THIS DATA
	              OR ITS FIT FOR USE IN ANY CIRCUMSTANCES.
	
	++++++++++++++++++++++++++++++++++++++++++++++++++++++++++++++++++++++++++++++++
  </rdfs:comment>
  </rdfs:Class>
				
<owl:Ontology rdf:about="">
 <owl:imports rdf:resource="http://www.biopax.org/release/biopax-level3.owl#"/>
</owl:Ontology>

<bp:MolecularInteraction rdf:about="98519">
 <bp:displayName rdf:datatype="xsd:string">CCNB1 P@? -@- CCNB1</bp:displayName>
 <bp:participant rdf:resource="CCNB1"/>
 <bp:participant rdf:resource="CCNB1 P@?"/>
</bp:MolecularInteraction>

<bp:MolecularInteraction rdf:about="98518">
 <bp:displayName rdf:datatype="xsd:string">GSK3 family Hs P@? -@- GSK3 Family Hs</bp:displayName>
 <bp:participant rdf:resource="GSK3 family Hs P@?"/>
 <bp:participant rdf:resource="GSK3 Family Hs"/>
</bp:MolecularInteraction>

<bp:BiochemicalReaction rdf:about="98517">
 <bp:displayName rdf:datatype="xsd:string">ERBB3 P@Y1289 =&gt; ERBB3:PIK3R2</bp:displayName>
 <bp:left rdf:resource="ERBB3 P@Y1289"/>
 <bp:right rdf:resource="ERBB3:PIK3R2"/>
</bp:BiochemicalReaction>

<bp:MolecularInteraction rdf:about="98516">
 <bp:displayName rdf:datatype="xsd:string">IGF1R P@Y -@- IGF1R</bp:displayName>
 <bp:participant rdf:resource="IGF1R"/>
 <bp:participant rdf:resource="IGF1R P@Y"/>
</bp:MolecularInteraction>

<bp:BiochemicalReaction rdf:about="98515">
 <bp:displayName rdf:datatype="xsd:string">cyclic AMP =&gt; kaof(PKA Family Hs)</bp:displayName>
 <bp:left rdf:resource="cyclic AMP"/>
 <bp:right rdf:resource="kaof(PKA Family Hs)"/>
</bp:BiochemicalReaction>

<bp:BiochemicalReaction rdf:about="98514">
 <bp:displayName rdf:datatype="xsd:string">taof(GLI2) =&gt; exp(GLI1)</bp:displayName>
 <bp:left rdf:resource="taof(GLI2)"/>
 <bp:right rdf:resource="exp(GLI1)"/>
</bp:BiochemicalReaction>

<bp:BiochemicalReaction rdf:about="98513">
 <bp:displayName rdf:datatype="xsd:string">kaof(JAK2) =&gt; taof(STAT5B)</bp:displayName>
 <bp:left rdf:resource="kaof(JAK2)"/>
 <bp:right rdf:resource="taof(STAT5B)"/>
</bp:BiochemicalReaction>

<bp:MolecularInteraction rdf:about="98512">
 <bp:displayName rdf:datatype="xsd:string">PER1:TIMELESS -cc- PER1</bp:displayName>
 <bp:participant rdf:resource="PER1:TIMELESS"/>
 <bp:participant rdf:resource="PER1"/>
</bp:MolecularInteraction>

<bp:BiochemicalReaction rdf:about="98511">
 <bp:displayName rdf:datatype="xsd:string">catof(SMO) -&gt; taof(GLI1)</bp:displayName>
 <bp:left rdf:resource="catof(SMO)"/>
 <bp:right rdf:resource="taof(GLI1)"/>
</bp:BiochemicalReaction>

<bp:MolecularInteraction rdf:about="98510">
 <bp:displayName rdf:datatype="xsd:string">exp(SKP2) -pos- SKP2</bp:displayName>
 <bp:participant rdf:resource="SKP2"/>
 <bp:participant rdf:resource="exp(SKP2)"/>
</bp:MolecularInteraction>

<bp:UnificationXref rdf:about="urn:selventa:UnificationXref:Genstruct:taof(STAT2)">
 <bp:db rdf:datatype="xsd:string">Genstruct</bp:db>
 <bp:id rdf:datatype="xsd:string">GS3225437</bp:id>
</bp:UnificationXref>

<bp:UnificationXref rdf:about="urn:miriam:uniprot:P34995:GS3351752">
 <bp:db rdf:datatype="xsd:string">UniProt</bp:db>
 <bp:id rdf:datatype="xsd:string">P34995</bp:id>
</bp:UnificationXref>

<bp:BiochemicalReaction rdf:about="98529">
 <bp:displayName rdf:datatype="xsd:string">catof(PTGER4) -&gt; cyclic AMP</bp:displayName>
 <bp:left rdf:resource="catof(PTGER4)"/>
 <bp:right rdf:resource="cyclic AMP"/>
</bp:BiochemicalReaction>

<bp:BiochemicalReaction rdf:about="98528">
 <bp:displayName rdf:datatype="xsd:string">CLOCK:ARNTL -&gt; exp(BHLHE40)</bp:displayName>
 <bp:left rdf:resource="CLOCK:ARNTL"/>
 <bp:right rdf:resource="exp(BHLHE40)"/>
</bp:BiochemicalReaction>

<bp:MolecularInteraction rdf:about="98525">
 <bp:displayName rdf:datatype="xsd:string">sec(TGFA) -from- cell</bp:displayName>
 <bp:participant rdf:resource="sec(TGFA)"/>
 <bp:participant rdf:resource="cell"/>
</bp:MolecularInteraction>

<bp:UnificationXref rdf:about="urn:miriam:entrez:gene:54498:GS6213211">
 <bp:db rdf:datatype="xsd:string">Entrez Gene</bp:db>
 <bp:id rdf:datatype="xsd:string">54498</bp:id>
</bp:UnificationXref>

<bp:BiochemicalReaction rdf:about="98524">
 <bp:displayName rdf:datatype="xsd:string">kaof(ERK family Hs) -&gt; taof(AP-1 complex Hs)</bp:displayName>
 <bp:left rdf:resource="kaof(ERK family Hs)"/>
 <bp:right rdf:resource="taof(AP-1 complex Hs)"/>
</bp:BiochemicalReaction>

<bp:MolecularInteraction rdf:about="98527">
 <bp:displayName rdf:datatype="xsd:string">exp(SHH) -pos- SHH</bp:displayName>
 <bp:participant rdf:resource="exp(SHH)"/>
 <bp:participant rdf:resource="SHH"/>
</bp:MolecularInteraction>

<bp:BiochemicalReaction rdf:about="98526">
 <bp:displayName rdf:datatype="xsd:string">kaof(AMP kinase Family Hs) =&gt; TSC2 P@ST</bp:displayName>
 <bp:left rdf:resource="kaof(AMP kinase Family Hs)"/>
 <bp:right rdf:resource="TSC2 P@ST"/>
</bp:BiochemicalReaction>

<bp:BiochemicalReaction rdf:about="98521">
 <bp:displayName rdf:datatype="xsd:string">CLOCK:ARNTL -&gt; exp(PER3)</bp:displayName>
 <bp:left rdf:resource="CLOCK:ARNTL"/>
 <bp:right rdf:resource="exp(PER3)"/>
</bp:BiochemicalReaction>

<bp:BiochemicalReaction rdf:about="98520">
 <bp:displayName rdf:datatype="xsd:string">ITGA1:ITGB1 -&gt; CAV1</bp:displayName>
 <bp:left rdf:resource="ITGA1:ITGB1"/>
 <bp:right rdf:resource="CAV1"/>
</bp:BiochemicalReaction>

<bp:BiochemicalReaction rdf:about="98523">
 <bp:displayName rdf:datatype="xsd:string">catof(Anaphase Promoting Complex Family Hs) -&gt; chromosome segregation</bp:displayName>
 <bp:left rdf:resource="catof(Anaphase Promoting Complex Family Hs)"/>
 <bp:right rdf:resource="chromosome segregation"/>
</bp:BiochemicalReaction>

<bp:BiochemicalReaction rdf:about="98522">
 <bp:displayName rdf:datatype="xsd:string">paof(PTPN1) =| BCAR1</bp:displayName>
 <bp:left rdf:resource="paof(PTPN1)"/>
 <bp:right rdf:resource="BCAR1"/>
</bp:BiochemicalReaction>

<bp:UnificationXref rdf:about="urn:selventa:UnificationXref:Genstruct:taof(STAT1)">
 <bp:db rdf:datatype="xsd:string">Genstruct</bp:db>
 <bp:id rdf:datatype="xsd:string">GS3225435</bp:id>
</bp:UnificationXref>

<bp:PhysicalEntity rdf:about="SMAD4:SMAD3:E2F5:TFDP1:RBL1">
 <bp:xref rdf:resource="urn:selventa:UnificationXref:Genstruct:SMAD4:SMAD3:E2F5:TFDP1:RBL1"/>
 <bp:displayName rdf:datatype="xsd:string">SMAD4:SMAD3:E2F5:TFDP1:RBL1</bp:displayName>
</bp:PhysicalEntity>

<bp:PhysicalEntity rdf:about="taof(SMAD1)">
 <bp:xref rdf:resource="urn:miriam:entrez:gene:4086:GS4422154"/>
 <bp:xref rdf:resource="urn:miriam:uniprot:Q15797:GS4422154"/>
 <bp:xref rdf:resource="urn:miriam:entrez:gene:2617:GS4422154"/>
 <bp:xref rdf:resource="urn:miriam:uniprot:P41250:GS4422154"/>
 <bp:xref rdf:resource="urn:selventa:UnificationXref:Genstruct:taof(SMAD1)"/>
 <bp:displayName rdf:datatype="xsd:string">taof(SMAD1)</bp:displayName>
</bp:PhysicalEntity>

<bp:UnificationXref rdf:about="urn:selventa:UnificationXref:Genstruct:sec(IL1A)">
 <bp:db rdf:datatype="xsd:string">Genstruct</bp:db>
 <bp:id rdf:datatype="xsd:string">GS3160521</bp:id>
</bp:UnificationXref>

<bp:UnificationXref rdf:about="urn:selventa:UnificationXref:Genstruct:IGF1">
 <bp:db rdf:datatype="xsd:string">Genstruct</bp:db>
 <bp:id rdf:datatype="xsd:string">GS1356337</bp:id>
</bp:UnificationXref>

<bp:UnificationXref rdf:about="urn:selventa:UnificationXref:Genstruct:ERBB3:PIK3R2">
 <bp:db rdf:datatype="xsd:string">Genstruct</bp:db>
 <bp:id rdf:datatype="xsd:string">GS3211163</bp:id>
</bp:UnificationXref>

<bp:UnificationXref rdf:about="urn:selventa:UnificationXref:Genstruct:IGF2">
 <bp:db rdf:datatype="xsd:string">Genstruct</bp:db>
 <bp:id rdf:datatype="xsd:string">GS1356353</bp:id>
</bp:UnificationXref>

<bp:UnificationXref rdf:about="urn:miriam:entrez:gene:890:GS1326126">
 <bp:db rdf:datatype="xsd:string">Entrez Gene</bp:db>
 <bp:id rdf:datatype="xsd:string">890</bp:id>
</bp:UnificationXref>

<bp:BiochemicalReaction rdf:about="98538">
 <bp:displayName rdf:datatype="xsd:string">CDH1:EGFR -&gt; kaof(MAPK1)</bp:displayName>
 <bp:left rdf:resource="CDH1:EGFR"/>
 <bp:right rdf:resource="kaof(MAPK1)"/>
</bp:BiochemicalReaction>

<bp:BiochemicalReaction rdf:about="98537">
 <bp:displayName rdf:datatype="xsd:string">E2F4 -e-&gt; taof(E2F4)</bp:displayName>
 <bp:left rdf:resource="E2F4"/>
 <bp:right rdf:resource="taof(E2F4)"/>
</bp:BiochemicalReaction>

<bp:BiochemicalReaction rdf:about="98536">
 <bp:displayName rdf:datatype="xsd:string">LAMB3 -&gt; ITGA3:ITGB1</bp:displayName>
 <bp:left rdf:resource="LAMB3"/>
 <bp:right rdf:resource="ITGA3:ITGB1"/>
</bp:BiochemicalReaction>

<bp:MolecularInteraction rdf:about="98535">
 <bp:displayName rdf:datatype="xsd:string">ERK family Hs P@? -@- ERK Family Hs</bp:displayName>
 <bp:participant rdf:resource="ERK Family Hs"/>
 <bp:participant rdf:resource="ERK family Hs P@?"/>
</bp:MolecularInteraction>

<bp:UnificationXref rdf:about="urn:miriam:uniprot:P04198:GS1370422">
 <bp:db rdf:datatype="xsd:string">UniProt</bp:db>
 <bp:id rdf:datatype="xsd:string">P04198</bp:id>
</bp:UnificationXref>

<bp:BiochemicalReaction rdf:about="98539">
 <bp:displayName rdf:datatype="xsd:string">PLAU -cat-&gt; catof(PLAU)</bp:displayName>
 <bp:left rdf:resource="PLAU"/>
 <bp:right rdf:resource="catof(PLAU)"/>
</bp:BiochemicalReaction>

<bp:BiochemicalReaction rdf:about="98530">
 <bp:displayName rdf:datatype="xsd:string">HES1 -e-&gt; taof(HES1)</bp:displayName>
 <bp:left rdf:resource="HES1"/>
 <bp:right rdf:resource="taof(HES1)"/>
</bp:BiochemicalReaction>

<bp:UnificationXref rdf:about="urn:selventa:UnificationXref:Genstruct:gtpof(HRAS)">
 <bp:db rdf:datatype="xsd:string">Genstruct</bp:db>
 <bp:id rdf:datatype="xsd:string">GS3225470</bp:id>
</bp:UnificationXref>

<bp:BiochemicalReaction rdf:about="98534">
 <bp:displayName rdf:datatype="xsd:string">FGF1 =&gt; kaof(FGFR2)</bp:displayName>
 <bp:left rdf:resource="FGF1"/>
 <bp:right rdf:resource="kaof(FGFR2)"/>
</bp:BiochemicalReaction>

<bp:BiochemicalReaction rdf:about="98533">
 <bp:displayName rdf:datatype="xsd:string">exp(CTNNB1) -gp-&gt; CTNNB1</bp:displayName>
 <bp:left rdf:resource="exp(CTNNB1)"/>
 <bp:right rdf:resource="CTNNB1"/>
</bp:BiochemicalReaction>

<bp:UnificationXref rdf:about="urn:miriam:entrez:gene:701:GS1324061">
 <bp:db rdf:datatype="xsd:string">Entrez Gene</bp:db>
 <bp:id rdf:datatype="xsd:string">701</bp:id>
</bp:UnificationXref>

<bp:BiochemicalReaction rdf:about="98532">
 <bp:displayName rdf:datatype="xsd:string">exp(SMO) -gp-&gt; SMO</bp:displayName>
 <bp:left rdf:resource="exp(SMO)"/>
 <bp:right rdf:resource="SMO"/>
</bp:BiochemicalReaction>

<bp:BiochemicalReaction rdf:about="98531">
 <bp:displayName rdf:datatype="xsd:string">kaof(PKA Family Hs) -| taof(GLI2)</bp:displayName>
 <bp:left rdf:resource="kaof(PKA Family Hs)"/>
 <bp:right rdf:resource="taof(GLI2)"/>
</bp:BiochemicalReaction>

<bp:UnificationXref rdf:about="urn:selventa:UnificationXref:Genstruct:exp(TP63)">
 <bp:db rdf:datatype="xsd:string">Genstruct</bp:db>
 <bp:id rdf:datatype="xsd:string">GS1435606</bp:id>
</bp:UnificationXref>

<bp:PhysicalEntity rdf:about="taof(GLI1)">
 <bp:xref rdf:resource="urn:selventa:UnificationXref:Genstruct:taof(GLI1)"/>
 <bp:xref rdf:resource="urn:miriam:uniprot:P08151:GS3337735"/>
 <bp:xref rdf:resource="urn:miriam:entrez:gene:2735:GS3337735"/>
 <bp:displayName rdf:datatype="xsd:string">taof(GLI1)</bp:displayName>
</bp:PhysicalEntity>

<bp:UnificationXref rdf:about="urn:miriam:uniprot:P06400:GS1406275">
 <bp:db rdf:datatype="xsd:string">UniProt</bp:db>
 <bp:id rdf:datatype="xsd:string">P06400</bp:id>
</bp:UnificationXref>

<bp:UnificationXref rdf:about="urn:selventa:UnificationXref:Genstruct:taof(PPARG)">
 <bp:db rdf:datatype="xsd:string">Genstruct</bp:db>
 <bp:id rdf:datatype="xsd:string">GS3226107</bp:id>
</bp:UnificationXref>

<bp:BiochemicalReaction rdf:about="98547">
 <bp:displayName rdf:datatype="xsd:string">ERBB4:ERBB2 =&gt; kaof(ERBB4)</bp:displayName>
 <bp:left rdf:resource="ERBB4:ERBB2"/>
 <bp:right rdf:resource="kaof(ERBB4)"/>
</bp:BiochemicalReaction>

<bp:BiochemicalReaction rdf:about="98546">
 <bp:displayName rdf:datatype="xsd:string">kaof(ERBB2) -&gt; kaof(JAK3)</bp:displayName>
 <bp:left rdf:resource="kaof(ERBB2)"/>
 <bp:right rdf:resource="kaof(JAK3)"/>
</bp:BiochemicalReaction>

<bp:MolecularInteraction rdf:about="98549">
 <bp:displayName rdf:datatype="xsd:string">exp(CDK4) -pos- CDK4</bp:displayName>
 <bp:participant rdf:resource="exp(CDK4)"/>
 <bp:participant rdf:resource="CDK4"/>
</bp:MolecularInteraction>

<bp:BiochemicalReaction rdf:about="98548">
 <bp:displayName rdf:datatype="xsd:string">catof(TIAM1) =&gt; gtpof(RAC1)</bp:displayName>
 <bp:left rdf:resource="catof(TIAM1)"/>
 <bp:right rdf:resource="gtpof(RAC1)"/>
</bp:BiochemicalReaction>

<bp:UnificationXref rdf:about="urn:miriam:uniprot:P35354:GS3232542">
 <bp:db rdf:datatype="xsd:string">UniProt</bp:db>
 <bp:id rdf:datatype="xsd:string">P35354</bp:id>
</bp:UnificationXref>

<bp:BiochemicalReaction rdf:about="98541">
 <bp:displayName rdf:datatype="xsd:string">beta-catenin binding TCF Family Hs -e-&gt; taof(beta-catenin binding TCF family Hs)</bp:displayName>
 <bp:left rdf:resource="beta-catenin binding TCF Family Hs"/>
 <bp:right rdf:resource="taof(beta-catenin binding TCF family Hs)"/>
</bp:BiochemicalReaction>

<bp:PhysicalEntity rdf:about="kaof(SRC family Hs)">
 <bp:xref rdf:resource="urn:selventa:UnificationXref:Genstruct:kaof(SRC family Hs)"/>
 <bp:displayName rdf:datatype="xsd:string">kaof(SRC family Hs)</bp:displayName>
</bp:PhysicalEntity>

<bp:UnificationXref rdf:about="urn:selventa:UnificationXref:Genstruct:taof(STAT3)">
 <bp:db rdf:datatype="xsd:string">Genstruct</bp:db>
 <bp:id rdf:datatype="xsd:string">GS3225441</bp:id>
</bp:UnificationXref>

<bp:BiochemicalReaction rdf:about="98540">
 <bp:displayName rdf:datatype="xsd:string">VEGFA =&gt; kaof(KDR)</bp:displayName>
 <bp:left rdf:resource="VEGFA"/>
 <bp:right rdf:resource="kaof(KDR)"/>
</bp:BiochemicalReaction>

<bp:UnificationXref rdf:about="urn:selventa:UnificationXref:Genstruct:Rac Family Hs">
 <bp:db rdf:datatype="xsd:string">Genstruct</bp:db>
 <bp:id rdf:datatype="xsd:string">GS3162574</bp:id>
</bp:UnificationXref>

<bp:UnificationXref rdf:about="urn:selventa:UnificationXref:Genstruct:HGF">
 <bp:db rdf:datatype="xsd:string">Genstruct</bp:db>
 <bp:id rdf:datatype="xsd:string">GS1352776</bp:id>
</bp:UnificationXref>

<bp:BiochemicalReaction rdf:about="98543">
 <bp:displayName rdf:datatype="xsd:string">kaof(PKA Family Hs) =&gt; RAF1 P@S259</bp:displayName>
 <bp:left rdf:resource="kaof(PKA Family Hs)"/>
 <bp:right rdf:resource="RAF1 P@S259"/>
</bp:BiochemicalReaction>

<bp:BiochemicalReaction rdf:about="98542">
 <bp:displayName rdf:datatype="xsd:string">taof(MYCN) -&gt; exp(CCND2)</bp:displayName>
 <bp:left rdf:resource="taof(MYCN)"/>
 <bp:right rdf:resource="exp(CCND2)"/>
</bp:BiochemicalReaction>

<bp:BiochemicalReaction rdf:about="98545">
 <bp:displayName rdf:datatype="xsd:string">PKMYT1 -cat-&gt; kaof(PKMYT1)</bp:displayName>
 <bp:left rdf:resource="PKMYT1"/>
 <bp:right rdf:resource="kaof(PKMYT1)"/>
</bp:BiochemicalReaction>

<bp:MolecularInteraction rdf:about="98544">
 <bp:displayName rdf:datatype="xsd:string">PCNA:CDK4:CCND1 -cc- CCND1</bp:displayName>
 <bp:participant rdf:resource="PCNA:CDK4:CCND1"/>
 <bp:participant rdf:resource="CCND1"/>
</bp:MolecularInteraction>

<bp:UnificationXref rdf:about="urn:miriam:entrez:gene:894:GS1326150">
 <bp:db rdf:datatype="xsd:string">Entrez Gene</bp:db>
 <bp:id rdf:datatype="xsd:string">894</bp:id>
</bp:UnificationXref>

<bp:PhysicalEntity rdf:about="catof(PTGS1)">
 <bp:xref rdf:resource="urn:miriam:uniprot:P23219:GS3232540"/>
 <bp:xref rdf:resource="urn:selventa:UnificationXref:Genstruct:catof(PTGS1)"/>
 <bp:xref rdf:resource="urn:miriam:entrez:gene:5742:GS3232540"/>
 <bp:displayName rdf:datatype="xsd:string">catof(PTGS1)</bp:displayName>
</bp:PhysicalEntity>

<bp:UnificationXref rdf:about="urn:selventa:UnificationXref:Genstruct:exp(TGFA)">
 <bp:db rdf:datatype="xsd:string">Genstruct</bp:db>
 <bp:id rdf:datatype="xsd:string">GS1421275</bp:id>
</bp:UnificationXref>

<bp:UnificationXref rdf:about="urn:selventa:UnificationXref:Genstruct:exp(WEE1)">
 <bp:db rdf:datatype="xsd:string">Genstruct</bp:db>
 <bp:id rdf:datatype="xsd:string">GS1425420</bp:id>
</bp:UnificationXref>

<bp:PhysicalEntity rdf:about="taof(SMAD4)">
 <bp:xref rdf:resource="urn:selventa:UnificationXref:Genstruct:taof(SMAD4)"/>
 <bp:xref rdf:resource="urn:miriam:uniprot:Q13485:GS3224671"/>
 <bp:xref rdf:resource="urn:miriam:entrez:gene:4089:GS3224671"/>
 <bp:displayName rdf:datatype="xsd:string">taof(SMAD4)</bp:displayName>
</bp:PhysicalEntity>

<bp:UnificationXref rdf:about="urn:miriam:entrez:gene:64399:GS1752406">
 <bp:db rdf:datatype="xsd:string">Entrez Gene</bp:db>
 <bp:id rdf:datatype="xsd:string">64399</bp:id>
</bp:UnificationXref>

<bp:PhysicalEntity rdf:about="Akt family Hs P@T308">
 <bp:displayName rdf:datatype="xsd:string">Akt family Hs P@T308</bp:displayName>
</bp:PhysicalEntity>

<bp:PhysicalEntity rdf:about="catof(PTGS2)">
 <bp:xref rdf:resource="urn:miriam:uniprot:P35354:GS3232542"/>
 <bp:xref rdf:resource="urn:miriam:entrez:gene:5743:GS3232542"/>
 <bp:xref rdf:resource="urn:selventa:UnificationXref:Genstruct:catof(PTGS2)"/>
 <bp:displayName rdf:datatype="xsd:string">catof(PTGS2)</bp:displayName>
</bp:PhysicalEntity>

<bp:PhysicalEntity rdf:about="BHLHE41">
 <bp:xref rdf:resource="urn:selventa:UnificationXref:Genstruct:BHLHE41"/>
 <bp:displayName rdf:datatype="xsd:string">BHLHE41</bp:displayName>
</bp:PhysicalEntity>

<bp:PhysicalEntity rdf:about="ITGA1:ITGB1">
 <bp:xref rdf:resource="urn:selventa:UnificationXref:Genstruct:ITGA1:ITGB1"/>
 <bp:displayName rdf:datatype="xsd:string">ITGA1:ITGB1</bp:displayName>
</bp:PhysicalEntity>

<bp:PhysicalEntity rdf:about="Anaphase Promoting Complex Family Hs">
 <bp:xref rdf:resource="urn:selventa:UnificationXref:Genstruct:Anaphase Promoting Complex Family Hs"/>
 <bp:displayName rdf:datatype="xsd:string">Anaphase Promoting Complex Family Hs</bp:displayName>
</bp:PhysicalEntity>

<bp:PhysicalEntity rdf:about="taof(SMAD5)">
 <bp:xref rdf:resource="urn:miriam:entrez:gene:4090:GS4466247"/>
 <bp:xref rdf:resource="urn:miriam:uniprot:Q99717:GS4466247"/>
 <bp:xref rdf:resource="urn:selventa:UnificationXref:Genstruct:taof(SMAD5)"/>
 <bp:displayName rdf:datatype="xsd:string">taof(SMAD5)</bp:displayName>
</bp:PhysicalEntity>

<bp:UnificationXref rdf:about="urn:miriam:entrez:gene:1870:GS3231245">
 <bp:db rdf:datatype="xsd:string">Entrez Gene</bp:db>
 <bp:id rdf:datatype="xsd:string">1870</bp:id>
</bp:UnificationXref>

<bp:UnificationXref rdf:about="urn:selventa:UnificationXref:Genstruct:THAP1">
 <bp:db rdf:datatype="xsd:string">Genstruct</bp:db>
 <bp:id rdf:datatype="xsd:string">GS1706275</bp:id>
</bp:UnificationXref>

<bp:PhysicalEntity rdf:about="taof(SMAD2)">
 <bp:xref rdf:resource="urn:selventa:UnificationXref:Genstruct:taof(SMAD2)"/>
 <bp:xref rdf:resource="urn:miriam:entrez:gene:4087:GS3227414"/>
 <bp:xref rdf:resource="urn:miriam:uniprot:Q15796:GS3227414"/>
 <bp:displayName rdf:datatype="xsd:string">taof(SMAD2)</bp:displayName>
</bp:PhysicalEntity>

<bp:UnificationXref rdf:about="urn:miriam:uniprot:P16220:GS3223435">
 <bp:db rdf:datatype="xsd:string">UniProt</bp:db>
 <bp:id rdf:datatype="xsd:string">P16220</bp:id>
</bp:UnificationXref>

<bp:UnificationXref rdf:about="urn:miriam:entrez:gene:3091:GS3266015">
 <bp:db rdf:datatype="xsd:string">Entrez Gene</bp:db>
 <bp:id rdf:datatype="xsd:string">3091</bp:id>
</bp:UnificationXref>

<bp:UnificationXref rdf:about="urn:selventa:UnificationXref:Genstruct:exp(CDT1)">
 <bp:db rdf:datatype="xsd:string">Genstruct</bp:db>
 <bp:id rdf:datatype="xsd:string">GS2132031</bp:id>
</bp:UnificationXref>

<bp:UnificationXref rdf:about="urn:miriam:uniprot:O00716:GS3231240">
 <bp:db rdf:datatype="xsd:string">UniProt</bp:db>
 <bp:id rdf:datatype="xsd:string">O00716</bp:id>
</bp:UnificationXref>

<bp:UnificationXref rdf:about="urn:selventa:UnificationXref:Genstruct:kaof(PTK2)">
 <bp:db rdf:datatype="xsd:string">Genstruct</bp:db>
 <bp:id rdf:datatype="xsd:string">GS3332100</bp:id>
</bp:UnificationXref>

<bp:UnificationXref rdf:about="urn:miriam:entrez:gene:1021:GS1327574">
 <bp:db rdf:datatype="xsd:string">Entrez Gene</bp:db>
 <bp:id rdf:datatype="xsd:string">1021</bp:id>
</bp:UnificationXref>

<bp:BiochemicalReaction rdf:about="98500">
 <bp:displayName rdf:datatype="xsd:string">CCNH -&gt; kaof(CDK4)</bp:displayName>
 <bp:left rdf:resource="CCNH"/>
 <bp:right rdf:resource="kaof(CDK4)"/>
</bp:BiochemicalReaction>

<bp:MolecularInteraction rdf:about="98501">
 <bp:displayName rdf:datatype="xsd:string">ERBB3:PIK3R2 -cc- ERBB3</bp:displayName>
 <bp:participant rdf:resource="ERBB3:PIK3R2"/>
 <bp:participant rdf:resource="ERBB3"/>
</bp:MolecularInteraction>

<bp:BiochemicalReaction rdf:about="98502">
 <bp:displayName rdf:datatype="xsd:string">catof(SKP2) =&gt; degradationof(CDKN1B)</bp:displayName>
 <bp:left rdf:resource="catof(SKP2)"/>
 <bp:right rdf:resource="degradationof(CDKN1B)"/>
</bp:BiochemicalReaction>

<bp:PhysicalEntity rdf:about="IGF1">
 <bp:xref rdf:resource="urn:selventa:UnificationXref:Genstruct:IGF1"/>
 <bp:displayName rdf:datatype="xsd:string">IGF1</bp:displayName>
</bp:PhysicalEntity>

<bp:BiochemicalReaction rdf:about="98503">
 <bp:displayName rdf:datatype="xsd:string">ITGA6:ITGB4 -&gt; CDH1</bp:displayName>
 <bp:left rdf:resource="ITGA6:ITGB4"/>
 <bp:right rdf:resource="CDH1"/>
</bp:BiochemicalReaction>

<bp:PhysicalEntity rdf:about="IGF2">
 <bp:xref rdf:resource="urn:selventa:UnificationXref:Genstruct:IGF2"/>
 <bp:displayName rdf:datatype="xsd:string">IGF2</bp:displayName>
</bp:PhysicalEntity>

<bp:BiochemicalReaction rdf:about="98504">
 <bp:displayName rdf:datatype="xsd:string">RASSF1 -| JUN P@?</bp:displayName>
 <bp:left rdf:resource="RASSF1"/>
 <bp:right rdf:resource="JUN P@?"/>
</bp:BiochemicalReaction>

<bp:BiochemicalReaction rdf:about="98505">
 <bp:displayName rdf:datatype="xsd:string">taof(GLI1) =&gt; exp(FOXM1)</bp:displayName>
 <bp:left rdf:resource="taof(GLI1)"/>
 <bp:right rdf:resource="exp(FOXM1)"/>
</bp:BiochemicalReaction>

<bp:MolecularInteraction rdf:about="98506">
 <bp:displayName rdf:datatype="xsd:string">NR4A1 P@ST -@- NR4A1</bp:displayName>
 <bp:participant rdf:resource="NR4A1 P@ST"/>
 <bp:participant rdf:resource="NR4A1"/>
</bp:MolecularInteraction>

<bp:BiochemicalReaction rdf:about="98507">
 <bp:displayName rdf:datatype="xsd:string">taof(STAT3) =&gt; exp(MYC)</bp:displayName>
 <bp:left rdf:resource="taof(STAT3)"/>
 <bp:right rdf:resource="exp(MYC)"/>
</bp:BiochemicalReaction>

<bp:PhysicalEntity rdf:about="taof(SMAD3)">
 <bp:xref rdf:resource="urn:miriam:uniprot:P84022:GS3224667"/>
 <bp:xref rdf:resource="urn:selventa:UnificationXref:Genstruct:taof(SMAD3)"/>
 <bp:xref rdf:resource="urn:miriam:entrez:gene:4088:GS3224667"/>
 <bp:displayName rdf:datatype="xsd:string">taof(SMAD3)</bp:displayName>
</bp:PhysicalEntity>

<bp:BiochemicalReaction rdf:about="98508">
 <bp:displayName rdf:datatype="xsd:string">kaof(TYK2) -&gt; taof(STAT3)</bp:displayName>
 <bp:left rdf:resource="kaof(TYK2)"/>
 <bp:right rdf:resource="taof(STAT3)"/>
</bp:BiochemicalReaction>

<bp:MolecularInteraction rdf:about="98509">
 <bp:displayName rdf:datatype="xsd:string">exp(ARNTL) -pos- ARNTL</bp:displayName>
 <bp:participant rdf:resource="exp(ARNTL)"/>
 <bp:participant rdf:resource="ARNTL"/>
</bp:MolecularInteraction>

<bp:UnificationXref rdf:about="urn:selventa:UnificationXref:Genstruct:G2/M transition of mitotic cell cycle">
 <bp:db rdf:datatype="xsd:string">Genstruct</bp:db>
 <bp:id rdf:datatype="xsd:string">GS22377</bp:id>
</bp:UnificationXref>

<bp:PhysicalEntity rdf:about="LOC643751">
 <bp:xref rdf:resource="urn:selventa:UnificationXref:Genstruct:LOC643751"/>
 <bp:displayName rdf:datatype="xsd:string">LOC643751</bp:displayName>
</bp:PhysicalEntity>

<bp:UnificationXref rdf:about="urn:selventa:UnificationXref:Genstruct:ITGA5:ITGB1:PRKCA">
 <bp:db rdf:datatype="xsd:string">Genstruct</bp:db>
 <bp:id rdf:datatype="xsd:string">GS7366450</bp:id>
</bp:UnificationXref>

<bp:PhysicalEntity rdf:about="exp(WNT5A)">
 <bp:xref rdf:resource="urn:miriam:entrez:gene:7474:GS1425512"/>
 <bp:xref rdf:resource="urn:selventa:UnificationXref:Genstruct:exp(WNT5A)"/>
 <bp:xref rdf:resource="urn:miriam:uniprot:P41221:GS1425512"/>
 <bp:displayName rdf:datatype="xsd:string">exp(WNT5A)</bp:displayName>
</bp:PhysicalEntity>

<bp:PhysicalEntity rdf:about="EIF4EBP1">
 <bp:xref rdf:resource="urn:selventa:UnificationXref:Genstruct:EIF4EBP1"/>
 <bp:displayName rdf:datatype="xsd:string">EIF4EBP1</bp:displayName>
</bp:PhysicalEntity>

<bp:PhysicalEntity rdf:about="CDKN2A">
 <bp:xref rdf:resource="urn:selventa:UnificationXref:Genstruct:CDKN2A"/>
 <bp:displayName rdf:datatype="xsd:string">CDKN2A</bp:displayName>
</bp:PhysicalEntity>

<bp:PhysicalEntity rdf:about="CDKN2B">
 <bp:xref rdf:resource="urn:selventa:UnificationXref:Genstruct:CDKN2B"/>
 <bp:displayName rdf:datatype="xsd:string">CDKN2B</bp:displayName>
</bp:PhysicalEntity>

<bp:PhysicalEntity rdf:about="CDKN2C">
 <bp:xref rdf:resource="urn:selventa:UnificationXref:Genstruct:CDKN2C"/>
 <bp:displayName rdf:datatype="xsd:string">CDKN2C</bp:displayName>
</bp:PhysicalEntity>

<bp:PhysicalEntity rdf:about="CDKN2D">
 <bp:xref rdf:resource="urn:selventa:UnificationXref:Genstruct:CDKN2D"/>
 <bp:displayName rdf:datatype="xsd:string">CDKN2D</bp:displayName>
</bp:PhysicalEntity>

<bp:UnificationXref rdf:about="urn:selventa:UnificationXref:Genstruct:exp(CDK4)">
 <bp:db rdf:datatype="xsd:string">Genstruct</bp:db>
 <bp:id rdf:datatype="xsd:string">GS1327560</bp:id>
</bp:UnificationXref>

<bp:PhysicalEntity rdf:about="PTEN P@T383">
 <bp:displayName rdf:datatype="xsd:string">PTEN P@T383</bp:displayName>
</bp:PhysicalEntity>

<bp:PhysicalEntity rdf:about="PTEN P@T382">
 <bp:displayName rdf:datatype="xsd:string">PTEN P@T382</bp:displayName>
</bp:PhysicalEntity>

<bp:UnificationXref rdf:about="urn:miriam:entrez:gene:3845:GS3474213">
 <bp:db rdf:datatype="xsd:string">Entrez Gene</bp:db>
 <bp:id rdf:datatype="xsd:string">3845</bp:id>
</bp:UnificationXref>

<bp:PhysicalEntity rdf:about="HIF1A">
 <bp:xref rdf:resource="urn:selventa:UnificationXref:Genstruct:HIF1A"/>
 <bp:displayName rdf:datatype="xsd:string">HIF1A</bp:displayName>
</bp:PhysicalEntity>

<bp:PhysicalEntity rdf:about="TIMELESS">
 <bp:xref rdf:resource="urn:selventa:UnificationXref:Genstruct:TIMELESS"/>
 <bp:displayName rdf:datatype="xsd:string">TIMELESS</bp:displayName>
</bp:PhysicalEntity>

<bp:PhysicalEntity rdf:about="SRC Family Hs">
 <bp:xref rdf:resource="urn:selventa:UnificationXref:Genstruct:SRC Family Hs"/>
 <bp:displayName rdf:datatype="xsd:string">SRC Family Hs</bp:displayName>
</bp:PhysicalEntity>

<bp:UnificationXref rdf:about="urn:selventa:UnificationXref:Genstruct:MAP2K1">
 <bp:db rdf:datatype="xsd:string">Genstruct</bp:db>
 <bp:id rdf:datatype="xsd:string">GS1402765</bp:id>
</bp:UnificationXref>

<bp:UnificationXref rdf:about="urn:selventa:UnificationXref:Genstruct:DISP1">
 <bp:db rdf:datatype="xsd:string">Genstruct</bp:db>
 <bp:id rdf:datatype="xsd:string">GS2153212</bp:id>
</bp:UnificationXref>

<bp:PhysicalEntity rdf:about="ARNTL P@?">
 <bp:displayName rdf:datatype="xsd:string">ARNTL P@?</bp:displayName>
</bp:PhysicalEntity>

<bp:UnificationXref rdf:about="urn:miriam:uniprot:Q96EP1:GS5021466">
 <bp:db rdf:datatype="xsd:string">UniProt</bp:db>
 <bp:id rdf:datatype="xsd:string">Q96EP1</bp:id>
</bp:UnificationXref>

<bp:UnificationXref rdf:about="urn:miriam:entrez:gene:5782:GS4370320">
 <bp:db rdf:datatype="xsd:string">Entrez Gene</bp:db>
 <bp:id rdf:datatype="xsd:string">5782</bp:id>
</bp:UnificationXref>

<bp:PhysicalEntity rdf:about="SP1:SMAD2">
 <bp:xref rdf:resource="urn:selventa:UnificationXref:Genstruct:SP1:SMAD2"/>
 <bp:displayName rdf:datatype="xsd:string">SP1:SMAD2</bp:displayName>
</bp:PhysicalEntity>

<bp:PhysicalEntity rdf:about="sec(Hbegf)">
 <bp:xref rdf:resource="urn:selventa:UnificationXref:Genstruct:sec(Hbegf)"/>
 <bp:displayName rdf:datatype="xsd:string">sec(Hbegf)</bp:displayName>
</bp:PhysicalEntity>

<bp:UnificationXref rdf:about="urn:miriam:uniprot:P01116:GS3474213">
 <bp:db rdf:datatype="xsd:string">UniProt</bp:db>
 <bp:id rdf:datatype="xsd:string">P01116</bp:id>
</bp:UnificationXref>

<bp:UnificationXref rdf:about="urn:selventa:UnificationXref:Genstruct:taof(CREB1)">
 <bp:db rdf:datatype="xsd:string">Genstruct</bp:db>
 <bp:id rdf:datatype="xsd:string">GS3223435</bp:id>
</bp:UnificationXref>

<bp:PhysicalEntity rdf:about="CRY2:TIMELESS">
 <bp:xref rdf:resource="urn:selventa:UnificationXref:Genstruct:CRY2:TIMELESS"/>
 <bp:displayName rdf:datatype="xsd:string">CRY2:TIMELESS</bp:displayName>
</bp:PhysicalEntity>

<bp:PhysicalEntity rdf:about="catof(GRPR)">
 <bp:xref rdf:resource="urn:miriam:uniprot:P30550:GS4475737"/>
 <bp:xref rdf:resource="urn:miriam:entrez:gene:2925:GS4475737"/>
 <bp:xref rdf:resource="urn:selventa:UnificationXref:Genstruct:catof(GRPR)"/>
 <bp:displayName rdf:datatype="xsd:string">catof(GRPR)</bp:displayName>
</bp:PhysicalEntity>

<bp:UnificationXref rdf:about="urn:selventa:UnificationXref:Genstruct:exp(CDK6)">
 <bp:db rdf:datatype="xsd:string">Genstruct</bp:db>
 <bp:id rdf:datatype="xsd:string">GS1327574</bp:id>
</bp:UnificationXref>

<bp:PhysicalEntity rdf:about="catof(MMP family Hs)">
 <bp:xref rdf:resource="urn:selventa:UnificationXref:Genstruct:catof(MMP family Hs)"/>
 <bp:displayName rdf:datatype="xsd:string">catof(MMP family Hs)</bp:displayName>
</bp:PhysicalEntity>

<bp:UnificationXref rdf:about="urn:selventa:UnificationXref:Genstruct:GSK3 Family Hs">
 <bp:db rdf:datatype="xsd:string">Genstruct</bp:db>
 <bp:id rdf:datatype="xsd:string">GS3162435</bp:id>
</bp:UnificationXref>

<bp:PhysicalEntity rdf:about="CDKN1C">
 <bp:xref rdf:resource="urn:selventa:UnificationXref:Genstruct:CDKN1C"/>
 <bp:displayName rdf:datatype="xsd:string">CDKN1C</bp:displayName>
</bp:PhysicalEntity>

<bp:UnificationXref rdf:about="urn:selventa:UnificationXref:Genstruct:CTNNB1:CDH1">
 <bp:db rdf:datatype="xsd:string">Genstruct</bp:db>
 <bp:id rdf:datatype="xsd:string">GS3171072</bp:id>
</bp:UnificationXref>

<bp:PhysicalEntity rdf:about="CDKN1A">
 <bp:xref rdf:resource="urn:selventa:UnificationXref:Genstruct:CDKN1A"/>
 <bp:displayName rdf:datatype="xsd:string">CDKN1A</bp:displayName>
</bp:PhysicalEntity>

<bp:PhysicalEntity rdf:about="CDKN1B">
 <bp:xref rdf:resource="urn:selventa:UnificationXref:Genstruct:CDKN1B"/>
 <bp:displayName rdf:datatype="xsd:string">CDKN1B</bp:displayName>
</bp:PhysicalEntity>

<bp:UnificationXref rdf:about="urn:selventa:UnificationXref:Genstruct:gtpof(RHEB)">
 <bp:db rdf:datatype="xsd:string">Genstruct</bp:db>
 <bp:id rdf:datatype="xsd:string">GS3260640</bp:id>
</bp:UnificationXref>

<bp:UnificationXref rdf:about="urn:selventa:UnificationXref:Genstruct:calcineurin complex Hs">
 <bp:db rdf:datatype="xsd:string">Genstruct</bp:db>
 <bp:id rdf:datatype="xsd:string">GS3163557</bp:id>
</bp:UnificationXref>

<bp:PhysicalEntity rdf:about="E2F1">
 <bp:xref rdf:resource="urn:selventa:UnificationXref:Genstruct:E2F1"/>
 <bp:displayName rdf:datatype="xsd:string">E2F1</bp:displayName>
</bp:PhysicalEntity>

<bp:PhysicalEntity rdf:about="E2F2">
 <bp:xref rdf:resource="urn:selventa:UnificationXref:Genstruct:E2F2"/>
 <bp:displayName rdf:datatype="xsd:string">E2F2</bp:displayName>
</bp:PhysicalEntity>

<bp:PhysicalEntity rdf:about="E2F3">
 <bp:xref rdf:resource="urn:selventa:UnificationXref:Genstruct:E2F3"/>
 <bp:displayName rdf:datatype="xsd:string">E2F3</bp:displayName>
</bp:PhysicalEntity>

<bp:PhysicalEntity rdf:about="E2F4">
 <bp:xref rdf:resource="urn:selventa:UnificationXref:Genstruct:E2F4"/>
 <bp:displayName rdf:datatype="xsd:string">E2F4</bp:displayName>
</bp:PhysicalEntity>

<bp:UnificationXref rdf:about="urn:miriam:uniprot:Q9Y3Q7:GS3321507">
 <bp:db rdf:datatype="xsd:string">UniProt</bp:db>
 <bp:id rdf:datatype="xsd:string">Q9Y3Q7</bp:id>
</bp:UnificationXref>

<bp:PhysicalEntity rdf:about="E2F5">
 <bp:xref rdf:resource="urn:selventa:UnificationXref:Genstruct:E2F5"/>
 <bp:displayName rdf:datatype="xsd:string">E2F5</bp:displayName>
</bp:PhysicalEntity>

<bp:PhysicalEntity rdf:about="catof(Anaphase Promoting Complex Family Hs)">
 <bp:xref rdf:resource="urn:selventa:UnificationXref:Genstruct:catof(Anaphase Promoting Complex Family Hs)"/>
 <bp:displayName rdf:datatype="xsd:string">catof(Anaphase Promoting Complex Family Hs)</bp:displayName>
</bp:PhysicalEntity>

<bp:UnificationXref rdf:about="urn:miriam:uniprot:P48730:GS3234200">
 <bp:db rdf:datatype="xsd:string">UniProt</bp:db>
 <bp:id rdf:datatype="xsd:string">P48730</bp:id>
</bp:UnificationXref>

<bp:PhysicalEntity rdf:about="Rac Family Hs">
 <bp:xref rdf:resource="urn:selventa:UnificationXref:Genstruct:Rac Family Hs"/>
 <bp:displayName rdf:datatype="xsd:string">Rac Family Hs</bp:displayName>
</bp:PhysicalEntity>

<bp:UnificationXref rdf:about="urn:miriam:uniprot:O15528:GS3236745">
 <bp:db rdf:datatype="xsd:string">UniProt</bp:db>
 <bp:id rdf:datatype="xsd:string">O15528</bp:id>
</bp:UnificationXref>

<bp:UnificationXref rdf:about="urn:miriam:uniprot:P29597:GS3252331">
 <bp:db rdf:datatype="xsd:string">UniProt</bp:db>
 <bp:id rdf:datatype="xsd:string">P29597</bp:id>
</bp:UnificationXref>

<bp:BiochemicalReaction rdf:about="99601">
 <bp:displayName rdf:datatype="xsd:string">RPS6KB1 P@T389 =&gt; kaof(RPS6KB1)</bp:displayName>
 <bp:left rdf:resource="RPS6KB1 P@T389"/>
 <bp:right rdf:resource="kaof(RPS6KB1)"/>
</bp:BiochemicalReaction>

<bp:UnificationXref rdf:about="urn:selventa:UnificationXref:Genstruct:exp(DKK1)">
 <bp:db rdf:datatype="xsd:string">Genstruct</bp:db>
 <bp:id rdf:datatype="xsd:string">GS1573200</bp:id>
</bp:UnificationXref>

<bp:BiochemicalReaction rdf:about="99600">
 <bp:displayName rdf:datatype="xsd:string">kaof(CDK7) -&gt; kaof(CDK4)</bp:displayName>
 <bp:left rdf:resource="kaof(CDK7)"/>
 <bp:right rdf:resource="kaof(CDK4)"/>
</bp:BiochemicalReaction>

<bp:UnificationXref rdf:about="urn:miriam:entrez:gene:7525:GS4370214">
 <bp:db rdf:datatype="xsd:string">Entrez Gene</bp:db>
 <bp:id rdf:datatype="xsd:string">7525</bp:id>
</bp:UnificationXref>

<bp:UnificationXref rdf:about="urn:selventa:UnificationXref:Genstruct:ERK Family Hs">
 <bp:db rdf:datatype="xsd:string">Genstruct</bp:db>
 <bp:id rdf:datatype="xsd:string">GS4716041</bp:id>
</bp:UnificationXref>

<bp:BiochemicalReaction rdf:about="99609">
 <bp:displayName rdf:datatype="xsd:string">kaof(SGK1) -&gt; GSK3B P@S</bp:displayName>
 <bp:left rdf:resource="kaof(SGK1)"/>
 <bp:right rdf:resource="GSK3B P@S"/>
</bp:BiochemicalReaction>

<bp:BiochemicalReaction rdf:about="99608">
 <bp:displayName rdf:datatype="xsd:string">TGFB1 -&gt; EIF4EBP1 P@T37</bp:displayName>
 <bp:left rdf:resource="TGFB1"/>
 <bp:right rdf:resource="EIF4EBP1 P@T37"/>
</bp:BiochemicalReaction>

<bp:BiochemicalReaction rdf:about="99607">
 <bp:displayName rdf:datatype="xsd:string">kaof(TYK2) -&gt; taof(STAT2)</bp:displayName>
 <bp:left rdf:resource="kaof(TYK2)"/>
 <bp:right rdf:resource="taof(STAT2)"/>
</bp:BiochemicalReaction>

<bp:BiochemicalReaction rdf:about="99606">
 <bp:displayName rdf:datatype="xsd:string">mitotic spindle checkpoint -subprocessof-* mitotic anaphase</bp:displayName>
 <bp:left rdf:resource="mitotic spindle checkpoint"/>
 <bp:right rdf:resource="mitotic anaphase"/>
</bp:BiochemicalReaction>

<bp:BiochemicalReaction rdf:about="99605">
 <bp:displayName rdf:datatype="xsd:string">catof(ESPL1) -| cohesin complex Hs</bp:displayName>
 <bp:left rdf:resource="catof(ESPL1)"/>
 <bp:right rdf:resource="cohesin complex Hs"/>
</bp:BiochemicalReaction>

<bp:BiochemicalReaction rdf:about="99604">
 <bp:displayName rdf:datatype="xsd:string">catof(PLAU) =&gt; PDGFRB:PLAUR</bp:displayName>
 <bp:left rdf:resource="catof(PLAU)"/>
 <bp:right rdf:resource="PDGFRB:PLAUR"/>
</bp:BiochemicalReaction>

<bp:MolecularInteraction rdf:about="99603">
 <bp:displayName rdf:datatype="xsd:string">TGFBR1 P@? -@- TGFBR1</bp:displayName>
 <bp:participant rdf:resource="TGFBR1"/>
 <bp:participant rdf:resource="TGFBR1 P@?"/>
</bp:MolecularInteraction>

<bp:PhysicalEntity rdf:about="STAT3 P@S727">
 <bp:displayName rdf:datatype="xsd:string">STAT3 P@S727</bp:displayName>
</bp:PhysicalEntity>

<bp:MolecularInteraction rdf:about="99602">
 <bp:displayName rdf:datatype="xsd:string">SMAD4:SP1 -cc- SMAD4</bp:displayName>
 <bp:participant rdf:resource="SMAD4:SP1"/>
 <bp:participant rdf:resource="SMAD4"/>
</bp:MolecularInteraction>

<bp:UnificationXref rdf:about="urn:miriam:uniprot:P35222:GS1334235">
 <bp:db rdf:datatype="xsd:string">UniProt</bp:db>
 <bp:id rdf:datatype="xsd:string">P35222</bp:id>
</bp:UnificationXref>

<bp:PhysicalEntity rdf:about="catof(GAB1)">
 <bp:xref rdf:resource="urn:miriam:entrez:gene:128869:GS4762546"/>
 <bp:xref rdf:resource="urn:miriam:uniprot:Q9H490:GS4762546"/>
 <bp:xref rdf:resource="urn:selventa:UnificationXref:Genstruct:catof(GAB1)"/>
 <bp:xref rdf:resource="urn:miriam:entrez:gene:2549:GS4762546"/>
 <bp:xref rdf:resource="urn:miriam:uniprot:Q13480:GS4762546"/>
 <bp:displayName rdf:datatype="xsd:string">catof(GAB1)</bp:displayName>
</bp:PhysicalEntity>

<bp:BiochemicalReaction rdf:about="99610">
 <bp:displayName rdf:datatype="xsd:string">GSK3 family Hs P@S9 =| kaof(GSK3 Family Hs)</bp:displayName>
 <bp:left rdf:resource="GSK3 family Hs P@S9"/>
 <bp:right rdf:resource="kaof(GSK3 Family Hs)"/>
</bp:BiochemicalReaction>

<bp:UnificationXref rdf:about="urn:selventa:UnificationXref:Genstruct:FGF7">
 <bp:db rdf:datatype="xsd:string">Genstruct</bp:db>
 <bp:id rdf:datatype="xsd:string">GS1343422</bp:id>
</bp:UnificationXref>

<bp:BiochemicalReaction rdf:about="99612">
 <bp:displayName rdf:datatype="xsd:string">AHR =&gt; taof(E2F1)</bp:displayName>
 <bp:left rdf:resource="AHR"/>
 <bp:right rdf:resource="taof(E2F1)"/>
</bp:BiochemicalReaction>

<bp:BiochemicalReaction rdf:about="99611">
 <bp:displayName rdf:datatype="xsd:string">kaof(CDK2) =&gt; CTNNB1 P@ST</bp:displayName>
 <bp:left rdf:resource="kaof(CDK2)"/>
 <bp:right rdf:resource="CTNNB1 P@ST"/>
</bp:BiochemicalReaction>

<bp:PhysicalEntity rdf:about="SMAD3 P@?">
 <bp:displayName rdf:datatype="xsd:string">SMAD3 P@?</bp:displayName>
</bp:PhysicalEntity>

<bp:UnificationXref rdf:about="urn:miriam:uniprot:Q9H3D4:GS3462544">
 <bp:db rdf:datatype="xsd:string">UniProt</bp:db>
 <bp:id rdf:datatype="xsd:string">Q9H3D4</bp:id>
</bp:UnificationXref>

<bp:UnificationXref rdf:about="urn:selventa:UnificationXref:Genstruct:PRC1 complex">
 <bp:db rdf:datatype="xsd:string">Genstruct</bp:db>
 <bp:id rdf:datatype="xsd:string">GS40642</bp:id>
</bp:UnificationXref>

<bp:BiochemicalReaction rdf:about="99618">
 <bp:displayName rdf:datatype="xsd:string">taof(E2F1) =&gt; exp(TIMELESS)</bp:displayName>
 <bp:left rdf:resource="taof(E2F1)"/>
 <bp:right rdf:resource="exp(TIMELESS)"/>
</bp:BiochemicalReaction>

<bp:MolecularInteraction rdf:about="99617">
 <bp:displayName rdf:datatype="xsd:string">TSC2 P@T1462 -@- TSC2</bp:displayName>
 <bp:participant rdf:resource="TSC2"/>
 <bp:participant rdf:resource="TSC2 P@T1462"/>
</bp:MolecularInteraction>

<bp:BiochemicalReaction rdf:about="99619">
 <bp:displayName rdf:datatype="xsd:string">kaof(PI3K Family Hs) -&gt; kaof(ILK)</bp:displayName>
 <bp:left rdf:resource="kaof(PI3K Family Hs)"/>
 <bp:right rdf:resource="kaof(ILK)"/>
</bp:BiochemicalReaction>

<bp:BiochemicalReaction rdf:about="99614">
 <bp:displayName rdf:datatype="xsd:string">YES1 -cat-&gt; kaof(YES1)</bp:displayName>
 <bp:left rdf:resource="YES1"/>
 <bp:right rdf:resource="kaof(YES1)"/>
</bp:BiochemicalReaction>

<bp:BiochemicalReaction rdf:about="99613">
 <bp:displayName rdf:datatype="xsd:string">RAP1A -cat-&gt; gtpof(RAP1A)</bp:displayName>
 <bp:left rdf:resource="RAP1A"/>
 <bp:right rdf:resource="gtpof(RAP1A)"/>
</bp:BiochemicalReaction>

<bp:UnificationXref rdf:about="urn:miriam:entrez:gene:2065:GS3231675">
 <bp:db rdf:datatype="xsd:string">Entrez Gene</bp:db>
 <bp:id rdf:datatype="xsd:string">2065</bp:id>
</bp:UnificationXref>

<bp:BiochemicalReaction rdf:about="99616">
 <bp:displayName rdf:datatype="xsd:string">kaof(JAK2) =&gt; taof(STAT3)</bp:displayName>
 <bp:left rdf:resource="kaof(JAK2)"/>
 <bp:right rdf:resource="taof(STAT3)"/>
</bp:BiochemicalReaction>

<bp:BiochemicalReaction rdf:about="99615">
 <bp:displayName rdf:datatype="xsd:string">kaof(EGFR) -&gt; catof(GAB1)</bp:displayName>
 <bp:left rdf:resource="kaof(EGFR)"/>
 <bp:right rdf:resource="catof(GAB1)"/>
</bp:BiochemicalReaction>

<bp:PhysicalEntity rdf:about="CDC2 P@T14">
 <bp:displayName rdf:datatype="xsd:string">CDC2 P@T14</bp:displayName>
</bp:PhysicalEntity>

<bp:UnificationXref rdf:about="urn:selventa:UnificationXref:Genstruct:AREGB">
 <bp:db rdf:datatype="xsd:string">Genstruct</bp:db>
 <bp:id rdf:datatype="xsd:string">GS5146277</bp:id>
</bp:UnificationXref>

<bp:BiochemicalReaction rdf:about="99623">
 <bp:displayName rdf:datatype="xsd:string">exp(CCND1) -gp-&gt; CCND1</bp:displayName>
 <bp:left rdf:resource="exp(CCND1)"/>
 <bp:right rdf:resource="CCND1"/>
</bp:BiochemicalReaction>

<bp:BiochemicalReaction rdf:about="99622">
 <bp:displayName rdf:datatype="xsd:string">protein biosynthesis -subprocessof-* cell proliferation</bp:displayName>
 <bp:left rdf:resource="protein biosynthesis"/>
 <bp:right rdf:resource="cell proliferation"/>
</bp:BiochemicalReaction>

<bp:BiochemicalReaction rdf:about="99621">
 <bp:displayName rdf:datatype="xsd:string">DKK1 -| WNT Family Hs</bp:displayName>
 <bp:left rdf:resource="DKK1"/>
 <bp:right rdf:resource="WNT Family Hs"/>
</bp:BiochemicalReaction>

<bp:UnificationXref rdf:about="urn:selventa:UnificationXref:Genstruct:exp(FOXM1)">
 <bp:db rdf:datatype="xsd:string">Genstruct</bp:db>
 <bp:id rdf:datatype="xsd:string">GS1344133</bp:id>
</bp:UnificationXref>

<bp:UnificationXref rdf:about="urn:selventa:UnificationXref:Genstruct:catof(TERT)">
 <bp:db rdf:datatype="xsd:string">Genstruct</bp:db>
 <bp:id rdf:datatype="xsd:string">GS4351450</bp:id>
</bp:UnificationXref>

<bp:MolecularInteraction rdf:about="99620">
 <bp:displayName rdf:datatype="xsd:string">MAPK1 P@T185 -@- MAPK1</bp:displayName>
 <bp:participant rdf:resource="MAPK1"/>
 <bp:participant rdf:resource="MAPK1 P@T185"/>
</bp:MolecularInteraction>

<bp:BiochemicalReaction rdf:about="99627">
 <bp:displayName rdf:datatype="xsd:string">taof(E2F1) =&gt; exp(CCNA2)</bp:displayName>
 <bp:left rdf:resource="taof(E2F1)"/>
 <bp:right rdf:resource="exp(CCNA2)"/>
</bp:BiochemicalReaction>

<bp:BiochemicalReaction rdf:about="99626">
 <bp:displayName rdf:datatype="xsd:string">kaof(KDR) -&gt; kaof(PI3K Family Hs)</bp:displayName>
 <bp:left rdf:resource="kaof(KDR)"/>
 <bp:right rdf:resource="kaof(PI3K Family Hs)"/>
</bp:BiochemicalReaction>

<bp:BiochemicalReaction rdf:about="99625">
 <bp:displayName rdf:datatype="xsd:string">exp(CCNB1) -gp-&gt; CCNB1</bp:displayName>
 <bp:left rdf:resource="exp(CCNB1)"/>
 <bp:right rdf:resource="CCNB1"/>
</bp:BiochemicalReaction>

<bp:BiochemicalReaction rdf:about="99624">
 <bp:displayName rdf:datatype="xsd:string">EGF -&gt; EGFR P@Y1173</bp:displayName>
 <bp:left rdf:resource="EGF"/>
 <bp:right rdf:resource="EGFR P@Y1173"/>
</bp:BiochemicalReaction>

<bp:UnificationXref rdf:about="urn:miriam:uniprot:Q9NWH9:GS3235410">
 <bp:db rdf:datatype="xsd:string">UniProt</bp:db>
 <bp:id rdf:datatype="xsd:string">Q9NWH9</bp:id>
</bp:UnificationXref>

<bp:BiochemicalReaction rdf:about="99629">
 <bp:displayName rdf:datatype="xsd:string">RAF1 P@S259 =| kaof(RAF1)</bp:displayName>
 <bp:left rdf:resource="RAF1 P@S259"/>
 <bp:right rdf:resource="kaof(RAF1)"/>
</bp:BiochemicalReaction>

<bp:UnificationXref rdf:about="urn:selventa:UnificationXref:Genstruct:CLOCK:ARNTL">
 <bp:db rdf:datatype="xsd:string">Genstruct</bp:db>
 <bp:id rdf:datatype="xsd:string">GS3157226</bp:id>
</bp:UnificationXref>

<bp:BiochemicalReaction rdf:about="99628">
 <bp:displayName rdf:datatype="xsd:string">taof(AP-1 complex Hs) -&gt; exp(CCND1)</bp:displayName>
 <bp:left rdf:resource="taof(AP-1 complex Hs)"/>
 <bp:right rdf:resource="exp(CCND1)"/>
</bp:BiochemicalReaction>

<bp:UnificationXref rdf:about="urn:miriam:uniprot:P37173:GS3350540">
 <bp:db rdf:datatype="xsd:string">UniProt</bp:db>
 <bp:id rdf:datatype="xsd:string">P37173</bp:id>
</bp:UnificationXref>

<bp:UnificationXref rdf:about="urn:miriam:uniprot:O15105:GS3373454">
 <bp:db rdf:datatype="xsd:string">UniProt</bp:db>
 <bp:id rdf:datatype="xsd:string">O15105</bp:id>
</bp:UnificationXref>

<bp:BiochemicalReaction rdf:about="99630">
 <bp:displayName rdf:datatype="xsd:string">kaof(GSK3 Family Hs) =&gt; CTNNB1 P@S33</bp:displayName>
 <bp:left rdf:resource="kaof(GSK3 Family Hs)"/>
 <bp:right rdf:resource="CTNNB1 P@S33"/>
</bp:BiochemicalReaction>

<bp:MolecularInteraction rdf:about="99632">
 <bp:displayName rdf:datatype="xsd:string">PER3:TIMELESS -cc- PER3</bp:displayName>
 <bp:participant rdf:resource="PER3:TIMELESS"/>
 <bp:participant rdf:resource="PER3"/>
</bp:MolecularInteraction>

<bp:MolecularInteraction rdf:about="99631">
 <bp:displayName rdf:datatype="xsd:string">ITGAV:ITGB6 -cc- ITGB6</bp:displayName>
 <bp:participant rdf:resource="ITGB6"/>
 <bp:participant rdf:resource="ITGAV:ITGB6"/>
</bp:MolecularInteraction>

<bp:MolecularInteraction rdf:about="99634">
 <bp:displayName rdf:datatype="xsd:string">KDR -cc- CTNNB1</bp:displayName>
 <bp:participant rdf:resource="CTNNB1"/>
 <bp:participant rdf:resource="KDR"/>
</bp:MolecularInteraction>

<bp:UnificationXref rdf:about="urn:selventa:UnificationXref:Genstruct:HRAS">
 <bp:db rdf:datatype="xsd:string">Genstruct</bp:db>
 <bp:id rdf:datatype="xsd:string">GS1354612</bp:id>
</bp:UnificationXref>

<bp:BiochemicalReaction rdf:about="99633">
 <bp:displayName rdf:datatype="xsd:string">BCAR1 =&gt; kaof(SRC family Hs)</bp:displayName>
 <bp:left rdf:resource="BCAR1"/>
 <bp:right rdf:resource="kaof(SRC family Hs)"/>
</bp:BiochemicalReaction>

<bp:BiochemicalReaction rdf:about="99636">
 <bp:displayName rdf:datatype="xsd:string">HOXD3 -e-&gt; taof(HOXD3)</bp:displayName>
 <bp:left rdf:resource="HOXD3"/>
 <bp:right rdf:resource="taof(HOXD3)"/>
</bp:BiochemicalReaction>

<bp:BiochemicalReaction rdf:about="99635">
 <bp:displayName rdf:datatype="xsd:string">catof(ADAM17) -&gt; sec(TGFA)</bp:displayName>
 <bp:left rdf:resource="catof(ADAM17)"/>
 <bp:right rdf:resource="sec(TGFA)"/>
</bp:BiochemicalReaction>

<bp:BiochemicalReaction rdf:about="99638">
 <bp:displayName rdf:datatype="xsd:string">exp(CDKN2B) -gp-&gt; CDKN2B</bp:displayName>
 <bp:left rdf:resource="exp(CDKN2B)"/>
 <bp:right rdf:resource="CDKN2B"/>
</bp:BiochemicalReaction>

<bp:BiochemicalReaction rdf:about="99637">
 <bp:displayName rdf:datatype="xsd:string">CHEK1 P@S345 =&gt; kaof(CHEK1)</bp:displayName>
 <bp:left rdf:resource="CHEK1 P@S345"/>
 <bp:right rdf:resource="kaof(CHEK1)"/>
</bp:BiochemicalReaction>

<bp:MolecularInteraction rdf:about="99639">
 <bp:displayName rdf:datatype="xsd:string">PDGFRB:PLAUR -cc- PLAUR</bp:displayName>
 <bp:participant rdf:resource="PDGFRB:PLAUR"/>
 <bp:participant rdf:resource="PLAUR"/>
</bp:MolecularInteraction>

<bp:UnificationXref rdf:about="urn:selventa:UnificationXref:Genstruct:cyclic AMP">
 <bp:db rdf:datatype="xsd:string">Genstruct</bp:db>
 <bp:id rdf:datatype="xsd:string">GS42612</bp:id>
</bp:UnificationXref>

<bp:UnificationXref rdf:about="urn:miriam:entrez:gene:6009:GS3260640">
 <bp:db rdf:datatype="xsd:string">Entrez Gene</bp:db>
 <bp:id rdf:datatype="xsd:string">6009</bp:id>
</bp:UnificationXref>

<bp:PhysicalEntity rdf:about="TP53 P@S20">
 <bp:displayName rdf:datatype="xsd:string">TP53 P@S20</bp:displayName>
</bp:PhysicalEntity>

<bp:UnificationXref rdf:about="urn:selventa:UnificationXref:Genstruct:TGFB1:TGFBR2">
 <bp:db rdf:datatype="xsd:string">Genstruct</bp:db>
 <bp:id rdf:datatype="xsd:string">GS3200451</bp:id>
</bp:UnificationXref>

<bp:PhysicalEntity rdf:about="STAT5A">
 <bp:xref rdf:resource="urn:selventa:UnificationXref:Genstruct:STAT5A"/>
 <bp:displayName rdf:datatype="xsd:string">STAT5A</bp:displayName>
</bp:PhysicalEntity>

<bp:PhysicalEntity rdf:about="STAT5B">
 <bp:xref rdf:resource="urn:selventa:UnificationXref:Genstruct:STAT5B"/>
 <bp:displayName rdf:datatype="xsd:string">STAT5B</bp:displayName>
</bp:PhysicalEntity>

<bp:UnificationXref rdf:about="urn:selventa:UnificationXref:Genstruct:YES1">
 <bp:db rdf:datatype="xsd:string">Genstruct</bp:db>
 <bp:id rdf:datatype="xsd:string">GS1426044</bp:id>
</bp:UnificationXref>

<bp:UnificationXref rdf:about="urn:selventa:UnificationXref:Genstruct:RBL2">
 <bp:db rdf:datatype="xsd:string">Genstruct</bp:db>
 <bp:id rdf:datatype="xsd:string">GS1406404</bp:id>
</bp:UnificationXref>

<bp:BiochemicalReaction rdf:about="99651">
 <bp:displayName rdf:datatype="xsd:string">MAPK8 -cat-&gt; kaof(MAPK8)</bp:displayName>
 <bp:left rdf:resource="MAPK8"/>
 <bp:right rdf:resource="kaof(MAPK8)"/>
</bp:BiochemicalReaction>

<bp:BiochemicalReaction rdf:about="99650">
 <bp:displayName rdf:datatype="xsd:string">Cyclic GMP -| cell proliferation</bp:displayName>
 <bp:left rdf:resource="Cyclic GMP"/>
 <bp:right rdf:resource="cell proliferation"/>
</bp:BiochemicalReaction>

<bp:UnificationXref rdf:about="urn:selventa:UnificationXref:Genstruct:RBL1">
 <bp:db rdf:datatype="xsd:string">Genstruct</bp:db>
 <bp:id rdf:datatype="xsd:string">GS1406374</bp:id>
</bp:UnificationXref>

<bp:UnificationXref rdf:about="urn:selventa:UnificationXref:Genstruct:exp(PER3)">
 <bp:db rdf:datatype="xsd:string">Genstruct</bp:db>
 <bp:id rdf:datatype="xsd:string">GS1440273</bp:id>
</bp:UnificationXref>

<bp:PhysicalEntity rdf:about="TP53 P@S15">
 <bp:displayName rdf:datatype="xsd:string">TP53 P@S15</bp:displayName>
</bp:PhysicalEntity>

<bp:MolecularInteraction rdf:about="99646">
 <bp:displayName rdf:datatype="xsd:string">exp(CTNNB1) -pos- CTNNB1</bp:displayName>
 <bp:participant rdf:resource="exp(CTNNB1)"/>
 <bp:participant rdf:resource="CTNNB1"/>
</bp:MolecularInteraction>

<bp:PhysicalEntity rdf:about="ANAPC1">
 <bp:xref rdf:resource="urn:selventa:UnificationXref:Genstruct:ANAPC1"/>
 <bp:displayName rdf:datatype="xsd:string">ANAPC1</bp:displayName>
</bp:PhysicalEntity>

<bp:PhysicalEntity rdf:about="ANAPC2">
 <bp:xref rdf:resource="urn:selventa:UnificationXref:Genstruct:ANAPC2"/>
 <bp:displayName rdf:datatype="xsd:string">ANAPC2</bp:displayName>
</bp:PhysicalEntity>

<bp:MolecularInteraction rdf:about="99647">
 <bp:displayName rdf:datatype="xsd:string">exp(DLK1) -pos- DLK1</bp:displayName>
 <bp:participant rdf:resource="exp(DLK1)"/>
 <bp:participant rdf:resource="DLK1"/>
</bp:MolecularInteraction>

<bp:BiochemicalReaction rdf:about="99648">
 <bp:displayName rdf:datatype="xsd:string">catof(TSC1:TSC2) =| gtpof(RHEB)</bp:displayName>
 <bp:left rdf:resource="catof(TSC1:TSC2)"/>
 <bp:right rdf:resource="gtpof(RHEB)"/>
</bp:BiochemicalReaction>

<bp:MolecularInteraction rdf:about="99649">
 <bp:displayName rdf:datatype="xsd:string">CEBPA:NR3C1 -cc- CEBPA</bp:displayName>
 <bp:participant rdf:resource="CEBPA"/>
 <bp:participant rdf:resource="CEBPA:NR3C1"/>
</bp:MolecularInteraction>

<bp:PhysicalEntity rdf:about="ANAPC5">
 <bp:xref rdf:resource="urn:selventa:UnificationXref:Genstruct:ANAPC5"/>
 <bp:displayName rdf:datatype="xsd:string">ANAPC5</bp:displayName>
</bp:PhysicalEntity>

<bp:PhysicalEntity rdf:about="ANAPC4">
 <bp:xref rdf:resource="urn:selventa:UnificationXref:Genstruct:ANAPC4"/>
 <bp:displayName rdf:datatype="xsd:string">ANAPC4</bp:displayName>
</bp:PhysicalEntity>

<bp:MolecularInteraction rdf:about="99640">
 <bp:displayName rdf:datatype="xsd:string">ITGAV:ITGB6 -cc- ITGAV</bp:displayName>
 <bp:participant rdf:resource="ITGAV"/>
 <bp:participant rdf:resource="ITGAV:ITGB6"/>
</bp:MolecularInteraction>

<bp:BiochemicalReaction rdf:about="99641">
 <bp:displayName rdf:datatype="xsd:string">RAS Family Hs -cat-&gt; gtpof(Ras family Hs)</bp:displayName>
 <bp:left rdf:resource="RAS Family Hs"/>
 <bp:right rdf:resource="gtpof(Ras family Hs)"/>
</bp:BiochemicalReaction>

<bp:BiochemicalReaction rdf:about="99642">
 <bp:displayName rdf:datatype="xsd:string">Dinoprostone -&gt; catof(PTGER4)</bp:displayName>
 <bp:left rdf:resource="Dinoprostone"/>
 <bp:right rdf:resource="catof(PTGER4)"/>
</bp:BiochemicalReaction>

<bp:MolecularInteraction rdf:about="99643">
 <bp:displayName rdf:datatype="xsd:string">GSK3B P@S9 -@- GSK3B</bp:displayName>
 <bp:participant rdf:resource="GSK3B P@S9"/>
 <bp:participant rdf:resource="GSK3B"/>
</bp:MolecularInteraction>

<bp:BiochemicalReaction rdf:about="99644">
 <bp:displayName rdf:datatype="xsd:string">MMP9 -cat-&gt; catof(MMP9)</bp:displayName>
 <bp:left rdf:resource="MMP9"/>
 <bp:right rdf:resource="catof(MMP9)"/>
</bp:BiochemicalReaction>

<bp:BiochemicalReaction rdf:about="99645">
 <bp:displayName rdf:datatype="xsd:string">PTEN -cat-&gt; paof(PTEN)</bp:displayName>
 <bp:left rdf:resource="PTEN"/>
 <bp:right rdf:resource="paof(PTEN)"/>
</bp:BiochemicalReaction>

<bp:UnificationXref rdf:about="urn:selventa:UnificationXref:Genstruct:ETS1">
 <bp:db rdf:datatype="xsd:string">Genstruct</bp:db>
 <bp:id rdf:datatype="xsd:string">GS1342036</bp:id>
</bp:UnificationXref>

<bp:PhysicalEntity rdf:about="VEGFC">
 <bp:xref rdf:resource="urn:selventa:UnificationXref:Genstruct:VEGFC"/>
 <bp:displayName rdf:datatype="xsd:string">VEGFC</bp:displayName>
</bp:PhysicalEntity>

<bp:UnificationXref rdf:about="urn:selventa:UnificationXref:Genstruct:exp(PER2)">
 <bp:db rdf:datatype="xsd:string">Genstruct</bp:db>
 <bp:id rdf:datatype="xsd:string">GS1440301</bp:id>
</bp:UnificationXref>

<bp:PhysicalEntity rdf:about="VEGFA">
 <bp:xref rdf:resource="urn:selventa:UnificationXref:Genstruct:VEGFA"/>
 <bp:displayName rdf:datatype="xsd:string">VEGFA</bp:displayName>
</bp:PhysicalEntity>

<bp:PhysicalEntity rdf:about="ANAPC7">
 <bp:xref rdf:resource="urn:selventa:UnificationXref:Genstruct:ANAPC7"/>
 <bp:displayName rdf:datatype="xsd:string">ANAPC7</bp:displayName>
</bp:PhysicalEntity>

<bp:UnificationXref rdf:about="urn:selventa:UnificationXref:Genstruct:exp(DLK1)">
 <bp:db rdf:datatype="xsd:string">Genstruct</bp:db>
 <bp:id rdf:datatype="xsd:string">GS1437374</bp:id>
</bp:UnificationXref>

<bp:PhysicalEntity rdf:about="MAPK3 P@Y187">
 <bp:displayName rdf:datatype="xsd:string">MAPK3 P@Y187</bp:displayName>
</bp:PhysicalEntity>

<bp:UnificationXref rdf:about="urn:selventa:UnificationXref:Genstruct:FRAP1">
 <bp:db rdf:datatype="xsd:string">Genstruct</bp:db>
 <bp:id rdf:datatype="xsd:string">GS1344625</bp:id>
</bp:UnificationXref>

<bp:UnificationXref rdf:about="urn:selventa:UnificationXref:Genstruct:kaof(RAF family Hs)">
 <bp:db rdf:datatype="xsd:string">Genstruct</bp:db>
 <bp:id rdf:datatype="xsd:string">GS3354673</bp:id>
</bp:UnificationXref>

<bp:PhysicalEntity rdf:about="kaof(EGFR:ERBB2)">
 <bp:displayName rdf:datatype="xsd:string">kaof(EGFR:ERBB2)</bp:displayName>
</bp:PhysicalEntity>

<bp:PhysicalEntity rdf:about="chromosome segregation">
 <bp:xref rdf:resource="urn:selventa:UnificationXref:Genstruct:chromosome segregation"/>
 <bp:displayName rdf:datatype="xsd:string">chromosome segregation</bp:displayName>
</bp:PhysicalEntity>

<bp:UnificationXref rdf:about="urn:miriam:entrez:gene:8643:GS1435736">
 <bp:db rdf:datatype="xsd:string">Entrez Gene</bp:db>
 <bp:id rdf:datatype="xsd:string">8643</bp:id>
</bp:UnificationXref>

<bp:UnificationXref rdf:about="urn:selventa:UnificationXref:Genstruct:CDKN2D">
 <bp:db rdf:datatype="xsd:string">Genstruct</bp:db>
 <bp:id rdf:datatype="xsd:string">GS1327705</bp:id>
</bp:UnificationXref>

<bp:PhysicalEntity rdf:about="RAF1 P@S259">
 <bp:displayName rdf:datatype="xsd:string">RAF1 P@S259</bp:displayName>
</bp:PhysicalEntity>

<bp:PhysicalEntity rdf:about="KRAS">
 <bp:xref rdf:resource="urn:selventa:UnificationXref:Genstruct:KRAS"/>
 <bp:displayName rdf:datatype="xsd:string">KRAS</bp:displayName>
</bp:PhysicalEntity>

<bp:UnificationXref rdf:about="urn:selventa:UnificationXref:Genstruct:CDKN2A">
 <bp:db rdf:datatype="xsd:string">Genstruct</bp:db>
 <bp:id rdf:datatype="xsd:string">GS1327653</bp:id>
</bp:UnificationXref>

<bp:PhysicalEntity rdf:about="catof(SMO)">
 <bp:xref rdf:resource="urn:miriam:entrez:gene:54498:GS6213211"/>
 <bp:xref rdf:resource="urn:miriam:uniprot:Q99835:GS6213211"/>
 <bp:xref rdf:resource="urn:miriam:uniprot:Q9NWM0:GS6213211"/>
 <bp:xref rdf:resource="urn:selventa:UnificationXref:Genstruct:catof(SMO)"/>
 <bp:xref rdf:resource="urn:miriam:entrez:gene:6608:GS6213211"/>
 <bp:displayName rdf:datatype="xsd:string">catof(SMO)</bp:displayName>
</bp:PhysicalEntity>

<bp:UnificationXref rdf:about="urn:miriam:entrez:gene:10411:GS3330412">
 <bp:db rdf:datatype="xsd:string">Entrez Gene</bp:db>
 <bp:id rdf:datatype="xsd:string">10411</bp:id>
</bp:UnificationXref>

<bp:UnificationXref rdf:about="urn:selventa:UnificationXref:Genstruct:CDKN2C">
 <bp:db rdf:datatype="xsd:string">Genstruct</bp:db>
 <bp:id rdf:datatype="xsd:string">GS1327675</bp:id>
</bp:UnificationXref>

<bp:UnificationXref rdf:about="urn:selventa:UnificationXref:Genstruct:kaof(TGFBR1)">
 <bp:db rdf:datatype="xsd:string">Genstruct</bp:db>
 <bp:id rdf:datatype="xsd:string">GS3252357</bp:id>
</bp:UnificationXref>

<bp:UnificationXref rdf:about="urn:selventa:UnificationXref:Genstruct:CDKN2B">
 <bp:db rdf:datatype="xsd:string">Genstruct</bp:db>
 <bp:id rdf:datatype="xsd:string">GS1327665</bp:id>
</bp:UnificationXref>

<bp:UnificationXref rdf:about="urn:selventa:UnificationXref:Genstruct:kaof(AKT Family Hs)">
 <bp:db rdf:datatype="xsd:string">Genstruct</bp:db>
 <bp:id rdf:datatype="xsd:string">GS3223451</bp:id>
</bp:UnificationXref>

<bp:UnificationXref rdf:about="urn:miriam:entrez:gene:5742:GS3232540">
 <bp:db rdf:datatype="xsd:string">Entrez Gene</bp:db>
 <bp:id rdf:datatype="xsd:string">5742</bp:id>
</bp:UnificationXref>

<bp:PhysicalEntity rdf:about="AREGB">
 <bp:xref rdf:resource="urn:selventa:UnificationXref:Genstruct:AREGB"/>
 <bp:displayName rdf:datatype="xsd:string">AREGB</bp:displayName>
</bp:PhysicalEntity>

<bp:PhysicalEntity rdf:about="exp(CDKN2D)">
 <bp:xref rdf:resource="urn:selventa:UnificationXref:Genstruct:exp(CDKN2D)"/>
 <bp:xref rdf:resource="urn:miriam:entrez:gene:1032:GS1327702"/>
 <bp:xref rdf:resource="urn:miriam:uniprot:P55273:GS1327702"/>
 <bp:displayName rdf:datatype="xsd:string">exp(CDKN2D)</bp:displayName>
</bp:PhysicalEntity>

<bp:UnificationXref rdf:about="urn:selventa:UnificationXref:Genstruct:FGF1">
 <bp:db rdf:datatype="xsd:string">Genstruct</bp:db>
 <bp:id rdf:datatype="xsd:string">GS1343350</bp:id>
</bp:UnificationXref>

<bp:UnificationXref rdf:about="urn:selventa:UnificationXref:Genstruct:Prostaglandin H2">
 <bp:db rdf:datatype="xsd:string">Genstruct</bp:db>
 <bp:id rdf:datatype="xsd:string">GS431514</bp:id>
</bp:UnificationXref>

<bp:UnificationXref rdf:about="urn:selventa:UnificationXref:Genstruct:FGF2">
 <bp:db rdf:datatype="xsd:string">Genstruct</bp:db>
 <bp:id rdf:datatype="xsd:string">GS1343362</bp:id>
</bp:UnificationXref>

<bp:UnificationXref rdf:about="urn:selventa:UnificationXref:Genstruct:CDKN1C">
 <bp:db rdf:datatype="xsd:string">Genstruct</bp:db>
 <bp:id rdf:datatype="xsd:string">GS1327645</bp:id>
</bp:UnificationXref>

<bp:UnificationXref rdf:about="urn:selventa:UnificationXref:Genstruct:CDKN1B">
 <bp:db rdf:datatype="xsd:string">Genstruct</bp:db>
 <bp:id rdf:datatype="xsd:string">GS1327637</bp:id>
</bp:UnificationXref>

<bp:UnificationXref rdf:about="urn:selventa:UnificationXref:Genstruct:CDKN1A">
 <bp:db rdf:datatype="xsd:string">Genstruct</bp:db>
 <bp:id rdf:datatype="xsd:string">GS1327627</bp:id>
</bp:UnificationXref>

<bp:UnificationXref rdf:about="urn:selventa:UnificationXref:Genstruct:exp(PRIM2)">
 <bp:db rdf:datatype="xsd:string">Genstruct</bp:db>
 <bp:id rdf:datatype="xsd:string">GS1402274</bp:id>
</bp:UnificationXref>

<bp:UnificationXref rdf:about="urn:selventa:UnificationXref:Genstruct:exp(EIF4G1)">
 <bp:db rdf:datatype="xsd:string">Genstruct</bp:db>
 <bp:id rdf:datatype="xsd:string">GS1340553</bp:id>
</bp:UnificationXref>

<bp:PhysicalEntity rdf:about="TGFB1:TGFBR2">
 <bp:xref rdf:resource="urn:selventa:UnificationXref:Genstruct:TGFB1:TGFBR2"/>
 <bp:displayName rdf:datatype="xsd:string">TGFB1:TGFBR2</bp:displayName>
</bp:PhysicalEntity>

<bp:PhysicalEntity rdf:about="PDPK1">
 <bp:xref rdf:resource="urn:selventa:UnificationXref:Genstruct:PDPK1"/>
 <bp:displayName rdf:datatype="xsd:string">PDPK1</bp:displayName>
</bp:PhysicalEntity>

<bp:PhysicalEntity rdf:about="PTGES">
 <bp:xref rdf:resource="urn:selventa:UnificationXref:Genstruct:PTGES"/>
 <bp:displayName rdf:datatype="xsd:string">PTGES</bp:displayName>
</bp:PhysicalEntity>

<bp:UnificationXref rdf:about="urn:selventa:UnificationXref:Genstruct:CRY2">
 <bp:db rdf:datatype="xsd:string">Genstruct</bp:db>
 <bp:id rdf:datatype="xsd:string">GS1333270</bp:id>
</bp:UnificationXref>

<bp:UnificationXref rdf:about="urn:selventa:UnificationXref:Genstruct:CRY1">
 <bp:db rdf:datatype="xsd:string">Genstruct</bp:db>
 <bp:id rdf:datatype="xsd:string">GS1333262</bp:id>
</bp:UnificationXref>

<bp:UnificationXref rdf:about="urn:miriam:uniprot:P61586:GS3332011">
 <bp:db rdf:datatype="xsd:string">UniProt</bp:db>
 <bp:id rdf:datatype="xsd:string">P61586</bp:id>
</bp:UnificationXref>

<bp:UnificationXref rdf:about="urn:selventa:UnificationXref:Genstruct:extracellular">
 <bp:db rdf:datatype="xsd:string">Genstruct</bp:db>
 <bp:id rdf:datatype="xsd:string">GS67</bp:id>
</bp:UnificationXref>

<bp:PhysicalEntity rdf:about="taof(BHLHE41)">
 <bp:xref rdf:resource="urn:miriam:uniprot:Q9C0J9:GS3341261"/>
 <bp:xref rdf:resource="urn:selventa:UnificationXref:Genstruct:taof(BHLHE41)"/>
 <bp:xref rdf:resource="urn:miriam:entrez:gene:79365:GS3341261"/>
 <bp:displayName rdf:datatype="xsd:string">taof(BHLHE41)</bp:displayName>
</bp:PhysicalEntity>

<bp:UnificationXref rdf:about="urn:selventa:UnificationXref:Genstruct:ITGA3:ITGB1">
 <bp:db rdf:datatype="xsd:string">Genstruct</bp:db>
 <bp:id rdf:datatype="xsd:string">GS3164603</bp:id>
</bp:UnificationXref>

<bp:UnificationXref rdf:about="urn:selventa:UnificationXref:Genstruct:MEOX2">
 <bp:db rdf:datatype="xsd:string">Genstruct</bp:db>
 <bp:id rdf:datatype="xsd:string">GS1365725</bp:id>
</bp:UnificationXref>

<bp:UnificationXref rdf:about="urn:selventa:UnificationXref:Genstruct:kaof(TGFBR2)">
 <bp:db rdf:datatype="xsd:string">Genstruct</bp:db>
 <bp:id rdf:datatype="xsd:string">GS3350540</bp:id>
</bp:UnificationXref>

<bp:UnificationXref rdf:about="urn:miriam:uniprot:Q04637:GS1340553">
 <bp:db rdf:datatype="xsd:string">UniProt</bp:db>
 <bp:id rdf:datatype="xsd:string">Q04637</bp:id>
</bp:UnificationXref>

<bp:PhysicalEntity rdf:about="taof(BHLHE40)">
 <bp:xref rdf:resource="urn:miriam:uniprot:O14503:GS3510611"/>
 <bp:xref rdf:resource="urn:miriam:uniprot:A8MT69:GS3510611"/>
 <bp:xref rdf:resource="urn:selventa:UnificationXref:Genstruct:taof(BHLHE40)"/>
 <bp:xref rdf:resource="urn:miriam:entrez:gene:8553:GS3510611"/>
 <bp:xref rdf:resource="urn:miriam:uniprot:Q9P2X7:GS3510611"/>
 <bp:displayName rdf:datatype="xsd:string">taof(BHLHE40)</bp:displayName>
</bp:PhysicalEntity>

<bp:UnificationXref rdf:about="urn:miriam:entrez:gene:5063:GS1327624">
 <bp:db rdf:datatype="xsd:string">Entrez Gene</bp:db>
 <bp:id rdf:datatype="xsd:string">5063</bp:id>
</bp:UnificationXref>

<bp:PhysicalEntity rdf:about="p38 MAPK Family Hs">
 <bp:xref rdf:resource="urn:selventa:UnificationXref:Genstruct:p38 MAPK Family Hs"/>
 <bp:displayName rdf:datatype="xsd:string">p38 MAPK Family Hs</bp:displayName>
</bp:PhysicalEntity>

<bp:PhysicalEntity rdf:about="NR1D1">
 <bp:xref rdf:resource="urn:selventa:UnificationXref:Genstruct:NR1D1"/>
 <bp:displayName rdf:datatype="xsd:string">NR1D1</bp:displayName>
</bp:PhysicalEntity>

<bp:UnificationXref rdf:about="urn:miriam:entrez:gene:5747:GS3332100">
 <bp:db rdf:datatype="xsd:string">Entrez Gene</bp:db>
 <bp:id rdf:datatype="xsd:string">5747</bp:id>
</bp:UnificationXref>

<bp:PhysicalEntity rdf:about="FAM33A">
 <bp:xref rdf:resource="urn:selventa:UnificationXref:Genstruct:FAM33A"/>
 <bp:displayName rdf:datatype="xsd:string">FAM33A</bp:displayName>
</bp:PhysicalEntity>

<bp:UnificationXref rdf:about="urn:miriam:uniprot:O75197:GS4473744">
 <bp:db rdf:datatype="xsd:string">UniProt</bp:db>
 <bp:id rdf:datatype="xsd:string">O75197</bp:id>
</bp:UnificationXref>

<bp:UnificationXref rdf:about="urn:miriam:uniprot:Q15418:GS3244473">
 <bp:db rdf:datatype="xsd:string">UniProt</bp:db>
 <bp:id rdf:datatype="xsd:string">Q15418</bp:id>
</bp:UnificationXref>

<bp:UnificationXref rdf:about="urn:selventa:UnificationXref:Genstruct:paof(PP2A catalytic family Hs)">
 <bp:db rdf:datatype="xsd:string">Genstruct</bp:db>
 <bp:id rdf:datatype="xsd:string">GS3506662</bp:id>
</bp:UnificationXref>

<bp:PhysicalEntity rdf:about="Cyclic GMP">
 <bp:xref rdf:resource="urn:selventa:UnificationXref:Genstruct:Cyclic GMP"/>
 <bp:displayName rdf:datatype="xsd:string">Cyclic GMP</bp:displayName>
</bp:PhysicalEntity>

<bp:PhysicalEntity rdf:about="MEOX2">
 <bp:xref rdf:resource="urn:selventa:UnificationXref:Genstruct:MEOX2"/>
 <bp:displayName rdf:datatype="xsd:string">MEOX2</bp:displayName>
</bp:PhysicalEntity>

<bp:UnificationXref rdf:about="urn:selventa:UnificationXref:Genstruct:BCAR1">
 <bp:db rdf:datatype="xsd:string">Genstruct</bp:db>
 <bp:id rdf:datatype="xsd:string">GS1447022</bp:id>
</bp:UnificationXref>

<bp:PhysicalEntity rdf:about="MAPK1 P@T185">
 <bp:displayName rdf:datatype="xsd:string">MAPK1 P@T185</bp:displayName>
</bp:PhysicalEntity>

<bp:PhysicalEntity rdf:about="MMP9">
 <bp:xref rdf:resource="urn:selventa:UnificationXref:Genstruct:MMP9"/>
 <bp:displayName rdf:datatype="xsd:string">MMP9</bp:displayName>
</bp:PhysicalEntity>

<bp:UnificationXref rdf:about="urn:selventa:UnificationXref:Genstruct:kaof(ATR)">
 <bp:db rdf:datatype="xsd:string">Genstruct</bp:db>
 <bp:id rdf:datatype="xsd:string">GS3235756</bp:id>
</bp:UnificationXref>

<bp:UnificationXref rdf:about="urn:selventa:UnificationXref:Genstruct:CCNE1">
 <bp:db rdf:datatype="xsd:string">Genstruct</bp:db>
 <bp:id rdf:datatype="xsd:string">GS1326167</bp:id>
</bp:UnificationXref>

<bp:UnificationXref rdf:about="urn:selventa:UnificationXref:Genstruct:CCNE2">
 <bp:db rdf:datatype="xsd:string">Genstruct</bp:db>
 <bp:id rdf:datatype="xsd:string">GS1442654</bp:id>
</bp:UnificationXref>

<bp:UnificationXref rdf:about="urn:selventa:UnificationXref:Genstruct:catof(LRP5)">
 <bp:db rdf:datatype="xsd:string">Genstruct</bp:db>
 <bp:id rdf:datatype="xsd:string">GS4473744</bp:id>
</bp:UnificationXref>

<bp:BiochemicalReaction rdf:about="98590">
 <bp:displayName rdf:datatype="xsd:string">CRY2:PER2 -| CLOCK:ARNTL</bp:displayName>
 <bp:left rdf:resource="CRY2:PER2"/>
 <bp:right rdf:resource="CLOCK:ARNTL"/>
</bp:BiochemicalReaction>

<bp:BiochemicalReaction rdf:about="98591">
 <bp:displayName rdf:datatype="xsd:string">calcineurin complex Hs -cat-&gt; paof(Calcineurin complex Hs)</bp:displayName>
 <bp:left rdf:resource="calcineurin complex Hs"/>
 <bp:right rdf:resource="paof(Calcineurin complex Hs)"/>
</bp:BiochemicalReaction>

<bp:MolecularInteraction rdf:about="98592">
 <bp:displayName rdf:datatype="xsd:string">EIF4EBP1 P@T70 -@- EIF4EBP1</bp:displayName>
 <bp:participant rdf:resource="EIF4EBP1 P@T70"/>
 <bp:participant rdf:resource="EIF4EBP1"/>
</bp:MolecularInteraction>

<bp:PhysicalEntity rdf:about="taof(NR1D1)">
 <bp:xref rdf:resource="urn:selventa:UnificationXref:Genstruct:taof(NR1D1)"/>
 <bp:xref rdf:resource="urn:miriam:uniprot:P20393:GS3260253"/>
 <bp:xref rdf:resource="urn:miriam:entrez:gene:9572:GS3260253"/>
 <bp:displayName rdf:datatype="xsd:string">taof(NR1D1)</bp:displayName>
</bp:PhysicalEntity>

<bp:UnificationXref rdf:about="urn:miriam:uniprot:P08151:GS1347217">
 <bp:db rdf:datatype="xsd:string">UniProt</bp:db>
 <bp:id rdf:datatype="xsd:string">P08151</bp:id>
</bp:UnificationXref>

<bp:PhysicalEntity rdf:about="catof(PTGES)">
 <bp:xref rdf:resource="urn:miriam:uniprot:O14684:GS3350214"/>
 <bp:xref rdf:resource="urn:miriam:entrez:gene:9536:GS3350214"/>
 <bp:xref rdf:resource="urn:selventa:UnificationXref:Genstruct:catof(PTGES)"/>
 <bp:displayName rdf:datatype="xsd:string">catof(PTGES)</bp:displayName>
</bp:PhysicalEntity>

<bp:UnificationXref rdf:about="urn:selventa:UnificationXref:Genstruct:SMAD2:SMAD3:SMAD4">
 <bp:db rdf:datatype="xsd:string">Genstruct</bp:db>
 <bp:id rdf:datatype="xsd:string">GS3353077</bp:id>
</bp:UnificationXref>

<bp:UnificationXref rdf:about="urn:selventa:UnificationXref:Genstruct:CCND2">
 <bp:db rdf:datatype="xsd:string">Genstruct</bp:db>
 <bp:id rdf:datatype="xsd:string">GS1326153</bp:id>
</bp:UnificationXref>

<bp:UnificationXref rdf:about="urn:selventa:UnificationXref:Genstruct:CCND3">
 <bp:db rdf:datatype="xsd:string">Genstruct</bp:db>
 <bp:id rdf:datatype="xsd:string">GS1326161</bp:id>
</bp:UnificationXref>

<bp:PhysicalEntity rdf:about="p38 MAPK family Hs P@T180">
 <bp:displayName rdf:datatype="xsd:string">p38 MAPK family Hs P@T180</bp:displayName>
</bp:PhysicalEntity>

<bp:PhysicalEntity rdf:about="exp(CDC2)">
 <bp:xref rdf:resource="urn:miriam:entrez:gene:983:GS1327166"/>
 <bp:xref rdf:resource="urn:selventa:UnificationXref:Genstruct:exp(CDC2)"/>
 <bp:xref rdf:resource="urn:miriam:uniprot:P28340:GS1327166"/>
 <bp:xref rdf:resource="urn:miriam:uniprot:P06493:GS1327166"/>
 <bp:xref rdf:resource="urn:miriam:entrez:gene:5424:GS1327166"/>
 <bp:displayName rdf:datatype="xsd:string">exp(CDC2)</bp:displayName>
</bp:PhysicalEntity>

<bp:UnificationXref rdf:about="urn:selventa:UnificationXref:Genstruct:CCND1">
 <bp:db rdf:datatype="xsd:string">Genstruct</bp:db>
 <bp:id rdf:datatype="xsd:string">GS1322741</bp:id>
</bp:UnificationXref>

<bp:BiochemicalReaction rdf:about="98594">
 <bp:displayName rdf:datatype="xsd:string">GRB2 -cat-&gt; catof(GRB2)</bp:displayName>
 <bp:left rdf:resource="GRB2"/>
 <bp:right rdf:resource="catof(GRB2)"/>
</bp:BiochemicalReaction>

<bp:UnificationXref rdf:about="urn:miriam:uniprot:P49841:GS3234065">
 <bp:db rdf:datatype="xsd:string">UniProt</bp:db>
 <bp:id rdf:datatype="xsd:string">P49841</bp:id>
</bp:UnificationXref>

<bp:MolecularInteraction rdf:about="98593">
 <bp:displayName rdf:datatype="xsd:string">TP53 P@S15 -@- TP53</bp:displayName>
 <bp:participant rdf:resource="TP53"/>
 <bp:participant rdf:resource="TP53 P@S15"/>
</bp:MolecularInteraction>

<bp:MolecularInteraction rdf:about="98596">
 <bp:displayName rdf:datatype="xsd:string">ANAPC5 -cc- Anaphase Promoting Complex Family Hs</bp:displayName>
 <bp:participant rdf:resource="Anaphase Promoting Complex Family Hs"/>
 <bp:participant rdf:resource="ANAPC5"/>
</bp:MolecularInteraction>

<bp:BiochemicalReaction rdf:about="98595">
 <bp:displayName rdf:datatype="xsd:string">CDC25C -cat-&gt; paof(CDC25C)</bp:displayName>
 <bp:left rdf:resource="CDC25C"/>
 <bp:right rdf:resource="paof(CDC25C)"/>
</bp:BiochemicalReaction>

<bp:PhysicalEntity rdf:about="TGF-beta Family Hs">
 <bp:xref rdf:resource="urn:selventa:UnificationXref:Genstruct:TGF-beta Family Hs"/>
 <bp:displayName rdf:datatype="xsd:string">TGF-beta Family Hs</bp:displayName>
</bp:PhysicalEntity>

<bp:BiochemicalReaction rdf:about="98598">
 <bp:displayName rdf:datatype="xsd:string">NKD2 -| catof(Dishevelled Family Hs)</bp:displayName>
 <bp:left rdf:resource="NKD2"/>
 <bp:right rdf:resource="catof(Dishevelled Family Hs)"/>
</bp:BiochemicalReaction>

<bp:BiochemicalReaction rdf:about="98597">
 <bp:displayName rdf:datatype="xsd:string">DKK1 -| catof(LRP6)</bp:displayName>
 <bp:left rdf:resource="DKK1"/>
 <bp:right rdf:resource="catof(LRP6)"/>
</bp:BiochemicalReaction>

<bp:UnificationXref rdf:about="urn:selventa:UnificationXref:Genstruct:catof(LRP6)">
 <bp:db rdf:datatype="xsd:string">Genstruct</bp:db>
 <bp:id rdf:datatype="xsd:string">GS4473742</bp:id>
</bp:UnificationXref>

<bp:BiochemicalReaction rdf:about="98599">
 <bp:displayName rdf:datatype="xsd:string">CCNA1 =&gt; kaof(CDK2)</bp:displayName>
 <bp:left rdf:resource="CCNA1"/>
 <bp:right rdf:resource="kaof(CDK2)"/>
</bp:BiochemicalReaction>

<bp:PhysicalEntity rdf:about="PTCH1:CCNB1">
 <bp:xref rdf:resource="urn:selventa:UnificationXref:Genstruct:PTCH1:CCNB1"/>
 <bp:displayName rdf:datatype="xsd:string">PTCH1:CCNB1</bp:displayName>
</bp:PhysicalEntity>

<bp:UnificationXref rdf:about="urn:miriam:entrez:gene:993:GS3236527">
 <bp:db rdf:datatype="xsd:string">Entrez Gene</bp:db>
 <bp:id rdf:datatype="xsd:string">993</bp:id>
</bp:UnificationXref>

<bp:PhysicalEntity rdf:about="catof(ADRB1)">
 <bp:xref rdf:resource="urn:selventa:UnificationXref:Genstruct:catof(ADRB1)"/>
 <bp:xref rdf:resource="urn:miriam:uniprot:P08588:GS3323747"/>
 <bp:xref rdf:resource="urn:miriam:entrez:gene:153:GS3323747"/>
 <bp:displayName rdf:datatype="xsd:string">catof(ADRB1)</bp:displayName>
</bp:PhysicalEntity>

<bp:UnificationXref rdf:about="urn:selventa:UnificationXref:Genstruct:kaof(SGK1)">
 <bp:db rdf:datatype="xsd:string">Genstruct</bp:db>
 <bp:id rdf:datatype="xsd:string">GS3243564</bp:id>
</bp:UnificationXref>

<bp:UnificationXref rdf:about="urn:selventa:UnificationXref:Genstruct:TGFB1:TGFBR2:TGFBR3">
 <bp:db rdf:datatype="xsd:string">Genstruct</bp:db>
 <bp:id rdf:datatype="xsd:string">GS7642517</bp:id>
</bp:UnificationXref>

<bp:PhysicalEntity rdf:about="CRY1:PER1">
 <bp:xref rdf:resource="urn:selventa:UnificationXref:Genstruct:CRY1:PER1"/>
 <bp:displayName rdf:datatype="xsd:string">CRY1:PER1</bp:displayName>
</bp:PhysicalEntity>

<bp:UnificationXref rdf:about="urn:miriam:entrez:gene:1454:GS3232344">
 <bp:db rdf:datatype="xsd:string">Entrez Gene</bp:db>
 <bp:id rdf:datatype="xsd:string">1454</bp:id>
</bp:UnificationXref>

<bp:PhysicalEntity rdf:about="BHLHE40">
 <bp:xref rdf:resource="urn:selventa:UnificationXref:Genstruct:BHLHE40"/>
 <bp:displayName rdf:datatype="xsd:string">BHLHE40</bp:displayName>
</bp:PhysicalEntity>

<bp:PhysicalEntity rdf:about="CRY1:PER3">
 <bp:xref rdf:resource="urn:selventa:UnificationXref:Genstruct:CRY1:PER3"/>
 <bp:displayName rdf:datatype="xsd:string">CRY1:PER3</bp:displayName>
</bp:PhysicalEntity>

<bp:PhysicalEntity rdf:about="CRY1:PER2">
 <bp:xref rdf:resource="urn:selventa:UnificationXref:Genstruct:CRY1:PER2"/>
 <bp:displayName rdf:datatype="xsd:string">CRY1:PER2</bp:displayName>
</bp:PhysicalEntity>

<bp:PhysicalEntity rdf:about="FN1">
 <bp:xref rdf:resource="urn:selventa:UnificationXref:Genstruct:FN1"/>
 <bp:displayName rdf:datatype="xsd:string">FN1</bp:displayName>
</bp:PhysicalEntity>

<bp:UnificationXref rdf:about="urn:miriam:entrez:gene:8788:GS1437374">
 <bp:db rdf:datatype="xsd:string">Entrez Gene</bp:db>
 <bp:id rdf:datatype="xsd:string">8788</bp:id>
</bp:UnificationXref>

<bp:UnificationXref rdf:about="urn:selventa:UnificationXref:Genstruct:GLI1">
 <bp:db rdf:datatype="xsd:string">Genstruct</bp:db>
 <bp:id rdf:datatype="xsd:string">GS1347222</bp:id>
</bp:UnificationXref>

<bp:UnificationXref rdf:about="urn:selventa:UnificationXref:Genstruct:CCBL1">
 <bp:db rdf:datatype="xsd:string">Genstruct</bp:db>
 <bp:id rdf:datatype="xsd:string">GS1326065</bp:id>
</bp:UnificationXref>

<bp:UnificationXref rdf:about="urn:miriam:uniprot:Q7LC44:GS1370374">
 <bp:db rdf:datatype="xsd:string">UniProt</bp:db>
 <bp:id rdf:datatype="xsd:string">Q7LC44</bp:id>
</bp:UnificationXref>

<bp:UnificationXref rdf:about="urn:selventa:UnificationXref:Genstruct:GLI3">
 <bp:db rdf:datatype="xsd:string">Genstruct</bp:db>
 <bp:id rdf:datatype="xsd:string">GS1347244</bp:id>
</bp:UnificationXref>

<bp:UnificationXref rdf:about="urn:selventa:UnificationXref:Genstruct:GLI2">
 <bp:db rdf:datatype="xsd:string">Genstruct</bp:db>
 <bp:id rdf:datatype="xsd:string">GS1347230</bp:id>
</bp:UnificationXref>

<bp:UnificationXref rdf:about="urn:selventa:UnificationXref:Genstruct:CCNB2">
 <bp:db rdf:datatype="xsd:string">Genstruct</bp:db>
 <bp:id rdf:datatype="xsd:string">GS1442646</bp:id>
</bp:UnificationXref>

<bp:UnificationXref rdf:about="urn:selventa:UnificationXref:Genstruct:CCNB1">
 <bp:db rdf:datatype="xsd:string">Genstruct</bp:db>
 <bp:id rdf:datatype="xsd:string">GS1326137</bp:id>
</bp:UnificationXref>

<bp:UnificationXref rdf:about="urn:selventa:UnificationXref:Genstruct:PER3:TIMELESS">
 <bp:db rdf:datatype="xsd:string">Genstruct</bp:db>
 <bp:id rdf:datatype="xsd:string">GS7557364</bp:id>
</bp:UnificationXref>

<bp:UnificationXref rdf:about="urn:miriam:uniprot:Q9P2X7:GS1435047">
 <bp:db rdf:datatype="xsd:string">UniProt</bp:db>
 <bp:id rdf:datatype="xsd:string">Q9P2X7</bp:id>
</bp:UnificationXref>

<bp:UnificationXref rdf:about="urn:selventa:UnificationXref:Genstruct:CCNA1">
 <bp:db rdf:datatype="xsd:string">Genstruct</bp:db>
 <bp:id rdf:datatype="xsd:string">GS1440620</bp:id>
</bp:UnificationXref>

<bp:UnificationXref rdf:about="urn:selventa:UnificationXref:Genstruct:CCNA2">
 <bp:db rdf:datatype="xsd:string">Genstruct</bp:db>
 <bp:id rdf:datatype="xsd:string">GS1326131</bp:id>
</bp:UnificationXref>

<bp:UnificationXref rdf:about="urn:selventa:UnificationXref:Genstruct:NPAS2">
 <bp:db rdf:datatype="xsd:string">Genstruct</bp:db>
 <bp:id rdf:datatype="xsd:string">GS1373171</bp:id>
</bp:UnificationXref>

<bp:UnificationXref rdf:about="urn:miriam:entrez:gene:6597:GS3357412">
 <bp:db rdf:datatype="xsd:string">Entrez Gene</bp:db>
 <bp:id rdf:datatype="xsd:string">6597</bp:id>
</bp:UnificationXref>

<bp:UnificationXref rdf:about="urn:miriam:entrez:gene:7474:GS1425512">
 <bp:db rdf:datatype="xsd:string">Entrez Gene</bp:db>
 <bp:id rdf:datatype="xsd:string">7474</bp:id>
</bp:UnificationXref>

<bp:BiochemicalReaction rdf:about="98562">
 <bp:displayName rdf:datatype="xsd:string">sec(AREG) =&gt; kaof(EGFR)</bp:displayName>
 <bp:left rdf:resource="sec(AREG)"/>
 <bp:right rdf:resource="kaof(EGFR)"/>
</bp:BiochemicalReaction>

<bp:MolecularInteraction rdf:about="98563">
 <bp:displayName rdf:datatype="xsd:string">CRY2:PER3 -cc- PER3</bp:displayName>
 <bp:participant rdf:resource="CRY2:PER3"/>
 <bp:participant rdf:resource="PER3"/>
</bp:MolecularInteraction>

<bp:PhysicalEntity rdf:about="FOS">
 <bp:xref rdf:resource="urn:selventa:UnificationXref:Genstruct:FOS"/>
 <bp:displayName rdf:datatype="xsd:string">FOS</bp:displayName>
</bp:PhysicalEntity>

<bp:BiochemicalReaction rdf:about="98560">
 <bp:displayName rdf:datatype="xsd:string">BCAR1 -&gt; kaof(PTK2)</bp:displayName>
 <bp:left rdf:resource="BCAR1"/>
 <bp:right rdf:resource="kaof(PTK2)"/>
</bp:BiochemicalReaction>

<bp:BiochemicalReaction rdf:about="98561">
 <bp:displayName rdf:datatype="xsd:string">sec(TGFA) -&gt; kaof(EGFR)</bp:displayName>
 <bp:left rdf:resource="sec(TGFA)"/>
 <bp:right rdf:resource="kaof(EGFR)"/>
</bp:BiochemicalReaction>

<bp:BiochemicalReaction rdf:about="98566">
 <bp:displayName rdf:datatype="xsd:string">paof(CDC25C) =&gt; kaof(CDC2)</bp:displayName>
 <bp:left rdf:resource="paof(CDC25C)"/>
 <bp:right rdf:resource="kaof(CDC2)"/>
</bp:BiochemicalReaction>

<bp:MolecularInteraction rdf:about="98567">
 <bp:displayName rdf:datatype="xsd:string">ZBTB17:MYC -cc- MYC</bp:displayName>
 <bp:participant rdf:resource="MYC"/>
 <bp:participant rdf:resource="ZBTB17:MYC"/>
</bp:MolecularInteraction>

<bp:BiochemicalReaction rdf:about="98564">
 <bp:displayName rdf:datatype="xsd:string">Sirolimus =| kaof(FRAP1)</bp:displayName>
 <bp:left rdf:resource="Sirolimus"/>
 <bp:right rdf:resource="kaof(FRAP1)"/>
</bp:BiochemicalReaction>

<bp:BiochemicalReaction rdf:about="98565">
 <bp:displayName rdf:datatype="xsd:string">Epoprostenol -&gt; cyclic AMP</bp:displayName>
 <bp:left rdf:resource="Epoprostenol"/>
 <bp:right rdf:resource="cyclic AMP"/>
</bp:BiochemicalReaction>

<bp:BiochemicalReaction rdf:about="98568">
 <bp:displayName rdf:datatype="xsd:string">HOXA5 -&gt; AKT family Hs P@S473</bp:displayName>
 <bp:left rdf:resource="HOXA5"/>
 <bp:right rdf:resource="AKT family Hs P@S473"/>
</bp:BiochemicalReaction>

<bp:UnificationXref rdf:about="urn:selventa:UnificationXref:Genstruct:PTPN1">
 <bp:db rdf:datatype="xsd:string">Genstruct</bp:db>
 <bp:id rdf:datatype="xsd:string">GS1404552</bp:id>
</bp:UnificationXref>

<bp:MolecularInteraction rdf:about="98569">
 <bp:displayName rdf:datatype="xsd:string">exp(CDC25A) -pos- CDC25A</bp:displayName>
 <bp:participant rdf:resource="exp(CDC25A)"/>
 <bp:participant rdf:resource="CDC25A"/>
</bp:MolecularInteraction>

<bp:PhysicalEntity rdf:about="TERT">
 <bp:xref rdf:resource="urn:selventa:UnificationXref:Genstruct:TERT"/>
 <bp:displayName rdf:datatype="xsd:string">TERT</bp:displayName>
</bp:PhysicalEntity>

<bp:UnificationXref rdf:about="urn:miriam:uniprot:P09917:GS65432">
 <bp:db rdf:datatype="xsd:string">UniProt</bp:db>
 <bp:id rdf:datatype="xsd:string">P09917</bp:id>
</bp:UnificationXref>

<bp:PhysicalEntity rdf:about="exp(HHIP)">
 <bp:xref rdf:resource="urn:miriam:uniprot:Q96QV1:GS1752406"/>
 <bp:xref rdf:resource="urn:selventa:UnificationXref:Genstruct:exp(HHIP)"/>
 <bp:xref rdf:resource="urn:miriam:entrez:gene:64399:GS1752406"/>
 <bp:displayName rdf:datatype="xsd:string">exp(HHIP)</bp:displayName>
</bp:PhysicalEntity>

<bp:UnificationXref rdf:about="urn:miriam:entrez:gene:1019:GS1327560">
 <bp:db rdf:datatype="xsd:string">Entrez Gene</bp:db>
 <bp:id rdf:datatype="xsd:string">1019</bp:id>
</bp:UnificationXref>

<bp:BiochemicalReaction rdf:about="98550">
 <bp:displayName rdf:datatype="xsd:string">taof(KLF4) =| exp(CCNB1)</bp:displayName>
 <bp:left rdf:resource="taof(KLF4)"/>
 <bp:right rdf:resource="exp(CCNB1)"/>
</bp:BiochemicalReaction>

<bp:BiochemicalReaction rdf:about="98551">
 <bp:displayName rdf:datatype="xsd:string">BTC =&gt; kaof(EGFR)</bp:displayName>
 <bp:left rdf:resource="BTC"/>
 <bp:right rdf:resource="kaof(EGFR)"/>
</bp:BiochemicalReaction>

<bp:BiochemicalReaction rdf:about="98552">
 <bp:displayName rdf:datatype="xsd:string">exp(CDKN1A) -gp-&gt; CDKN1A</bp:displayName>
 <bp:left rdf:resource="exp(CDKN1A)"/>
 <bp:right rdf:resource="CDKN1A"/>
</bp:BiochemicalReaction>

<bp:MolecularInteraction rdf:about="98553">
 <bp:displayName rdf:datatype="xsd:string">ANAPC7 -cc- Anaphase Promoting Complex Family Hs</bp:displayName>
 <bp:participant rdf:resource="Anaphase Promoting Complex Family Hs"/>
 <bp:participant rdf:resource="ANAPC7"/>
</bp:MolecularInteraction>

<bp:BiochemicalReaction rdf:about="98554">
 <bp:displayName rdf:datatype="xsd:string">exp(KDR) -gp-&gt; KDR</bp:displayName>
 <bp:left rdf:resource="exp(KDR)"/>
 <bp:right rdf:resource="KDR"/>
</bp:BiochemicalReaction>

<bp:BiochemicalReaction rdf:about="98555">
 <bp:displayName rdf:datatype="xsd:string">RBL1 -| taof(E2F1)</bp:displayName>
 <bp:left rdf:resource="RBL1"/>
 <bp:right rdf:resource="taof(E2F1)"/>
</bp:BiochemicalReaction>

<bp:BiochemicalReaction rdf:about="98556">
 <bp:displayName rdf:datatype="xsd:string">EGF =&gt; kaof(EGFR)</bp:displayName>
 <bp:left rdf:resource="EGF"/>
 <bp:right rdf:resource="kaof(EGFR)"/>
</bp:BiochemicalReaction>

<bp:BiochemicalReaction rdf:about="98557">
 <bp:displayName rdf:datatype="xsd:string">PER1 -&gt; kaof(ATM)</bp:displayName>
 <bp:left rdf:resource="PER1"/>
 <bp:right rdf:resource="kaof(ATM)"/>
</bp:BiochemicalReaction>

<bp:BiochemicalReaction rdf:about="98558">
 <bp:displayName rdf:datatype="xsd:string">CHEK2 -cat-&gt; kaof(CHEK2)</bp:displayName>
 <bp:left rdf:resource="CHEK2"/>
 <bp:right rdf:resource="kaof(CHEK2)"/>
</bp:BiochemicalReaction>

<bp:UnificationXref rdf:about="urn:miriam:uniprot:P20719:GS3235643">
 <bp:db rdf:datatype="xsd:string">UniProt</bp:db>
 <bp:id rdf:datatype="xsd:string">P20719</bp:id>
</bp:UnificationXref>

<bp:BiochemicalReaction rdf:about="98559">
 <bp:displayName rdf:datatype="xsd:string">DLK1 -&gt; taof(Notch Family Hs)</bp:displayName>
 <bp:left rdf:resource="DLK1"/>
 <bp:right rdf:resource="taof(Notch Family Hs)"/>
</bp:BiochemicalReaction>

<bp:UnificationXref rdf:about="urn:selventa:UnificationXref:Genstruct:Platelet Derived Growth Factor Complex family Hs">
 <bp:db rdf:datatype="xsd:string">Genstruct</bp:db>
 <bp:id rdf:datatype="xsd:string">GS6152420</bp:id>
</bp:UnificationXref>

<bp:PhysicalEntity rdf:about="CTNNB1 P@ST">
 <bp:displayName rdf:datatype="xsd:string">CTNNB1 P@ST</bp:displayName>
</bp:PhysicalEntity>

<bp:PhysicalEntity rdf:about="PER1:TIMELESS">
 <bp:xref rdf:resource="urn:selventa:UnificationXref:Genstruct:PER1:TIMELESS"/>
 <bp:displayName rdf:datatype="xsd:string">PER1:TIMELESS</bp:displayName>
</bp:PhysicalEntity>

<bp:BiochemicalReaction rdf:about="98581">
 <bp:displayName rdf:datatype="xsd:string">taof(TFDP1) -&gt; taof(E2F1)</bp:displayName>
 <bp:left rdf:resource="taof(TFDP1)"/>
 <bp:right rdf:resource="taof(E2F1)"/>
</bp:BiochemicalReaction>

<bp:BiochemicalReaction rdf:about="98580">
 <bp:displayName rdf:datatype="xsd:string">MYCN P@T50 =&gt; degradationof(Mycn)</bp:displayName>
 <bp:left rdf:resource="MYCN P@T50"/>
 <bp:right rdf:resource="degradationof(Mycn)"/>
</bp:BiochemicalReaction>

<bp:UnificationXref rdf:about="urn:selventa:UnificationXref:Genstruct:exp(PER1)">
 <bp:db rdf:datatype="xsd:string">Genstruct</bp:db>
 <bp:id rdf:datatype="xsd:string">GS1376375</bp:id>
</bp:UnificationXref>

<bp:BiochemicalReaction rdf:about="98588">
 <bp:displayName rdf:datatype="xsd:string">ERBB4:ERBB4 =&gt; kaof(ERBB4)</bp:displayName>
 <bp:left rdf:resource="ERBB4:ERBB4"/>
 <bp:right rdf:resource="kaof(ERBB4)"/>
</bp:BiochemicalReaction>

<bp:BiochemicalReaction rdf:about="98589">
 <bp:displayName rdf:datatype="xsd:string">catof(ARD1A) -&gt; taof(CTNNB1)</bp:displayName>
 <bp:left rdf:resource="catof(ARD1A)"/>
 <bp:right rdf:resource="taof(CTNNB1)"/>
</bp:BiochemicalReaction>

<bp:PhysicalEntity rdf:about="exp(CRY1)">
 <bp:xref rdf:resource="urn:miriam:entrez:gene:1407:GS1333257"/>
 <bp:xref rdf:resource="urn:miriam:uniprot:Q16526:GS1333257"/>
 <bp:xref rdf:resource="urn:selventa:UnificationXref:Genstruct:exp(CRY1)"/>
 <bp:displayName rdf:datatype="xsd:string">exp(CRY1)</bp:displayName>
</bp:PhysicalEntity>

<bp:BiochemicalReaction rdf:about="98586">
 <bp:displayName rdf:datatype="xsd:string">TGFB1 -&gt; VEGF Family Hs</bp:displayName>
 <bp:left rdf:resource="TGFB1"/>
 <bp:right rdf:resource="VEGF Family Hs"/>
</bp:BiochemicalReaction>

<bp:MolecularInteraction rdf:about="98587">
 <bp:displayName rdf:datatype="xsd:string">CDH1:CTNND1 -cc- CTNND1</bp:displayName>
 <bp:participant rdf:resource="CDH1:CTNND1"/>
 <bp:participant rdf:resource="CTNND1"/>
</bp:MolecularInteraction>

<bp:BiochemicalReaction rdf:about="98584">
 <bp:displayName rdf:datatype="xsd:string">HOXB4 -e-&gt; taof(HOXB4)</bp:displayName>
 <bp:left rdf:resource="HOXB4"/>
 <bp:right rdf:resource="taof(HOXB4)"/>
</bp:BiochemicalReaction>

<bp:BiochemicalReaction rdf:about="98585">
 <bp:displayName rdf:datatype="xsd:string">FOS -e-&gt; taof(FOS)</bp:displayName>
 <bp:left rdf:resource="FOS"/>
 <bp:right rdf:resource="taof(FOS)"/>
</bp:BiochemicalReaction>

<bp:UnificationXref rdf:about="urn:selventa:UnificationXref:Genstruct:PTCH1">
 <bp:db rdf:datatype="xsd:string">Genstruct</bp:db>
 <bp:id rdf:datatype="xsd:string">GS1404240</bp:id>
</bp:UnificationXref>

<bp:MolecularInteraction rdf:about="98582">
 <bp:displayName rdf:datatype="xsd:string">exp(FOS) -pos- FOS</bp:displayName>
 <bp:participant rdf:resource="FOS"/>
 <bp:participant rdf:resource="exp(FOS)"/>
</bp:MolecularInteraction>

<bp:UnificationXref rdf:about="urn:selventa:UnificationXref:Genstruct:FRAT1">
 <bp:db rdf:datatype="xsd:string">Genstruct</bp:db>
 <bp:id rdf:datatype="xsd:string">GS1454275</bp:id>
</bp:UnificationXref>

<bp:BiochemicalReaction rdf:about="98583">
 <bp:displayName rdf:datatype="xsd:string">TGFBR1:TGFBR2 =&gt; kaof(TGFBR2)</bp:displayName>
 <bp:left rdf:resource="TGFBR1:TGFBR2"/>
 <bp:right rdf:resource="kaof(TGFBR2)"/>
</bp:BiochemicalReaction>

<bp:UnificationXref rdf:about="urn:selventa:UnificationXref:Genstruct:FRAT2">
 <bp:db rdf:datatype="xsd:string">Genstruct</bp:db>
 <bp:id rdf:datatype="xsd:string">GS1600002</bp:id>
</bp:UnificationXref>

<bp:UnificationXref rdf:about="urn:selventa:UnificationXref:Genstruct:CREB1">
 <bp:db rdf:datatype="xsd:string">Genstruct</bp:db>
 <bp:id rdf:datatype="xsd:string">GS1333022</bp:id>
</bp:UnificationXref>

<bp:MolecularInteraction rdf:about="98570">
 <bp:displayName rdf:datatype="xsd:string">EGFR:EGFR -cc- EGFR</bp:displayName>
 <bp:participant rdf:resource="EGFR"/>
 <bp:participant rdf:resource="EGFR:EGFR"/>
</bp:MolecularInteraction>

<bp:MolecularInteraction rdf:about="98575">
 <bp:displayName rdf:datatype="xsd:string">exp(GLI3) -pos- GLI3</bp:displayName>
 <bp:participant rdf:resource="GLI3"/>
 <bp:participant rdf:resource="exp(GLI3)"/>
</bp:MolecularInteraction>

<bp:BiochemicalReaction rdf:about="98576">
 <bp:displayName rdf:datatype="xsd:string">Phosphatidylinositol-3,4,5-trisphosphate =&gt; kaof(PDPK1)</bp:displayName>
 <bp:left rdf:resource="Phosphatidylinositol-3,4,5-trisphosphate"/>
 <bp:right rdf:resource="kaof(PDPK1)"/>
</bp:BiochemicalReaction>

<bp:PhysicalEntity rdf:about="exp(CRY2)">
 <bp:xref rdf:resource="urn:miriam:uniprot:Q49AN0:GS1333265"/>
 <bp:xref rdf:resource="urn:miriam:entrez:gene:1408:GS1333265"/>
 <bp:xref rdf:resource="urn:selventa:UnificationXref:Genstruct:exp(CRY2)"/>
 <bp:displayName rdf:datatype="xsd:string">exp(CRY2)</bp:displayName>
</bp:PhysicalEntity>

<bp:MolecularInteraction rdf:about="98577">
 <bp:displayName rdf:datatype="xsd:string">CRY1:TIMELESS -cc- CRY1</bp:displayName>
 <bp:participant rdf:resource="CRY1:TIMELESS"/>
 <bp:participant rdf:resource="CRY1"/>
</bp:MolecularInteraction>

<bp:PhysicalEntity rdf:about="catof(CCBL1)">
 <bp:displayName rdf:datatype="xsd:string">catof(CCBL1)</bp:displayName>
</bp:PhysicalEntity>

<bp:BiochemicalReaction rdf:about="98578">
 <bp:displayName rdf:datatype="xsd:string">taof(beta-catenin binding TCF family Hs) =&gt; exp(CCND1)</bp:displayName>
 <bp:left rdf:resource="taof(beta-catenin binding TCF family Hs)"/>
 <bp:right rdf:resource="exp(CCND1)"/>
</bp:BiochemicalReaction>

<bp:BiochemicalReaction rdf:about="98571">
 <bp:displayName rdf:datatype="xsd:string">taof(NFATC1) -&gt; kaof(CDK4)</bp:displayName>
 <bp:left rdf:resource="taof(NFATC1)"/>
 <bp:right rdf:resource="kaof(CDK4)"/>
</bp:BiochemicalReaction>

<bp:BiochemicalReaction rdf:about="98572">
 <bp:displayName rdf:datatype="xsd:string">kaof(MEK Family Hs) -&gt; kaof(JNK family Hs)</bp:displayName>
 <bp:left rdf:resource="kaof(MEK Family Hs)"/>
 <bp:right rdf:resource="kaof(JNK family Hs)"/>
</bp:BiochemicalReaction>

<bp:MolecularInteraction rdf:about="98573">
 <bp:displayName rdf:datatype="xsd:string">ITGA3:ITGB1 -cc- ITGA3</bp:displayName>
 <bp:participant rdf:resource="ITGA3:ITGB1"/>
 <bp:participant rdf:resource="ITGA3"/>
</bp:MolecularInteraction>

<bp:BiochemicalReaction rdf:about="98574">
 <bp:displayName rdf:datatype="xsd:string">BTC =&gt; ERBB4:ERBB2</bp:displayName>
 <bp:left rdf:resource="BTC"/>
 <bp:right rdf:resource="ERBB4:ERBB2"/>
</bp:BiochemicalReaction>

<bp:UnificationXref rdf:about="urn:selventa:UnificationXref:Genstruct:catof(GAB1)">
 <bp:db rdf:datatype="xsd:string">Genstruct</bp:db>
 <bp:id rdf:datatype="xsd:string">GS4762546</bp:id>
</bp:UnificationXref>

<bp:BiochemicalReaction rdf:about="98579">
 <bp:displayName rdf:datatype="xsd:string">FRAT2 -| kaof(GSK3 Family Hs)</bp:displayName>
 <bp:left rdf:resource="FRAT2"/>
 <bp:right rdf:resource="kaof(GSK3 Family Hs)"/>
</bp:BiochemicalReaction>

<bp:UnificationXref rdf:about="urn:selventa:UnificationXref:Genstruct:ITGA5:ITGB1">
 <bp:db rdf:datatype="xsd:string">Genstruct</bp:db>
 <bp:id rdf:datatype="xsd:string">GS3166242</bp:id>
</bp:UnificationXref>

<bp:PhysicalEntity rdf:about="taof(NR4A1)">
 <bp:xref rdf:resource="urn:selventa:UnificationXref:Genstruct:taof(NR4A1)"/>
 <bp:xref rdf:resource="urn:miriam:entrez:gene:3164:GS3240403"/>
 <bp:xref rdf:resource="urn:miriam:uniprot:P22736:GS3240403"/>
 <bp:displayName rdf:datatype="xsd:string">taof(NR4A1)</bp:displayName>
</bp:PhysicalEntity>

<bp:PhysicalEntity rdf:about="kaof(AKT Family Hs)">
 <bp:xref rdf:resource="urn:selventa:UnificationXref:Genstruct:kaof(AKT Family Hs)"/>
 <bp:displayName rdf:datatype="xsd:string">kaof(AKT Family Hs)</bp:displayName>
</bp:PhysicalEntity>

<bp:PhysicalEntity rdf:about="PTGS2">
 <bp:xref rdf:resource="urn:selventa:UnificationXref:Genstruct:PTGS2"/>
 <bp:displayName rdf:datatype="xsd:string">PTGS2</bp:displayName>
</bp:PhysicalEntity>

<bp:BiochemicalReaction rdf:about="98413">
 <bp:displayName rdf:datatype="xsd:string">taof(AP-1 complex Hs) =&gt; exp(PLAU)</bp:displayName>
 <bp:left rdf:resource="taof(AP-1 complex Hs)"/>
 <bp:right rdf:resource="exp(PLAU)"/>
</bp:BiochemicalReaction>

<bp:BiochemicalReaction rdf:about="98412">
 <bp:displayName rdf:datatype="xsd:string">STAT5A -e-&gt; taof(STAT5A)</bp:displayName>
 <bp:left rdf:resource="STAT5A"/>
 <bp:right rdf:resource="taof(STAT5A)"/>
</bp:BiochemicalReaction>

<bp:BiochemicalReaction rdf:about="98411">
 <bp:displayName rdf:datatype="xsd:string">CRY2:PER3 -| ARNTL:NPAS2</bp:displayName>
 <bp:left rdf:resource="CRY2:PER3"/>
 <bp:right rdf:resource="ARNTL:NPAS2"/>
</bp:BiochemicalReaction>

<bp:BiochemicalReaction rdf:about="98410">
 <bp:displayName rdf:datatype="xsd:string">kaof(CSNK1E) =&gt; PER1 P@ST</bp:displayName>
 <bp:left rdf:resource="kaof(CSNK1E)"/>
 <bp:right rdf:resource="PER1 P@ST"/>
</bp:BiochemicalReaction>

<bp:PhysicalEntity rdf:about="PTGS1">
 <bp:xref rdf:resource="urn:selventa:UnificationXref:Genstruct:PTGS1"/>
 <bp:displayName rdf:datatype="xsd:string">PTGS1</bp:displayName>
</bp:PhysicalEntity>

<bp:BiochemicalReaction rdf:about="98417">
 <bp:displayName rdf:datatype="xsd:string">NR4A1 P@ST =| taof(NR4A1)</bp:displayName>
 <bp:left rdf:resource="NR4A1 P@ST"/>
 <bp:right rdf:resource="taof(NR4A1)"/>
</bp:BiochemicalReaction>

<bp:BiochemicalReaction rdf:about="98416">
 <bp:displayName rdf:datatype="xsd:string">taof(GLI2) -&gt; exp(CCND1)</bp:displayName>
 <bp:left rdf:resource="taof(GLI2)"/>
 <bp:right rdf:resource="exp(CCND1)"/>
</bp:BiochemicalReaction>

<bp:BiochemicalReaction rdf:about="98415">
 <bp:displayName rdf:datatype="xsd:string">taof(NR4A1) =| taof(NR3C1)</bp:displayName>
 <bp:left rdf:resource="taof(NR4A1)"/>
 <bp:right rdf:resource="taof(NR3C1)"/>
</bp:BiochemicalReaction>

<bp:BiochemicalReaction rdf:about="98414">
 <bp:displayName rdf:datatype="xsd:string">RB1 P@ST =| taof(RB1)</bp:displayName>
 <bp:left rdf:resource="RB1 P@ST"/>
 <bp:right rdf:resource="taof(RB1)"/>
</bp:BiochemicalReaction>

<bp:BiochemicalReaction rdf:about="98419">
 <bp:displayName rdf:datatype="xsd:string">kaof(CDK2) -&gt; RB1 P@S373</bp:displayName>
 <bp:left rdf:resource="kaof(CDK2)"/>
 <bp:right rdf:resource="RB1 P@S373"/>
</bp:BiochemicalReaction>

<bp:UnificationXref rdf:about="urn:miriam:entrez:gene:896:GS1326156">
 <bp:db rdf:datatype="xsd:string">Entrez Gene</bp:db>
 <bp:id rdf:datatype="xsd:string">896</bp:id>
</bp:UnificationXref>

<bp:PhysicalEntity rdf:about="GSK3 Family Hs">
 <bp:xref rdf:resource="urn:selventa:UnificationXref:Genstruct:GSK3 Family Hs"/>
 <bp:displayName rdf:datatype="xsd:string">GSK3 Family Hs</bp:displayName>
</bp:PhysicalEntity>

<bp:BiochemicalReaction rdf:about="98418">
 <bp:displayName rdf:datatype="xsd:string">LOC643751 -cat-&gt; gtpof(Cdc42)</bp:displayName>
 <bp:left rdf:resource="LOC643751"/>
 <bp:right rdf:resource="gtpof(Cdc42)"/>
</bp:BiochemicalReaction>

<bp:PhysicalEntity rdf:about="CTNNB1">
 <bp:xref rdf:resource="urn:selventa:UnificationXref:Genstruct:CTNNB1"/>
 <bp:displayName rdf:datatype="xsd:string">CTNNB1</bp:displayName>
</bp:PhysicalEntity>

<bp:PhysicalEntity rdf:about="Phosphatidylinositol-3,4,5-trisphosphate">
 <bp:xref rdf:resource="urn:selventa:UnificationXref:Genstruct:Phosphatidylinositol-3,4,5-trisphosphate"/>
 <bp:displayName rdf:datatype="xsd:string">Phosphatidylinositol-3,4,5-trisphosphate</bp:displayName>
</bp:PhysicalEntity>

<bp:UnificationXref rdf:about="urn:selventa:UnificationXref:Genstruct:PPARG">
 <bp:db rdf:datatype="xsd:string">Genstruct</bp:db>
 <bp:id rdf:datatype="xsd:string">GS1401333</bp:id>
</bp:UnificationXref>

<bp:UnificationXref rdf:about="urn:selventa:UnificationXref:Genstruct:kaof(GSK3B)">
 <bp:db rdf:datatype="xsd:string">Genstruct</bp:db>
 <bp:id rdf:datatype="xsd:string">GS3234065</bp:id>
</bp:UnificationXref>

<bp:UnificationXref rdf:about="urn:selventa:UnificationXref:Genstruct:SP1">
 <bp:db rdf:datatype="xsd:string">Genstruct</bp:db>
 <bp:id rdf:datatype="xsd:string">GS1415500</bp:id>
</bp:UnificationXref>

<bp:MolecularInteraction rdf:about="98420">
 <bp:displayName rdf:datatype="xsd:string">CEBPA:NR3C1 -cc- NR3C1</bp:displayName>
 <bp:participant rdf:resource="CEBPA:NR3C1"/>
 <bp:participant rdf:resource="NR3C1"/>
</bp:MolecularInteraction>

<bp:UnificationXref rdf:about="urn:selventa:UnificationXref:Genstruct:exp(CDC2)">
 <bp:db rdf:datatype="xsd:string">Genstruct</bp:db>
 <bp:id rdf:datatype="xsd:string">GS1327166</bp:id>
</bp:UnificationXref>

<bp:PhysicalEntity rdf:about="CHEK2 P@T68">
 <bp:displayName rdf:datatype="xsd:string">CHEK2 P@T68</bp:displayName>
</bp:PhysicalEntity>

<bp:MolecularInteraction rdf:about="98422">
 <bp:displayName rdf:datatype="xsd:string">EGFR P@Y1068 -@- EGFR</bp:displayName>
 <bp:participant rdf:resource="EGFR"/>
 <bp:participant rdf:resource="EGFR P@Y1068"/>
</bp:MolecularInteraction>

<bp:BiochemicalReaction rdf:about="98421">
 <bp:displayName rdf:datatype="xsd:string">CDKN1A -| G1/S transition of mitotic cell cycle</bp:displayName>
 <bp:left rdf:resource="CDKN1A"/>
 <bp:right rdf:resource="G1/S transition of mitotic cell cycle"/>
</bp:BiochemicalReaction>

<bp:BiochemicalReaction rdf:about="98424">
 <bp:displayName rdf:datatype="xsd:string">SHC1 -cat-&gt; kaof(SHC1)</bp:displayName>
 <bp:left rdf:resource="SHC1"/>
 <bp:right rdf:resource="kaof(SHC1)"/>
</bp:BiochemicalReaction>

<bp:BiochemicalReaction rdf:about="98423">
 <bp:displayName rdf:datatype="xsd:string">kaof(PI3K Family Hs) -&gt; Akt family Hs P@T308</bp:displayName>
 <bp:left rdf:resource="kaof(PI3K Family Hs)"/>
 <bp:right rdf:resource="Akt family Hs P@T308"/>
</bp:BiochemicalReaction>

<bp:MolecularInteraction rdf:about="98426">
 <bp:displayName rdf:datatype="xsd:string">exp(PTGS2) -pos- PTGS2</bp:displayName>
 <bp:participant rdf:resource="PTGS2"/>
 <bp:participant rdf:resource="exp(PTGS2)"/>
</bp:MolecularInteraction>

<bp:BiochemicalReaction rdf:about="98425">
 <bp:displayName rdf:datatype="xsd:string">CDH1:CTNND1 -&gt; kaof(SRC family Hs)</bp:displayName>
 <bp:left rdf:resource="CDH1:CTNND1"/>
 <bp:right rdf:resource="kaof(SRC family Hs)"/>
</bp:BiochemicalReaction>

<bp:BiochemicalReaction rdf:about="98428">
 <bp:displayName rdf:datatype="xsd:string">FZD1 -cat-&gt; catof(FZD1)</bp:displayName>
 <bp:left rdf:resource="FZD1"/>
 <bp:right rdf:resource="catof(FZD1)"/>
</bp:BiochemicalReaction>

<bp:BiochemicalReaction rdf:about="98427">
 <bp:displayName rdf:datatype="xsd:string">CLOCK:ARNTL -&gt; exp(WEE1)</bp:displayName>
 <bp:left rdf:resource="CLOCK:ARNTL"/>
 <bp:right rdf:resource="exp(WEE1)"/>
</bp:BiochemicalReaction>

<bp:BiochemicalReaction rdf:about="98429">
 <bp:displayName rdf:datatype="xsd:string">EGR1 -e-&gt; taof(EGR1)</bp:displayName>
 <bp:left rdf:resource="EGR1"/>
 <bp:right rdf:resource="taof(EGR1)"/>
</bp:BiochemicalReaction>

<bp:UnificationXref rdf:about="urn:miriam:entrez:gene:3480:GS3252146">
 <bp:db rdf:datatype="xsd:string">Entrez Gene</bp:db>
 <bp:id rdf:datatype="xsd:string">3480</bp:id>
</bp:UnificationXref>

<bp:PhysicalEntity rdf:about="WNT Family Hs">
 <bp:xref rdf:resource="urn:selventa:UnificationXref:Genstruct:WNT Family Hs"/>
 <bp:displayName rdf:datatype="xsd:string">WNT Family Hs</bp:displayName>
</bp:PhysicalEntity>

<bp:UnificationXref rdf:about="urn:miriam:entrez:gene:6446:GS3243564">
 <bp:db rdf:datatype="xsd:string">Entrez Gene</bp:db>
 <bp:id rdf:datatype="xsd:string">6446</bp:id>
</bp:UnificationXref>

<bp:PhysicalEntity rdf:about="kaof(MAPK14)">
 <bp:xref rdf:resource="urn:selventa:UnificationXref:Genstruct:kaof(MAPK14)"/>
 <bp:xref rdf:resource="urn:miriam:uniprot:Q16539:GS3222064"/>
 <bp:xref rdf:resource="urn:miriam:entrez:gene:1432:GS3222064"/>
 <bp:displayName rdf:datatype="xsd:string">kaof(MAPK14)</bp:displayName>
</bp:PhysicalEntity>

<bp:UnificationXref rdf:about="urn:selventa:UnificationXref:Genstruct:TP53:MYC">
 <bp:db rdf:datatype="xsd:string">Genstruct</bp:db>
 <bp:id rdf:datatype="xsd:string">GS4615004</bp:id>
</bp:UnificationXref>

<bp:UnificationXref rdf:about="urn:selventa:UnificationXref:Genstruct:JAK1">
 <bp:db rdf:datatype="xsd:string">Genstruct</bp:db>
 <bp:id rdf:datatype="xsd:string">GS1360423</bp:id>
</bp:UnificationXref>

<bp:UnificationXref rdf:about="urn:selventa:UnificationXref:Genstruct:ILK">
 <bp:db rdf:datatype="xsd:string">Genstruct</bp:db>
 <bp:id rdf:datatype="xsd:string">GS1357304</bp:id>
</bp:UnificationXref>

<bp:PhysicalEntity rdf:about="taof(MYCN)">
 <bp:xref rdf:resource="urn:miriam:uniprot:P04198:GS3365457"/>
 <bp:xref rdf:resource="urn:selventa:UnificationXref:Genstruct:taof(MYCN)"/>
 <bp:xref rdf:resource="urn:miriam:entrez:gene:4613:GS3365457"/>
 <bp:displayName rdf:datatype="xsd:string">taof(MYCN)</bp:displayName>
</bp:PhysicalEntity>

<bp:PhysicalEntity rdf:about="JAK1 P@Y1022">
 <bp:displayName rdf:datatype="xsd:string">JAK1 P@Y1022</bp:displayName>
</bp:PhysicalEntity>

<bp:UnificationXref rdf:about="urn:miriam:entrez:gene:4323:GS1366636">
 <bp:db rdf:datatype="xsd:string">Entrez Gene</bp:db>
 <bp:id rdf:datatype="xsd:string">4323</bp:id>
</bp:UnificationXref>

<bp:UnificationXref rdf:about="urn:selventa:UnificationXref:Genstruct:JAK3">
 <bp:db rdf:datatype="xsd:string">Genstruct</bp:db>
 <bp:id rdf:datatype="xsd:string">GS1360437</bp:id>
</bp:UnificationXref>

<bp:UnificationXref rdf:about="urn:miriam:entrez:gene:5599:GS3221773">
 <bp:db rdf:datatype="xsd:string">Entrez Gene</bp:db>
 <bp:id rdf:datatype="xsd:string">5599</bp:id>
</bp:UnificationXref>

<bp:UnificationXref rdf:about="urn:selventa:UnificationXref:Genstruct:JAK2">
 <bp:db rdf:datatype="xsd:string">Genstruct</bp:db>
 <bp:id rdf:datatype="xsd:string">GS1360431</bp:id>
</bp:UnificationXref>

<bp:PhysicalEntity rdf:about="kaof(FLT4)">
 <bp:xref rdf:resource="urn:selventa:UnificationXref:Genstruct:kaof(FLT4)"/>
 <bp:xref rdf:resource="urn:miriam:uniprot:P35916:GS3353141"/>
 <bp:xref rdf:resource="urn:miriam:entrez:gene:2324:GS3353141"/>
 <bp:displayName rdf:datatype="xsd:string">kaof(FLT4)</bp:displayName>
</bp:PhysicalEntity>

<bp:UnificationXref rdf:about="urn:miriam:uniprot:P30304:GS1327306">
 <bp:db rdf:datatype="xsd:string">UniProt</bp:db>
 <bp:id rdf:datatype="xsd:string">P30304</bp:id>
</bp:UnificationXref>

<bp:UnificationXref rdf:about="urn:miriam:uniprot:O43474:GS3226613">
 <bp:db rdf:datatype="xsd:string">UniProt</bp:db>
 <bp:id rdf:datatype="xsd:string">O43474</bp:id>
</bp:UnificationXref>

<bp:UnificationXref rdf:about="urn:miriam:entrez:gene:387:GS3332011">
 <bp:db rdf:datatype="xsd:string">Entrez Gene</bp:db>
 <bp:id rdf:datatype="xsd:string">387</bp:id>
</bp:UnificationXref>

<bp:UnificationXref rdf:about="urn:selventa:UnificationXref:Genstruct:ESPL1">
 <bp:db rdf:datatype="xsd:string">Genstruct</bp:db>
 <bp:id rdf:datatype="xsd:string">GS1450475</bp:id>
</bp:UnificationXref>

<bp:UnificationXref rdf:about="urn:selventa:UnificationXref:Genstruct:STIL">
 <bp:db rdf:datatype="xsd:string">Genstruct</bp:db>
 <bp:id rdf:datatype="xsd:string">GS1413425</bp:id>
</bp:UnificationXref>

<bp:UnificationXref rdf:about="urn:selventa:UnificationXref:Genstruct:SMO">
 <bp:db rdf:datatype="xsd:string">Genstruct</bp:db>
 <bp:id rdf:datatype="xsd:string">GS1414712</bp:id>
</bp:UnificationXref>

<bp:UnificationXref rdf:about="urn:selventa:UnificationXref:Genstruct:kaof(ERBB2)">
 <bp:db rdf:datatype="xsd:string">Genstruct</bp:db>
 <bp:id rdf:datatype="xsd:string">GS3231663</bp:id>
</bp:UnificationXref>

<bp:BiochemicalReaction rdf:about="98400">
 <bp:displayName rdf:datatype="xsd:string">RPS6KA1 P@S380 =&gt; kaof(RPS6KA1)</bp:displayName>
 <bp:left rdf:resource="RPS6KA1 P@S380"/>
 <bp:right rdf:resource="kaof(RPS6KA1)"/>
</bp:BiochemicalReaction>

<bp:BiochemicalReaction rdf:about="98402">
 <bp:displayName rdf:datatype="xsd:string">kaof(FGFR1) -&gt; kaof(PI3K Family Hs)</bp:displayName>
 <bp:left rdf:resource="kaof(FGFR1)"/>
 <bp:right rdf:resource="kaof(PI3K Family Hs)"/>
</bp:BiochemicalReaction>

<bp:MolecularInteraction rdf:about="98401">
 <bp:displayName rdf:datatype="xsd:string">STAT1 P@S727 -@- STAT1</bp:displayName>
 <bp:participant rdf:resource="STAT1 P@S727"/>
 <bp:participant rdf:resource="STAT1"/>
</bp:MolecularInteraction>

<bp:UnificationXref rdf:about="urn:selventa:UnificationXref:Genstruct:NR3C1:FAM33A">
 <bp:db rdf:datatype="xsd:string">Genstruct</bp:db>
 <bp:id rdf:datatype="xsd:string">GS7556137</bp:id>
</bp:UnificationXref>

<bp:MolecularInteraction rdf:about="98408">
 <bp:displayName rdf:datatype="xsd:string">exp(NR1D1) -pos- NR1D1</bp:displayName>
 <bp:participant rdf:resource="NR1D1"/>
 <bp:participant rdf:resource="exp(NR1D1)"/>
</bp:MolecularInteraction>

<bp:BiochemicalReaction rdf:about="98407">
 <bp:displayName rdf:datatype="xsd:string">taof(MEOX2) -&gt; exp(CDKN1C)</bp:displayName>
 <bp:left rdf:resource="taof(MEOX2)"/>
 <bp:right rdf:resource="exp(CDKN1C)"/>
</bp:BiochemicalReaction>

<bp:UnificationXref rdf:about="urn:selventa:UnificationXref:Genstruct:taof(CLOCK)">
 <bp:db rdf:datatype="xsd:string">Genstruct</bp:db>
 <bp:id rdf:datatype="xsd:string">GS4765064</bp:id>
</bp:UnificationXref>

<bp:BiochemicalReaction rdf:about="98409">
 <bp:displayName rdf:datatype="xsd:string">CDKN2D =| kaof(CDK6)</bp:displayName>
 <bp:left rdf:resource="CDKN2D"/>
 <bp:right rdf:resource="kaof(CDK6)"/>
</bp:BiochemicalReaction>

<bp:PhysicalEntity rdf:about="HGF">
 <bp:xref rdf:resource="urn:selventa:UnificationXref:Genstruct:HGF"/>
 <bp:displayName rdf:datatype="xsd:string">HGF</bp:displayName>
</bp:PhysicalEntity>

<bp:BiochemicalReaction rdf:about="98404">
 <bp:displayName rdf:datatype="xsd:string">SMAD3 P@? =&gt; SMAD2:SMAD3:SMAD4</bp:displayName>
 <bp:left rdf:resource="SMAD3 P@?"/>
 <bp:right rdf:resource="SMAD2:SMAD3:SMAD4"/>
</bp:BiochemicalReaction>

<bp:PhysicalEntity rdf:about="PKA Family Hs">
 <bp:xref rdf:resource="urn:selventa:UnificationXref:Genstruct:PKA Family Hs"/>
 <bp:displayName rdf:datatype="xsd:string">PKA Family Hs</bp:displayName>
</bp:PhysicalEntity>

<bp:BiochemicalReaction rdf:about="98403">
 <bp:displayName rdf:datatype="xsd:string">MET P@Y1349 =&gt; kaof(PI3K Family Hs)</bp:displayName>
 <bp:left rdf:resource="MET P@Y1349"/>
 <bp:right rdf:resource="kaof(PI3K Family Hs)"/>
</bp:BiochemicalReaction>

<bp:MolecularInteraction rdf:about="98406">
 <bp:displayName rdf:datatype="xsd:string">exp(TGFA) -pos- TGFA</bp:displayName>
 <bp:participant rdf:resource="exp(TGFA)"/>
 <bp:participant rdf:resource="TGFA"/>
</bp:MolecularInteraction>

<bp:BiochemicalReaction rdf:about="98405">
 <bp:displayName rdf:datatype="xsd:string">taof(E2F2) =&gt; exp(CDC2)</bp:displayName>
 <bp:left rdf:resource="taof(E2F2)"/>
 <bp:right rdf:resource="exp(CDC2)"/>
</bp:BiochemicalReaction>

<bp:UnificationXref rdf:about="urn:miriam:uniprot:Q9Y4H2:GS4634501">
 <bp:db rdf:datatype="xsd:string">UniProt</bp:db>
 <bp:id rdf:datatype="xsd:string">Q9Y4H2</bp:id>
</bp:UnificationXref>

<bp:UnificationXref rdf:about="urn:selventa:UnificationXref:Genstruct:paof(PTPN11)">
 <bp:db rdf:datatype="xsd:string">Genstruct</bp:db>
 <bp:id rdf:datatype="xsd:string">GS3242440</bp:id>
</bp:UnificationXref>

<bp:UnificationXref rdf:about="urn:miriam:uniprot:P01100:GS3224275">
 <bp:db rdf:datatype="xsd:string">UniProt</bp:db>
 <bp:id rdf:datatype="xsd:string">P01100</bp:id>
</bp:UnificationXref>

<bp:UnificationXref rdf:about="urn:selventa:UnificationXref:Genstruct:TGFBR1:TGFBR2">
 <bp:db rdf:datatype="xsd:string">Genstruct</bp:db>
 <bp:id rdf:datatype="xsd:string">GS4343551</bp:id>
</bp:UnificationXref>

<bp:UnificationXref rdf:about="urn:selventa:UnificationXref:Genstruct:kaof(RPS6KB1)">
 <bp:db rdf:datatype="xsd:string">Genstruct</bp:db>
 <bp:id rdf:datatype="xsd:string">GS3243677</bp:id>
</bp:UnificationXref>

<bp:PhysicalEntity rdf:about="RAF Family Hs">
 <bp:xref rdf:resource="urn:selventa:UnificationXref:Genstruct:RAF Family Hs"/>
 <bp:displayName rdf:datatype="xsd:string">RAF Family Hs</bp:displayName>
</bp:PhysicalEntity>

<bp:PhysicalEntity rdf:about="kaof(PKMYT1)">
 <bp:xref rdf:resource="urn:miriam:uniprot:Q99640:GS3340572"/>
 <bp:xref rdf:resource="urn:selventa:UnificationXref:Genstruct:kaof(PKMYT1)"/>
 <bp:xref rdf:resource="urn:miriam:entrez:gene:9088:GS3340572"/>
 <bp:displayName rdf:datatype="xsd:string">kaof(PKMYT1)</bp:displayName>
</bp:PhysicalEntity>

<bp:PhysicalEntity rdf:about="Stat  Family Hs">
 <bp:xref rdf:resource="urn:selventa:UnificationXref:Genstruct:Stat  Family Hs"/>
 <bp:displayName rdf:datatype="xsd:string">Stat  Family Hs</bp:displayName>
</bp:PhysicalEntity>

<bp:PhysicalEntity rdf:about="kaof(PDGFR family Hs)">
 <bp:xref rdf:resource="urn:selventa:UnificationXref:Genstruct:kaof(PDGFR family Hs)"/>
 <bp:displayName rdf:datatype="xsd:string">kaof(PDGFR family Hs)</bp:displayName>
</bp:PhysicalEntity>

<bp:UnificationXref rdf:about="urn:selventa:UnificationXref:Genstruct:taof(ZBTB16)">
 <bp:db rdf:datatype="xsd:string">Genstruct</bp:db>
 <bp:id rdf:datatype="xsd:string">GS3237061</bp:id>
</bp:UnificationXref>

<bp:UnificationXref rdf:about="urn:selventa:UnificationXref:Genstruct:AHR">
 <bp:db rdf:datatype="xsd:string">Genstruct</bp:db>
 <bp:id rdf:datatype="xsd:string">GS1317006</bp:id>
</bp:UnificationXref>

<bp:UnificationXref rdf:about="urn:selventa:UnificationXref:Genstruct:mitotic anaphase">
 <bp:db rdf:datatype="xsd:string">Genstruct</bp:db>
 <bp:id rdf:datatype="xsd:string">GS22226</bp:id>
</bp:UnificationXref>

<bp:PhysicalEntity rdf:about="FRAP1 P@S2448">
 <bp:displayName rdf:datatype="xsd:string">FRAP1 P@S2448</bp:displayName>
</bp:PhysicalEntity>

<bp:PhysicalEntity rdf:about="PD0325901">
 <bp:xref rdf:resource="urn:selventa:UnificationXref:Genstruct:PD0325901"/>
 <bp:displayName rdf:datatype="xsd:string">PD0325901</bp:displayName>
</bp:PhysicalEntity>

<bp:PhysicalEntity rdf:about="GNAS">
 <bp:xref rdf:resource="urn:selventa:UnificationXref:Genstruct:GNAS"/>
 <bp:displayName rdf:datatype="xsd:string">GNAS</bp:displayName>
</bp:PhysicalEntity>

<bp:PhysicalEntity rdf:about="CLOCK">
 <bp:xref rdf:resource="urn:selventa:UnificationXref:Genstruct:CLOCK"/>
 <bp:displayName rdf:datatype="xsd:string">CLOCK</bp:displayName>
</bp:PhysicalEntity>

<bp:PhysicalEntity rdf:about="mitotic spindle checkpoint">
 <bp:xref rdf:resource="urn:selventa:UnificationXref:Genstruct:mitotic spindle checkpoint"/>
 <bp:displayName rdf:datatype="xsd:string">mitotic spindle checkpoint</bp:displayName>
</bp:PhysicalEntity>

<bp:PhysicalEntity rdf:about="RPS6KB1 P@T389">
 <bp:displayName rdf:datatype="xsd:string">RPS6KB1 P@T389</bp:displayName>
</bp:PhysicalEntity>

<bp:UnificationXref rdf:about="urn:selventa:UnificationXref:Genstruct:gtpof(RAC1)">
 <bp:db rdf:datatype="xsd:string">Genstruct</bp:db>
 <bp:id rdf:datatype="xsd:string">GS3225365</bp:id>
</bp:UnificationXref>

<bp:UnificationXref rdf:about="urn:miriam:entrez:gene:84168:GS3235756">
 <bp:db rdf:datatype="xsd:string">Entrez Gene</bp:db>
 <bp:id rdf:datatype="xsd:string">84168</bp:id>
</bp:UnificationXref>

<bp:PhysicalEntity rdf:about="exp(RPRM)">
 <bp:xref rdf:resource="urn:selventa:UnificationXref:Genstruct:exp(RPRM)"/>
 <bp:xref rdf:resource="urn:miriam:entrez:gene:56475:GS1722175"/>
 <bp:xref rdf:resource="urn:miriam:uniprot:Q9NS64:GS1722175"/>
 <bp:displayName rdf:datatype="xsd:string">exp(RPRM)</bp:displayName>
</bp:PhysicalEntity>

<bp:UnificationXref rdf:about="urn:selventa:UnificationXref:Genstruct:IHH">
 <bp:db rdf:datatype="xsd:string">Genstruct</bp:db>
 <bp:id rdf:datatype="xsd:string">GS1356531</bp:id>
</bp:UnificationXref>

<bp:UnificationXref rdf:about="urn:miriam:entrez:gene:3725:GS1360460">
 <bp:db rdf:datatype="xsd:string">Entrez Gene</bp:db>
 <bp:id rdf:datatype="xsd:string">3725</bp:id>
</bp:UnificationXref>

<bp:UnificationXref rdf:about="urn:miriam:uniprot:P18146:GS1340407">
 <bp:db rdf:datatype="xsd:string">UniProt</bp:db>
 <bp:id rdf:datatype="xsd:string">P18146</bp:id>
</bp:UnificationXref>

<bp:UnificationXref rdf:about="urn:selventa:UnificationXref:Genstruct:JAG1">
 <bp:db rdf:datatype="xsd:string">Genstruct</bp:db>
 <bp:id rdf:datatype="xsd:string">GS1316706</bp:id>
</bp:UnificationXref>

<bp:UnificationXref rdf:about="urn:miriam:entrez:gene:4040:GS4473742">
 <bp:db rdf:datatype="xsd:string">Entrez Gene</bp:db>
 <bp:id rdf:datatype="xsd:string">4040</bp:id>
</bp:UnificationXref>

<bp:UnificationXref rdf:about="urn:selventa:UnificationXref:Genstruct:JAG2">
 <bp:db rdf:datatype="xsd:string">Genstruct</bp:db>
 <bp:id rdf:datatype="xsd:string">GS1360413</bp:id>
</bp:UnificationXref>

<bp:PhysicalEntity rdf:about="degradationof(PER2)">
 <bp:displayName rdf:datatype="xsd:string">degradationof(PER2)</bp:displayName>
</bp:PhysicalEntity>

<bp:PhysicalEntity rdf:about="p38 MAPK family Hs P@Y182">
 <bp:displayName rdf:datatype="xsd:string">p38 MAPK family Hs P@Y182</bp:displayName>
</bp:PhysicalEntity>

<bp:UnificationXref rdf:about="urn:selventa:UnificationXref:Genstruct:catof(GRB2)">
 <bp:db rdf:datatype="xsd:string">Genstruct</bp:db>
 <bp:id rdf:datatype="xsd:string">GS6155137</bp:id>
</bp:UnificationXref>

<bp:UnificationXref rdf:about="urn:miriam:entrez:gene:2535:GS1345172">
 <bp:db rdf:datatype="xsd:string">Entrez Gene</bp:db>
 <bp:id rdf:datatype="xsd:string">2535</bp:id>
</bp:UnificationXref>

<bp:PhysicalEntity rdf:about="taof(NFKB Complex Hs)">
 <bp:xref rdf:resource="urn:selventa:UnificationXref:Genstruct:taof(NFKB Complex Hs)"/>
 <bp:displayName rdf:datatype="xsd:string">taof(NFKB Complex Hs)</bp:displayName>
</bp:PhysicalEntity>

<bp:UnificationXref rdf:about="urn:selventa:UnificationXref:Genstruct:kaof(ERK family Hs)">
 <bp:db rdf:datatype="xsd:string">Genstruct</bp:db>
 <bp:id rdf:datatype="xsd:string">GS5021545</bp:id>
</bp:UnificationXref>

<bp:PhysicalEntity rdf:about="RPS6KA5">
 <bp:xref rdf:resource="urn:selventa:UnificationXref:Genstruct:RPS6KA5"/>
 <bp:displayName rdf:datatype="xsd:string">RPS6KA5</bp:displayName>
</bp:PhysicalEntity>

<bp:UnificationXref rdf:about="urn:selventa:UnificationXref:Genstruct:SHH">
 <bp:db rdf:datatype="xsd:string">Genstruct</bp:db>
 <bp:id rdf:datatype="xsd:string">GS1413217</bp:id>
</bp:UnificationXref>

<bp:PhysicalEntity rdf:about="RPS6KA1">
 <bp:xref rdf:resource="urn:selventa:UnificationXref:Genstruct:RPS6KA1"/>
 <bp:displayName rdf:datatype="xsd:string">RPS6KA1</bp:displayName>
</bp:PhysicalEntity>

<bp:PhysicalEntity rdf:about="degradationof(PER1)">
 <bp:displayName rdf:datatype="xsd:string">degradationof(PER1)</bp:displayName>
</bp:PhysicalEntity>

<bp:UnificationXref rdf:about="urn:miriam:entrez:gene:1022:GS3353541">
 <bp:db rdf:datatype="xsd:string">Entrez Gene</bp:db>
 <bp:id rdf:datatype="xsd:string">1022</bp:id>
</bp:UnificationXref>

<bp:PhysicalEntity rdf:about="RPS6KB1">
 <bp:xref rdf:resource="urn:selventa:UnificationXref:Genstruct:RPS6KB1"/>
 <bp:displayName rdf:datatype="xsd:string">RPS6KB1</bp:displayName>
</bp:PhysicalEntity>

<bp:UnificationXref rdf:about="urn:selventa:UnificationXref:Genstruct:MMP9">
 <bp:db rdf:datatype="xsd:string">Genstruct</bp:db>
 <bp:id rdf:datatype="xsd:string">GS1366603</bp:id>
</bp:UnificationXref>

<bp:UnificationXref rdf:about="urn:selventa:UnificationXref:Genstruct:kaof(CSNK1E)">
 <bp:db rdf:datatype="xsd:string">Genstruct</bp:db>
 <bp:id rdf:datatype="xsd:string">GS3232344</bp:id>
</bp:UnificationXref>

<bp:UnificationXref rdf:about="urn:miriam:uniprot:Q13464:GS3244013">
 <bp:db rdf:datatype="xsd:string">UniProt</bp:db>
 <bp:id rdf:datatype="xsd:string">Q13464</bp:id>
</bp:UnificationXref>

<bp:PhysicalEntity rdf:about="exp(PER2)">
 <bp:xref rdf:resource="urn:selventa:UnificationXref:Genstruct:exp(PER2)"/>
 <bp:xref rdf:resource="urn:miriam:entrez:gene:8864:GS1440301"/>
 <bp:xref rdf:resource="urn:miriam:uniprot:O15055:GS1440301"/>
 <bp:displayName rdf:datatype="xsd:string">exp(PER2)</bp:displayName>
</bp:PhysicalEntity>

<bp:UnificationXref rdf:about="urn:selventa:UnificationXref:Genstruct:ATM">
 <bp:db rdf:datatype="xsd:string">Genstruct</bp:db>
 <bp:id rdf:datatype="xsd:string">GS1321566</bp:id>
</bp:UnificationXref>

<bp:UnificationXref rdf:about="urn:selventa:UnificationXref:Genstruct:kaof(CSNK1D)">
 <bp:db rdf:datatype="xsd:string">Genstruct</bp:db>
 <bp:id rdf:datatype="xsd:string">GS3234200</bp:id>
</bp:UnificationXref>

<bp:UnificationXref rdf:about="urn:miriam:uniprot:P18146:GS3222505">
 <bp:db rdf:datatype="xsd:string">UniProt</bp:db>
 <bp:id rdf:datatype="xsd:string">P18146</bp:id>
</bp:UnificationXref>

<bp:UnificationXref rdf:about="urn:miriam:uniprot:O95398:GS3330412">
 <bp:db rdf:datatype="xsd:string">UniProt</bp:db>
 <bp:id rdf:datatype="xsd:string">O95398</bp:id>
</bp:UnificationXref>

<bp:UnificationXref rdf:about="urn:selventa:UnificationXref:Genstruct:ATR">
 <bp:db rdf:datatype="xsd:string">Genstruct</bp:db>
 <bp:id rdf:datatype="xsd:string">GS1322354</bp:id>
</bp:UnificationXref>

<bp:PhysicalEntity rdf:about="gtpof(HRAS)">
 <bp:xref rdf:resource="urn:miriam:uniprot:P01112:GS3225470"/>
 <bp:xref rdf:resource="urn:miriam:entrez:gene:3265:GS3225470"/>
 <bp:xref rdf:resource="urn:selventa:UnificationXref:Genstruct:gtpof(HRAS)"/>
 <bp:displayName rdf:datatype="xsd:string">gtpof(HRAS)</bp:displayName>
</bp:PhysicalEntity>

<bp:PhysicalEntity rdf:about="exp(PER1)">
 <bp:xref rdf:resource="urn:miriam:entrez:gene:93210:GS1376375"/>
 <bp:xref rdf:resource="urn:miriam:entrez:gene:5187:GS1376375"/>
 <bp:xref rdf:resource="urn:miriam:uniprot:O15534:GS1376375"/>
 <bp:xref rdf:resource="urn:miriam:uniprot:Q96FM1:GS1376375"/>
 <bp:xref rdf:resource="urn:selventa:UnificationXref:Genstruct:exp(PER1)"/>
 <bp:displayName rdf:datatype="xsd:string">exp(PER1)</bp:displayName>
</bp:PhysicalEntity>

<bp:PhysicalEntity rdf:about="CCBL1">
 <bp:xref rdf:resource="urn:selventa:UnificationXref:Genstruct:CCBL1"/>
 <bp:displayName rdf:datatype="xsd:string">CCBL1</bp:displayName>
</bp:PhysicalEntity>

<bp:UnificationXref rdf:about="urn:miriam:entrez:gene:7249:GS3240271">
 <bp:db rdf:datatype="xsd:string">Entrez Gene</bp:db>
 <bp:id rdf:datatype="xsd:string">7249</bp:id>
</bp:UnificationXref>

<bp:UnificationXref rdf:about="urn:miriam:entrez:gene:5894:GS3226332">
 <bp:db rdf:datatype="xsd:string">Entrez Gene</bp:db>
 <bp:id rdf:datatype="xsd:string">5894</bp:id>
</bp:UnificationXref>

<bp:UnificationXref rdf:about="urn:selventa:UnificationXref:Genstruct:Stat5 Family Hs">
 <bp:db rdf:datatype="xsd:string">Genstruct</bp:db>
 <bp:id rdf:datatype="xsd:string">GS3162620</bp:id>
</bp:UnificationXref>

<bp:PhysicalEntity rdf:about="PTEN P@S380">
 <bp:displayName rdf:datatype="xsd:string">PTEN P@S380</bp:displayName>
</bp:PhysicalEntity>

<bp:UnificationXref rdf:about="urn:miriam:uniprot:O00327:GS4672001">
 <bp:db rdf:datatype="xsd:string">UniProt</bp:db>
 <bp:id rdf:datatype="xsd:string">O00327</bp:id>
</bp:UnificationXref>

<bp:UnificationXref rdf:about="urn:selventa:UnificationXref:Genstruct:JUN">
 <bp:db rdf:datatype="xsd:string">Genstruct</bp:db>
 <bp:id rdf:datatype="xsd:string">GS1360463</bp:id>
</bp:UnificationXref>

<bp:UnificationXref rdf:about="urn:miriam:entrez:gene:8553:GS3510611">
 <bp:db rdf:datatype="xsd:string">Entrez Gene</bp:db>
 <bp:id rdf:datatype="xsd:string">8553</bp:id>
</bp:UnificationXref>

<bp:UnificationXref rdf:about="urn:selventa:UnificationXref:Genstruct:kaof(FRAP1)">
 <bp:db rdf:datatype="xsd:string">Genstruct</bp:db>
 <bp:id rdf:datatype="xsd:string">GS3243674</bp:id>
</bp:UnificationXref>

<bp:PhysicalEntity rdf:about="exp(GADD45A)">
 <bp:xref rdf:resource="urn:selventa:UnificationXref:Genstruct:exp(GADD45A)"/>
 <bp:xref rdf:resource="urn:miriam:entrez:gene:1647:GS1335523"/>
 <bp:xref rdf:resource="urn:miriam:uniprot:P24522:GS1335523"/>
 <bp:displayName rdf:datatype="xsd:string">exp(GADD45A)</bp:displayName>
</bp:PhysicalEntity>

<bp:PhysicalEntity rdf:about="VAV2">
 <bp:xref rdf:resource="urn:selventa:UnificationXref:Genstruct:VAV2"/>
 <bp:displayName rdf:datatype="xsd:string">VAV2</bp:displayName>
</bp:PhysicalEntity>

<bp:UnificationXref rdf:about="urn:selventa:UnificationXref:Genstruct:exp(SKP2)">
 <bp:db rdf:datatype="xsd:string">Genstruct</bp:db>
 <bp:id rdf:datatype="xsd:string">GS1413530</bp:id>
</bp:UnificationXref>

<bp:UnificationXref rdf:about="urn:selventa:UnificationXref:Genstruct:exp(BRCA1)">
 <bp:db rdf:datatype="xsd:string">Genstruct</bp:db>
 <bp:id rdf:datatype="xsd:string">GS1323623</bp:id>
</bp:UnificationXref>

<bp:PhysicalEntity rdf:about="cell proliferation">
 <bp:xref rdf:resource="urn:selventa:UnificationXref:Genstruct:cell proliferation"/>
 <bp:displayName rdf:datatype="xsd:string">cell proliferation</bp:displayName>
</bp:PhysicalEntity>

<bp:UnificationXref rdf:about="urn:miriam:uniprot:P30305:GS3237763">
 <bp:db rdf:datatype="xsd:string">UniProt</bp:db>
 <bp:id rdf:datatype="xsd:string">P30305</bp:id>
</bp:UnificationXref>

<bp:PhysicalEntity rdf:about="exp(PER3)">
 <bp:xref rdf:resource="urn:miriam:entrez:gene:8863:GS1440273"/>
 <bp:xref rdf:resource="urn:miriam:uniprot:P56645:GS1440273"/>
 <bp:xref rdf:resource="urn:selventa:UnificationXref:Genstruct:exp(PER3)"/>
 <bp:displayName rdf:datatype="xsd:string">exp(PER3)</bp:displayName>
</bp:PhysicalEntity>

<bp:UnificationXref rdf:about="urn:miriam:uniprot:P52630:GS3225437">
 <bp:db rdf:datatype="xsd:string">UniProt</bp:db>
 <bp:id rdf:datatype="xsd:string">P52630</bp:id>
</bp:UnificationXref>

<bp:PhysicalEntity rdf:about="DUOX1">
 <bp:xref rdf:resource="urn:selventa:UnificationXref:Genstruct:DUOX1"/>
 <bp:displayName rdf:datatype="xsd:string">DUOX1</bp:displayName>
</bp:PhysicalEntity>

<bp:UnificationXref rdf:about="urn:selventa:UnificationXref:Genstruct:NR4A1">
 <bp:db rdf:datatype="xsd:string">Genstruct</bp:db>
 <bp:id rdf:datatype="xsd:string">GS1353600</bp:id>
</bp:UnificationXref>

<bp:UnificationXref rdf:about="urn:selventa:UnificationXref:Genstruct:paof(PTPN12)">
 <bp:db rdf:datatype="xsd:string">Genstruct</bp:db>
 <bp:id rdf:datatype="xsd:string">GS4370320</bp:id>
</bp:UnificationXref>

<bp:BiochemicalReaction rdf:about="99506">
 <bp:displayName rdf:datatype="xsd:string">Stat5 Family Hs -e-&gt; taof(STAT5 Family Hs)</bp:displayName>
 <bp:left rdf:resource="Stat5 Family Hs"/>
 <bp:right rdf:resource="taof(STAT5 Family Hs)"/>
</bp:BiochemicalReaction>

<bp:BiochemicalReaction rdf:about="99505">
 <bp:displayName rdf:datatype="xsd:string">CDH1:EGFR -&gt; kaof(MAPK3)</bp:displayName>
 <bp:left rdf:resource="CDH1:EGFR"/>
 <bp:right rdf:resource="kaof(MAPK3)"/>
</bp:BiochemicalReaction>

<bp:BiochemicalReaction rdf:about="99504">
 <bp:displayName rdf:datatype="xsd:string">cell senescence -| cell proliferation</bp:displayName>
 <bp:left rdf:resource="cell senescence"/>
 <bp:right rdf:resource="cell proliferation"/>
</bp:BiochemicalReaction>

<bp:MolecularInteraction rdf:about="99503">
 <bp:displayName rdf:datatype="xsd:string">RB1 P@S788 -@- RB1</bp:displayName>
 <bp:participant rdf:resource="RB1 P@S788"/>
 <bp:participant rdf:resource="RB1"/>
</bp:MolecularInteraction>

<bp:UnificationXref rdf:about="urn:selventa:UnificationXref:Genstruct:VEGFC">
 <bp:db rdf:datatype="xsd:string">Genstruct</bp:db>
 <bp:id rdf:datatype="xsd:string">GS1425113</bp:id>
</bp:UnificationXref>

<bp:BiochemicalReaction rdf:about="99509">
 <bp:displayName rdf:datatype="xsd:string">kaof(PDGFR family Hs) -&gt; kaof(PI3K Family Hs)</bp:displayName>
 <bp:left rdf:resource="kaof(PDGFR family Hs)"/>
 <bp:right rdf:resource="kaof(PI3K Family Hs)"/>
</bp:BiochemicalReaction>

<bp:MolecularInteraction rdf:about="99508">
 <bp:displayName rdf:datatype="xsd:string">STAT6 P@Y641 -@- STAT6</bp:displayName>
 <bp:participant rdf:resource="STAT6"/>
 <bp:participant rdf:resource="STAT6 P@Y641"/>
</bp:MolecularInteraction>

<bp:UnificationXref rdf:about="urn:selventa:UnificationXref:Genstruct:VEGFA">
 <bp:db rdf:datatype="xsd:string">Genstruct</bp:db>
 <bp:id rdf:datatype="xsd:string">GS1425077</bp:id>
</bp:UnificationXref>

<bp:BiochemicalReaction rdf:about="99507">
 <bp:displayName rdf:datatype="xsd:string">RAF Family Hs -cat-&gt; kaof(RAF family Hs)</bp:displayName>
 <bp:left rdf:resource="RAF Family Hs"/>
 <bp:right rdf:resource="kaof(RAF family Hs)"/>
</bp:BiochemicalReaction>

<bp:UnificationXref rdf:about="urn:miriam:entrez:gene:79365:GS3341261">
 <bp:db rdf:datatype="xsd:string">Entrez Gene</bp:db>
 <bp:id rdf:datatype="xsd:string">79365</bp:id>
</bp:UnificationXref>

<bp:BiochemicalReaction rdf:about="99502">
 <bp:displayName rdf:datatype="xsd:string">paof(PTEN) -| kaof(AKT Family Hs)</bp:displayName>
 <bp:left rdf:resource="paof(PTEN)"/>
 <bp:right rdf:resource="kaof(AKT Family Hs)"/>
</bp:BiochemicalReaction>

<bp:BiochemicalReaction rdf:about="99501">
 <bp:displayName rdf:datatype="xsd:string">MEOX2 -e-&gt; taof(MEOX2)</bp:displayName>
 <bp:left rdf:resource="MEOX2"/>
 <bp:right rdf:resource="taof(MEOX2)"/>
</bp:BiochemicalReaction>

<bp:BiochemicalReaction rdf:about="99500">
 <bp:displayName rdf:datatype="xsd:string">EREG =&gt; kaof(EGFR)</bp:displayName>
 <bp:left rdf:resource="EREG"/>
 <bp:right rdf:resource="kaof(EGFR)"/>
</bp:BiochemicalReaction>

<bp:UnificationXref rdf:about="urn:miriam:entrez:gene:5578:GS3234543">
 <bp:db rdf:datatype="xsd:string">Entrez Gene</bp:db>
 <bp:id rdf:datatype="xsd:string">5578</bp:id>
</bp:UnificationXref>

<bp:PhysicalEntity rdf:about="CDC27 P@ST">
 <bp:displayName rdf:datatype="xsd:string">CDC27 P@ST</bp:displayName>
</bp:PhysicalEntity>

<bp:UnificationXref rdf:about="urn:miriam:entrez:gene:7709:GS3345113">
 <bp:db rdf:datatype="xsd:string">Entrez Gene</bp:db>
 <bp:id rdf:datatype="xsd:string">7709</bp:id>
</bp:UnificationXref>

<bp:UnificationXref rdf:about="urn:miriam:entrez:gene:182:GS1316703">
 <bp:db rdf:datatype="xsd:string">Entrez Gene</bp:db>
 <bp:id rdf:datatype="xsd:string">182</bp:id>
</bp:UnificationXref>

<bp:UnificationXref rdf:about="urn:selventa:UnificationXref:Genstruct:TGF-beta Family Hs">
 <bp:db rdf:datatype="xsd:string">Genstruct</bp:db>
 <bp:id rdf:datatype="xsd:string">GS3162631</bp:id>
</bp:UnificationXref>

<bp:BiochemicalReaction rdf:about="99515">
 <bp:displayName rdf:datatype="xsd:string">gtpof(RAP1A) -&gt; catof(VAV2)</bp:displayName>
 <bp:left rdf:resource="gtpof(RAP1A)"/>
 <bp:right rdf:resource="catof(VAV2)"/>
</bp:BiochemicalReaction>

<bp:BiochemicalReaction rdf:about="99514">
 <bp:displayName rdf:datatype="xsd:string">taof(NFATC1) -&gt; CCND1</bp:displayName>
 <bp:left rdf:resource="taof(NFATC1)"/>
 <bp:right rdf:resource="CCND1"/>
</bp:BiochemicalReaction>

<bp:UnificationXref rdf:about="urn:miriam:uniprot:Q01094:GS1337603">
 <bp:db rdf:datatype="xsd:string">UniProt</bp:db>
 <bp:id rdf:datatype="xsd:string">Q01094</bp:id>
</bp:UnificationXref>

<bp:UnificationXref rdf:about="urn:selventa:UnificationXref:Genstruct:MAP3K1">
 <bp:db rdf:datatype="xsd:string">Genstruct</bp:db>
 <bp:id rdf:datatype="xsd:string">GS1365621</bp:id>
</bp:UnificationXref>

<bp:BiochemicalReaction rdf:about="99517">
 <bp:displayName rdf:datatype="xsd:string">EIF4G1 -&gt; catof(EIF4E)</bp:displayName>
 <bp:left rdf:resource="EIF4G1"/>
 <bp:right rdf:resource="catof(EIF4E)"/>
</bp:BiochemicalReaction>

<bp:MolecularInteraction rdf:about="99516">
 <bp:displayName rdf:datatype="xsd:string">CRY1:PER3 -cc- PER3</bp:displayName>
 <bp:participant rdf:resource="PER3"/>
 <bp:participant rdf:resource="CRY1:PER3"/>
</bp:MolecularInteraction>

<bp:BiochemicalReaction rdf:about="99519">
 <bp:displayName rdf:datatype="xsd:string">KLF4 -e-&gt; taof(KLF4)</bp:displayName>
 <bp:left rdf:resource="KLF4"/>
 <bp:right rdf:resource="taof(KLF4)"/>
</bp:BiochemicalReaction>

<bp:BiochemicalReaction rdf:about="99518">
 <bp:displayName rdf:datatype="xsd:string">LAMB3 -&gt; ITGA6:ITGB1</bp:displayName>
 <bp:left rdf:resource="LAMB3"/>
 <bp:right rdf:resource="ITGA6:ITGB1"/>
</bp:BiochemicalReaction>

<bp:BiochemicalReaction rdf:about="99511">
 <bp:displayName rdf:datatype="xsd:string">PLAUR -&gt; ITGAV:ITGB3</bp:displayName>
 <bp:left rdf:resource="PLAUR"/>
 <bp:right rdf:resource="ITGAV:ITGB3"/>
</bp:BiochemicalReaction>

<bp:BiochemicalReaction rdf:about="99510">
 <bp:displayName rdf:datatype="xsd:string">taof(HOXB4) -| exp(CDKN1B)</bp:displayName>
 <bp:left rdf:resource="taof(HOXB4)"/>
 <bp:right rdf:resource="exp(CDKN1B)"/>
</bp:BiochemicalReaction>

<bp:MolecularInteraction rdf:about="99513">
 <bp:displayName rdf:datatype="xsd:string">EGFR:ERBB3 -cc- ERBB3</bp:displayName>
 <bp:participant rdf:resource="ERBB3"/>
 <bp:participant rdf:resource="EGFR:ERBB3"/>
</bp:MolecularInteraction>

<bp:BiochemicalReaction rdf:about="99512">
 <bp:displayName rdf:datatype="xsd:string">CDKN1A =| kaof(CDK4)</bp:displayName>
 <bp:left rdf:resource="CDKN1A"/>
 <bp:right rdf:resource="kaof(CDK4)"/>
</bp:BiochemicalReaction>

<bp:UnificationXref rdf:about="urn:miriam:entrez:gene:3791:GS3342704">
 <bp:db rdf:datatype="xsd:string">Entrez Gene</bp:db>
 <bp:id rdf:datatype="xsd:string">3791</bp:id>
</bp:UnificationXref>

<bp:PhysicalEntity rdf:about="taof(NFATC1)">
 <bp:xref rdf:resource="urn:miriam:uniprot:O95644:GS3265444"/>
 <bp:xref rdf:resource="urn:miriam:entrez:gene:4772:GS3265444"/>
 <bp:xref rdf:resource="urn:selventa:UnificationXref:Genstruct:taof(NFATC1)"/>
 <bp:displayName rdf:datatype="xsd:string">taof(NFATC1)</bp:displayName>
</bp:PhysicalEntity>

<bp:UnificationXref rdf:about="urn:miriam:entrez:gene:3678:GS1360046">
 <bp:db rdf:datatype="xsd:string">Entrez Gene</bp:db>
 <bp:id rdf:datatype="xsd:string">3678</bp:id>
</bp:UnificationXref>

<bp:PhysicalEntity rdf:about="NR3C1">
 <bp:xref rdf:resource="urn:selventa:UnificationXref:Genstruct:NR3C1"/>
 <bp:displayName rdf:datatype="xsd:string">NR3C1</bp:displayName>
</bp:PhysicalEntity>

<bp:UnificationXref rdf:about="urn:miriam:uniprot:Q13485:GS3224671">
 <bp:db rdf:datatype="xsd:string">UniProt</bp:db>
 <bp:id rdf:datatype="xsd:string">Q13485</bp:id>
</bp:UnificationXref>

<bp:UnificationXref rdf:about="urn:selventa:UnificationXref:Genstruct:SRC">
 <bp:db rdf:datatype="xsd:string">Genstruct</bp:db>
 <bp:id rdf:datatype="xsd:string">GS1416057</bp:id>
</bp:UnificationXref>

<bp:UnificationXref rdf:about="urn:miriam:uniprot:P11362:GS3333446">
 <bp:db rdf:datatype="xsd:string">UniProt</bp:db>
 <bp:id rdf:datatype="xsd:string">P11362</bp:id>
</bp:UnificationXref>

<bp:PhysicalEntity rdf:about="CDH1:CTNND1">
 <bp:xref rdf:resource="urn:selventa:UnificationXref:Genstruct:CDH1:CTNND1"/>
 <bp:displayName rdf:datatype="xsd:string">CDH1:CTNND1</bp:displayName>
</bp:PhysicalEntity>

<bp:UnificationXref rdf:about="urn:selventa:UnificationXref:Genstruct:exp(SMO)">
 <bp:db rdf:datatype="xsd:string">Genstruct</bp:db>
 <bp:id rdf:datatype="xsd:string">GS1414707</bp:id>
</bp:UnificationXref>

<bp:PhysicalEntity rdf:about="sec(VEGFA)">
 <bp:xref rdf:resource="urn:selventa:UnificationXref:Genstruct:sec(VEGFA)"/>
 <bp:displayName rdf:datatype="xsd:string">sec(VEGFA)</bp:displayName>
</bp:PhysicalEntity>

<bp:UnificationXref rdf:about="urn:selventa:UnificationXref:Genstruct:catof(PLAU)">
 <bp:db rdf:datatype="xsd:string">Genstruct</bp:db>
 <bp:id rdf:datatype="xsd:string">GS3324175</bp:id>
</bp:UnificationXref>

<bp:UnificationXref rdf:about="urn:miriam:uniprot:P08581:GS3235410">
 <bp:db rdf:datatype="xsd:string">UniProt</bp:db>
 <bp:id rdf:datatype="xsd:string">P08581</bp:id>
</bp:UnificationXref>

<bp:UnificationXref rdf:about="urn:selventa:UnificationXref:Genstruct:RAS Family Hs">
 <bp:db rdf:datatype="xsd:string">Genstruct</bp:db>
 <bp:id rdf:datatype="xsd:string">GS3162577</bp:id>
</bp:UnificationXref>

<bp:UnificationXref rdf:about="urn:miriam:uniprot:Q15796:GS3227414">
 <bp:db rdf:datatype="xsd:string">UniProt</bp:db>
 <bp:id rdf:datatype="xsd:string">Q15796</bp:id>
</bp:UnificationXref>

<bp:UnificationXref rdf:about="urn:miriam:uniprot:Q14168:GS3341214">
 <bp:db rdf:datatype="xsd:string">UniProt</bp:db>
 <bp:id rdf:datatype="xsd:string">Q14168</bp:id>
</bp:UnificationXref>

<bp:UnificationXref rdf:about="urn:miriam:uniprot:Q03405:GS1377772">
 <bp:db rdf:datatype="xsd:string">UniProt</bp:db>
 <bp:id rdf:datatype="xsd:string">Q03405</bp:id>
</bp:UnificationXref>

<bp:PhysicalEntity rdf:about="PER3:TIMELESS">
 <bp:xref rdf:resource="urn:selventa:UnificationXref:Genstruct:PER3:TIMELESS"/>
 <bp:displayName rdf:datatype="xsd:string">PER3:TIMELESS</bp:displayName>
</bp:PhysicalEntity>

<bp:UnificationXref rdf:about="urn:selventa:UnificationXref:Genstruct:SKP2">
 <bp:db rdf:datatype="xsd:string">Genstruct</bp:db>
 <bp:id rdf:datatype="xsd:string">GS1413533</bp:id>
</bp:UnificationXref>

<bp:UnificationXref rdf:about="urn:miriam:entrez:gene:1031:GS1327672">
 <bp:db rdf:datatype="xsd:string">Entrez Gene</bp:db>
 <bp:id rdf:datatype="xsd:string">1031</bp:id>
</bp:UnificationXref>

<bp:PhysicalEntity rdf:about="catof(Frizzled Family Hs)">
 <bp:xref rdf:resource="urn:selventa:UnificationXref:Genstruct:catof(Frizzled Family Hs)"/>
 <bp:displayName rdf:datatype="xsd:string">catof(Frizzled Family Hs)</bp:displayName>
</bp:PhysicalEntity>

<bp:UnificationXref rdf:about="urn:miriam:entrez:gene:1111:GS3234770">
 <bp:db rdf:datatype="xsd:string">Entrez Gene</bp:db>
 <bp:id rdf:datatype="xsd:string">1111</bp:id>
</bp:UnificationXref>

<bp:BiochemicalReaction rdf:about="99556">
 <bp:displayName rdf:datatype="xsd:string">THAP1 -| exp(CCNB1)</bp:displayName>
 <bp:left rdf:resource="THAP1"/>
 <bp:right rdf:resource="exp(CCNB1)"/>
</bp:BiochemicalReaction>

<bp:BiochemicalReaction rdf:about="99557">
 <bp:displayName rdf:datatype="xsd:string">CCBL1 -cat-&gt; catof(CCBL1)</bp:displayName>
 <bp:left rdf:resource="CCBL1"/>
 <bp:right rdf:resource="catof(CCBL1)"/>
</bp:BiochemicalReaction>

<bp:MolecularInteraction rdf:about="99554">
 <bp:displayName rdf:datatype="xsd:string">EIF4EBP1:EIF4E -cc- EIF4E</bp:displayName>
 <bp:participant rdf:resource="EIF4E"/>
 <bp:participant rdf:resource="EIF4EBP1:EIF4E"/>
</bp:MolecularInteraction>

<bp:BiochemicalReaction rdf:about="99555">
 <bp:displayName rdf:datatype="xsd:string">HDAC Family Hs -cat-&gt; catof(HDAC Family Hs)</bp:displayName>
 <bp:left rdf:resource="HDAC Family Hs"/>
 <bp:right rdf:resource="catof(HDAC Family Hs)"/>
</bp:BiochemicalReaction>

<bp:MolecularInteraction rdf:about="99552">
 <bp:displayName rdf:datatype="xsd:string">ERBB4:ERBB2 -cc- ERBB2</bp:displayName>
 <bp:participant rdf:resource="ERBB2"/>
 <bp:participant rdf:resource="ERBB4:ERBB2"/>
</bp:MolecularInteraction>

<bp:MolecularInteraction rdf:about="99553">
 <bp:displayName rdf:datatype="xsd:string">exp(RB1) -pos- RB1</bp:displayName>
 <bp:participant rdf:resource="exp(RB1)"/>
 <bp:participant rdf:resource="RB1"/>
</bp:MolecularInteraction>

<bp:BiochemicalReaction rdf:about="99550">
 <bp:displayName rdf:datatype="xsd:string">ARNTL:NPAS2 -&gt; exp(CRY2)</bp:displayName>
 <bp:left rdf:resource="ARNTL:NPAS2"/>
 <bp:right rdf:resource="exp(CRY2)"/>
</bp:BiochemicalReaction>

<bp:BiochemicalReaction rdf:about="99551">
 <bp:displayName rdf:datatype="xsd:string">EIF4EBP1:EIF4E =| catof(EIF4E)</bp:displayName>
 <bp:left rdf:resource="EIF4EBP1:EIF4E"/>
 <bp:right rdf:resource="catof(EIF4E)"/>
</bp:BiochemicalReaction>

<bp:PhysicalEntity rdf:about="exp(SKP2)">
 <bp:xref rdf:resource="urn:miriam:uniprot:Q13309:GS1413530"/>
 <bp:xref rdf:resource="urn:miriam:entrez:gene:6502:GS1413530"/>
 <bp:xref rdf:resource="urn:selventa:UnificationXref:Genstruct:exp(SKP2)"/>
 <bp:displayName rdf:datatype="xsd:string">exp(SKP2)</bp:displayName>
</bp:PhysicalEntity>

<bp:UnificationXref rdf:about="urn:selventa:UnificationXref:Genstruct:kaof(MEK Family Hs)">
 <bp:db rdf:datatype="xsd:string">Genstruct</bp:db>
 <bp:id rdf:datatype="xsd:string">GS3224325</bp:id>
</bp:UnificationXref>

<bp:PhysicalEntity rdf:about="PDGFR Family Hs">
 <bp:xref rdf:resource="urn:selventa:UnificationXref:Genstruct:PDGFR Family Hs"/>
 <bp:displayName rdf:datatype="xsd:string">PDGFR Family Hs</bp:displayName>
</bp:PhysicalEntity>

<bp:BiochemicalReaction rdf:about="99558">
 <bp:displayName rdf:datatype="xsd:string">taof(TFDP1) -&gt; taof(E2F3)</bp:displayName>
 <bp:left rdf:resource="taof(TFDP1)"/>
 <bp:right rdf:resource="taof(E2F3)"/>
</bp:BiochemicalReaction>

<bp:BiochemicalReaction rdf:about="99559">
 <bp:displayName rdf:datatype="xsd:string">E2F2 -e-&gt; taof(E2F2)</bp:displayName>
 <bp:left rdf:resource="E2F2"/>
 <bp:right rdf:resource="taof(E2F2)"/>
</bp:BiochemicalReaction>

<bp:PhysicalEntity rdf:about="exp(CDK4)">
 <bp:xref rdf:resource="urn:miriam:entrez:gene:1019:GS1327560"/>
 <bp:xref rdf:resource="urn:selventa:UnificationXref:Genstruct:exp(CDK4)"/>
 <bp:xref rdf:resource="urn:miriam:uniprot:P11802:GS1327560"/>
 <bp:displayName rdf:datatype="xsd:string">exp(CDK4)</bp:displayName>
</bp:PhysicalEntity>

<bp:UnificationXref rdf:about="urn:selventa:UnificationXref:Genstruct:Collagen type I Family Hs">
 <bp:db rdf:datatype="xsd:string">Genstruct</bp:db>
 <bp:id rdf:datatype="xsd:string">GS3162351</bp:id>
</bp:UnificationXref>

<bp:UnificationXref rdf:about="urn:miriam:uniprot:P42226:GS3225451">
 <bp:db rdf:datatype="xsd:string">UniProt</bp:db>
 <bp:id rdf:datatype="xsd:string">P42226</bp:id>
</bp:UnificationXref>

<bp:UnificationXref rdf:about="urn:miriam:entrez:gene:5187:GS1376375">
 <bp:db rdf:datatype="xsd:string">Entrez Gene</bp:db>
 <bp:id rdf:datatype="xsd:string">5187</bp:id>
</bp:UnificationXref>

<bp:PhysicalEntity rdf:about="CRY1 P@?">
 <bp:displayName rdf:datatype="xsd:string">CRY1 P@?</bp:displayName>
</bp:PhysicalEntity>

<bp:UnificationXref rdf:about="urn:selventa:UnificationXref:Genstruct:HBEGF">
 <bp:db rdf:datatype="xsd:string">Genstruct</bp:db>
 <bp:id rdf:datatype="xsd:string">GS1337404</bp:id>
</bp:UnificationXref>

<bp:BiochemicalReaction rdf:about="99543">
 <bp:displayName rdf:datatype="xsd:string">exp(BHLHE41) -gp-&gt; BHLHE41</bp:displayName>
 <bp:left rdf:resource="exp(BHLHE41)"/>
 <bp:right rdf:resource="BHLHE41"/>
</bp:BiochemicalReaction>

<bp:BiochemicalReaction rdf:about="99544">
 <bp:displayName rdf:datatype="xsd:string">kaof(PRKCA) -&gt; kaof(SRC)</bp:displayName>
 <bp:left rdf:resource="kaof(PRKCA)"/>
 <bp:right rdf:resource="kaof(SRC)"/>
</bp:BiochemicalReaction>

<bp:BiochemicalReaction rdf:about="99545">
 <bp:displayName rdf:datatype="xsd:string">kaof(CSNK1E) -&gt; ARNTL P@?</bp:displayName>
 <bp:left rdf:resource="kaof(CSNK1E)"/>
 <bp:right rdf:resource="ARNTL P@?"/>
</bp:BiochemicalReaction>

<bp:MolecularInteraction rdf:about="99546">
 <bp:displayName rdf:datatype="xsd:string">PTCH1:CCNB1 -cc- CCNB1</bp:displayName>
 <bp:participant rdf:resource="CCNB1"/>
 <bp:participant rdf:resource="PTCH1:CCNB1"/>
</bp:MolecularInteraction>

<bp:BiochemicalReaction rdf:about="99540">
 <bp:displayName rdf:datatype="xsd:string">kaof(CSNK1D) -&gt; CRY1 P@?</bp:displayName>
 <bp:left rdf:resource="kaof(CSNK1D)"/>
 <bp:right rdf:resource="CRY1 P@?"/>
</bp:BiochemicalReaction>

<bp:PhysicalEntity rdf:about="NFKB Complex Hs">
 <bp:xref rdf:resource="urn:selventa:UnificationXref:Genstruct:NFKB Complex Hs"/>
 <bp:displayName rdf:datatype="xsd:string">NFKB Complex Hs</bp:displayName>
</bp:PhysicalEntity>

<bp:UnificationXref rdf:about="urn:miriam:uniprot:P62834:GS3225560">
 <bp:db rdf:datatype="xsd:string">UniProt</bp:db>
 <bp:id rdf:datatype="xsd:string">P62834</bp:id>
</bp:UnificationXref>

<bp:BiochemicalReaction rdf:about="99541">
 <bp:displayName rdf:datatype="xsd:string">catof(Anaphase Promoting Complex Family Hs) -subprocessof-* mitotic spindle checkpoint</bp:displayName>
 <bp:left rdf:resource="catof(Anaphase Promoting Complex Family Hs)"/>
 <bp:right rdf:resource="mitotic spindle checkpoint"/>
</bp:BiochemicalReaction>

<bp:MolecularInteraction rdf:about="99542">
 <bp:displayName rdf:datatype="xsd:string">exp(DKK1) -pos- DKK1</bp:displayName>
 <bp:participant rdf:resource="DKK1"/>
 <bp:participant rdf:resource="exp(DKK1)"/>
</bp:MolecularInteraction>

<bp:UnificationXref rdf:about="urn:selventa:UnificationXref:Genstruct:NR3C1">
 <bp:db rdf:datatype="xsd:string">Genstruct</bp:db>
 <bp:id rdf:datatype="xsd:string">GS1351147</bp:id>
</bp:UnificationXref>

<bp:PhysicalEntity rdf:about="exp(MYC)">
 <bp:xref rdf:resource="urn:miriam:uniprot:P01106:GS1370374"/>
 <bp:xref rdf:resource="urn:selventa:UnificationXref:Genstruct:exp(MYC)"/>
 <bp:xref rdf:resource="urn:miriam:uniprot:Q7LC44:GS1370374"/>
 <bp:xref rdf:resource="urn:miriam:entrez:gene:4609:GS1370374"/>
 <bp:xref rdf:resource="urn:miriam:uniprot:O60936:GS1370374"/>
 <bp:xref rdf:resource="urn:miriam:entrez:gene:8996:GS1370374"/>
 <bp:displayName rdf:datatype="xsd:string">exp(MYC)</bp:displayName>
</bp:PhysicalEntity>

<bp:MolecularInteraction rdf:about="99547">
 <bp:displayName rdf:datatype="xsd:string">exp(SMO) -pos- SMO</bp:displayName>
 <bp:participant rdf:resource="SMO"/>
 <bp:participant rdf:resource="exp(SMO)"/>
</bp:MolecularInteraction>

<bp:BiochemicalReaction rdf:about="99548">
 <bp:displayName rdf:datatype="xsd:string">kaof(TGFBR2) =&gt; TGFBR1 P@?</bp:displayName>
 <bp:left rdf:resource="kaof(TGFBR2)"/>
 <bp:right rdf:resource="TGFBR1 P@?"/>
</bp:BiochemicalReaction>

<bp:BiochemicalReaction rdf:about="99549">
 <bp:displayName rdf:datatype="xsd:string">HBEGF =&gt; ERBB4:ERBB2</bp:displayName>
 <bp:left rdf:resource="HBEGF"/>
 <bp:right rdf:resource="ERBB4:ERBB2"/>
</bp:BiochemicalReaction>

<bp:UnificationXref rdf:about="urn:selventa:UnificationXref:Genstruct:ARD1A">
 <bp:db rdf:datatype="xsd:string">Genstruct</bp:db>
 <bp:id rdf:datatype="xsd:string">GS1432316</bp:id>
</bp:UnificationXref>

<bp:PhysicalEntity rdf:about="PDGFRA">
 <bp:xref rdf:resource="urn:selventa:UnificationXref:Genstruct:PDGFRA"/>
 <bp:displayName rdf:datatype="xsd:string">PDGFRA</bp:displayName>
</bp:PhysicalEntity>

<bp:PhysicalEntity rdf:about="PDGFRB">
 <bp:xref rdf:resource="urn:selventa:UnificationXref:Genstruct:PDGFRB"/>
 <bp:displayName rdf:datatype="xsd:string">PDGFRB</bp:displayName>
</bp:PhysicalEntity>

<bp:UnificationXref rdf:about="urn:miriam:entrez:gene:1869:GS3231011">
 <bp:db rdf:datatype="xsd:string">Entrez Gene</bp:db>
 <bp:id rdf:datatype="xsd:string">1869</bp:id>
</bp:UnificationXref>

<bp:UnificationXref rdf:about="urn:selventa:UnificationXref:Genstruct:catof(GRPR)">
 <bp:db rdf:datatype="xsd:string">Genstruct</bp:db>
 <bp:id rdf:datatype="xsd:string">GS4475737</bp:id>
</bp:UnificationXref>

<bp:BiochemicalReaction rdf:about="99530">
 <bp:displayName rdf:datatype="xsd:string">kaof(MET) -&gt; kaof(AKT Family Hs)</bp:displayName>
 <bp:left rdf:resource="kaof(MET)"/>
 <bp:right rdf:resource="kaof(AKT Family Hs)"/>
</bp:BiochemicalReaction>

<bp:UnificationXref rdf:about="urn:miriam:uniprot:P27361:GS3222161">
 <bp:db rdf:datatype="xsd:string">UniProt</bp:db>
 <bp:id rdf:datatype="xsd:string">P27361</bp:id>
</bp:UnificationXref>

<bp:BiochemicalReaction rdf:about="99531">
 <bp:displayName rdf:datatype="xsd:string">VAV2 -cat-&gt; catof(VAV2)</bp:displayName>
 <bp:left rdf:resource="VAV2"/>
 <bp:right rdf:resource="catof(VAV2)"/>
</bp:BiochemicalReaction>

<bp:UnificationXref rdf:about="urn:selventa:UnificationXref:Genstruct:Calcitriol">
 <bp:db rdf:datatype="xsd:string">Genstruct</bp:db>
 <bp:id rdf:datatype="xsd:string">GS366001</bp:id>
</bp:UnificationXref>

<bp:MolecularInteraction rdf:about="99534">
 <bp:displayName rdf:datatype="xsd:string">sec(TGFA) -translocates-* TGFA</bp:displayName>
 <bp:participant rdf:resource="sec(TGFA)"/>
 <bp:participant rdf:resource="TGFA"/>
</bp:MolecularInteraction>

<bp:BiochemicalReaction rdf:about="99535">
 <bp:displayName rdf:datatype="xsd:string">kaof(PKA Family Hs) -&gt; gtpof(RAC1)</bp:displayName>
 <bp:left rdf:resource="kaof(PKA Family Hs)"/>
 <bp:right rdf:resource="gtpof(RAC1)"/>
</bp:BiochemicalReaction>

<bp:BiochemicalReaction rdf:about="99532">
 <bp:displayName rdf:datatype="xsd:string">FGF1 =&gt; kaof(FGFR1)</bp:displayName>
 <bp:left rdf:resource="FGF1"/>
 <bp:right rdf:resource="kaof(FGFR1)"/>
</bp:BiochemicalReaction>

<bp:BiochemicalReaction rdf:about="99533">
 <bp:displayName rdf:datatype="xsd:string">EIF4E:EIF3A -&gt; protein biosynthesis</bp:displayName>
 <bp:left rdf:resource="EIF4E:EIF3A"/>
 <bp:right rdf:resource="protein biosynthesis"/>
</bp:BiochemicalReaction>

<bp:BiochemicalReaction rdf:about="99538">
 <bp:displayName rdf:datatype="xsd:string">taof(E2F3) -&gt; G1/S transition of mitotic cell cycle</bp:displayName>
 <bp:left rdf:resource="taof(E2F3)"/>
 <bp:right rdf:resource="G1/S transition of mitotic cell cycle"/>
</bp:BiochemicalReaction>

<bp:UnificationXref rdf:about="urn:miriam:uniprot:P55273:GS1327702">
 <bp:db rdf:datatype="xsd:string">UniProt</bp:db>
 <bp:id rdf:datatype="xsd:string">P55273</bp:id>
</bp:UnificationXref>

<bp:BiochemicalReaction rdf:about="99539">
 <bp:displayName rdf:datatype="xsd:string">catof(SMO) -&gt; taof(GLI3)</bp:displayName>
 <bp:left rdf:resource="catof(SMO)"/>
 <bp:right rdf:resource="taof(GLI3)"/>
</bp:BiochemicalReaction>

<bp:BiochemicalReaction rdf:about="99536">
 <bp:displayName rdf:datatype="xsd:string">RASSF1 -| kaof(JNK family Hs)</bp:displayName>
 <bp:left rdf:resource="RASSF1"/>
 <bp:right rdf:resource="kaof(JNK family Hs)"/>
</bp:BiochemicalReaction>

<bp:MolecularInteraction rdf:about="99537">
 <bp:displayName rdf:datatype="xsd:string">RAF1 P@S259 -@- RAF1</bp:displayName>
 <bp:participant rdf:resource="RAF1 P@S259"/>
 <bp:participant rdf:resource="RAF1"/>
</bp:MolecularInteraction>

<bp:UnificationXref rdf:about="urn:miriam:uniprot:P84022:GS3224667">
 <bp:db rdf:datatype="xsd:string">UniProt</bp:db>
 <bp:id rdf:datatype="xsd:string">P84022</bp:id>
</bp:UnificationXref>

<bp:PhysicalEntity rdf:about="exp(CDK6)">
 <bp:xref rdf:resource="urn:miriam:uniprot:Q00534:GS1327574"/>
 <bp:xref rdf:resource="urn:miriam:entrez:gene:1021:GS1327574"/>
 <bp:xref rdf:resource="urn:selventa:UnificationXref:Genstruct:exp(CDK6)"/>
 <bp:displayName rdf:datatype="xsd:string">exp(CDK6)</bp:displayName>
</bp:PhysicalEntity>

<bp:UnificationXref rdf:about="urn:miriam:uniprot:O95644:GS3265444">
 <bp:db rdf:datatype="xsd:string">UniProt</bp:db>
 <bp:id rdf:datatype="xsd:string">O95644</bp:id>
</bp:UnificationXref>

<bp:UnificationXref rdf:about="urn:miriam:entrez:gene:406:GS1321167">
 <bp:db rdf:datatype="xsd:string">Entrez Gene</bp:db>
 <bp:id rdf:datatype="xsd:string">406</bp:id>
</bp:UnificationXref>

<bp:UnificationXref rdf:about="urn:miriam:uniprot:Q13105:GS3345113">
 <bp:db rdf:datatype="xsd:string">UniProt</bp:db>
 <bp:id rdf:datatype="xsd:string">Q13105</bp:id>
</bp:UnificationXref>

<bp:BiochemicalReaction rdf:about="99520">
 <bp:displayName rdf:datatype="xsd:string">taof(E2F3) =&gt; exp(BUB1B)</bp:displayName>
 <bp:left rdf:resource="taof(E2F3)"/>
 <bp:right rdf:resource="exp(BUB1B)"/>
</bp:BiochemicalReaction>

<bp:BiochemicalReaction rdf:about="99521">
 <bp:displayName rdf:datatype="xsd:string">kaof(JAK family Hs) =&gt; STAT6 P@Y641</bp:displayName>
 <bp:left rdf:resource="kaof(JAK family Hs)"/>
 <bp:right rdf:resource="STAT6 P@Y641"/>
</bp:BiochemicalReaction>

<bp:BiochemicalReaction rdf:about="99522">
 <bp:displayName rdf:datatype="xsd:string">kaof(PRKCA) =&gt; AKT family Hs P@S473</bp:displayName>
 <bp:left rdf:resource="kaof(PRKCA)"/>
 <bp:right rdf:resource="AKT family Hs P@S473"/>
</bp:BiochemicalReaction>

<bp:PhysicalEntity rdf:about="SMAD7">
 <bp:xref rdf:resource="urn:selventa:UnificationXref:Genstruct:SMAD7"/>
 <bp:displayName rdf:datatype="xsd:string">SMAD7</bp:displayName>
</bp:PhysicalEntity>

<bp:BiochemicalReaction rdf:about="99523">
 <bp:displayName rdf:datatype="xsd:string">catof(PTGES2) -| Prostaglandin H2</bp:displayName>
 <bp:left rdf:resource="catof(PTGES2)"/>
 <bp:right rdf:resource="Prostaglandin H2"/>
</bp:BiochemicalReaction>

<bp:BiochemicalReaction rdf:about="99524">
 <bp:displayName rdf:datatype="xsd:string">RBL2 -| taof(E2F4)</bp:displayName>
 <bp:left rdf:resource="RBL2"/>
 <bp:right rdf:resource="taof(E2F4)"/>
</bp:BiochemicalReaction>

<bp:PhysicalEntity rdf:about="SMAD5">
 <bp:xref rdf:resource="urn:selventa:UnificationXref:Genstruct:SMAD5"/>
 <bp:displayName rdf:datatype="xsd:string">SMAD5</bp:displayName>
</bp:PhysicalEntity>

<bp:MolecularInteraction rdf:about="99525">
 <bp:displayName rdf:datatype="xsd:string">ITGA3:ITGB1 -cc- ITGB1</bp:displayName>
 <bp:participant rdf:resource="ITGA3:ITGB1"/>
 <bp:participant rdf:resource="ITGB1"/>
</bp:MolecularInteraction>

<bp:PhysicalEntity rdf:about="SMAD4">
 <bp:xref rdf:resource="urn:selventa:UnificationXref:Genstruct:SMAD4"/>
 <bp:displayName rdf:datatype="xsd:string">SMAD4</bp:displayName>
</bp:PhysicalEntity>

<bp:MolecularInteraction rdf:about="99526">
 <bp:displayName rdf:datatype="xsd:string">PER1:TIMELESS -cc- TIMELESS</bp:displayName>
 <bp:participant rdf:resource="PER1:TIMELESS"/>
 <bp:participant rdf:resource="TIMELESS"/>
</bp:MolecularInteraction>

<bp:PhysicalEntity rdf:about="SMAD3">
 <bp:xref rdf:resource="urn:selventa:UnificationXref:Genstruct:SMAD3"/>
 <bp:displayName rdf:datatype="xsd:string">SMAD3</bp:displayName>
</bp:PhysicalEntity>

<bp:BiochemicalReaction rdf:about="99527">
 <bp:displayName rdf:datatype="xsd:string">ARNTL:NPAS2 -&gt; exp(WEE1)</bp:displayName>
 <bp:left rdf:resource="ARNTL:NPAS2"/>
 <bp:right rdf:resource="exp(WEE1)"/>
</bp:BiochemicalReaction>

<bp:PhysicalEntity rdf:about="SMAD2">
 <bp:xref rdf:resource="urn:selventa:UnificationXref:Genstruct:SMAD2"/>
 <bp:displayName rdf:datatype="xsd:string">SMAD2</bp:displayName>
</bp:PhysicalEntity>

<bp:MolecularInteraction rdf:about="99528">
 <bp:displayName rdf:datatype="xsd:string">ARNTL P@? -@- ARNTL</bp:displayName>
 <bp:participant rdf:resource="ARNTL P@?"/>
 <bp:participant rdf:resource="ARNTL"/>
</bp:MolecularInteraction>

<bp:PhysicalEntity rdf:about="SMAD1">
 <bp:xref rdf:resource="urn:selventa:UnificationXref:Genstruct:SMAD1"/>
 <bp:displayName rdf:datatype="xsd:string">SMAD1</bp:displayName>
</bp:PhysicalEntity>

<bp:BiochemicalReaction rdf:about="99529">
 <bp:displayName rdf:datatype="xsd:string">CDC25B P@S353 =&gt; paof(CDC25B)</bp:displayName>
 <bp:left rdf:resource="CDC25B P@S353"/>
 <bp:right rdf:resource="paof(CDC25B)"/>
</bp:BiochemicalReaction>

<bp:PhysicalEntity rdf:about="taof(FOXM1)">
 <bp:xref rdf:resource="urn:miriam:uniprot:Q08050:GS3341214"/>
 <bp:xref rdf:resource="urn:miriam:entrez:gene:2305:GS3341214"/>
 <bp:xref rdf:resource="urn:miriam:uniprot:Q14168:GS3341214"/>
 <bp:xref rdf:resource="urn:selventa:UnificationXref:Genstruct:taof(FOXM1)"/>
 <bp:displayName rdf:datatype="xsd:string">taof(FOXM1)</bp:displayName>
</bp:PhysicalEntity>

<bp:UnificationXref rdf:about="urn:miriam:entrez:gene:7465:GS3234706">
 <bp:db rdf:datatype="xsd:string">Entrez Gene</bp:db>
 <bp:id rdf:datatype="xsd:string">7465</bp:id>
</bp:UnificationXref>

<bp:UnificationXref rdf:about="urn:miriam:uniprot:Q13541:GS1340537">
 <bp:db rdf:datatype="xsd:string">UniProt</bp:db>
 <bp:id rdf:datatype="xsd:string">Q13541</bp:id>
</bp:UnificationXref>

<bp:PhysicalEntity rdf:about="kaof(AMP kinase Family Hs)">
 <bp:xref rdf:resource="urn:selventa:UnificationXref:Genstruct:kaof(AMP kinase Family Hs)"/>
 <bp:displayName rdf:datatype="xsd:string">kaof(AMP kinase Family Hs)</bp:displayName>
</bp:PhysicalEntity>

<bp:UnificationXref rdf:about="urn:selventa:UnificationXref:Genstruct:exp(PTCH1)">
 <bp:db rdf:datatype="xsd:string">Genstruct</bp:db>
 <bp:id rdf:datatype="xsd:string">GS1404235</bp:id>
</bp:UnificationXref>

<bp:UnificationXref rdf:about="urn:selventa:UnificationXref:Genstruct:kaof(CHEK2)">
 <bp:db rdf:datatype="xsd:string">Genstruct</bp:db>
 <bp:id rdf:datatype="xsd:string">GS3240122</bp:id>
</bp:UnificationXref>

<bp:PhysicalEntity rdf:about="BCAR1">
 <bp:xref rdf:resource="urn:selventa:UnificationXref:Genstruct:BCAR1"/>
 <bp:displayName rdf:datatype="xsd:string">BCAR1</bp:displayName>
</bp:PhysicalEntity>

<bp:MolecularInteraction rdf:about="99599">
 <bp:displayName rdf:datatype="xsd:string">exp(TERT) -pos- TERT</bp:displayName>
 <bp:participant rdf:resource="TERT"/>
 <bp:participant rdf:resource="exp(TERT)"/>
</bp:MolecularInteraction>

<bp:UnificationXref rdf:about="urn:selventa:UnificationXref:Genstruct:kaof(CHEK1)">
 <bp:db rdf:datatype="xsd:string">Genstruct</bp:db>
 <bp:id rdf:datatype="xsd:string">GS3234770</bp:id>
</bp:UnificationXref>

<bp:BiochemicalReaction rdf:about="99598">
 <bp:displayName rdf:datatype="xsd:string">exp(EIF4EBP1) -gp-&gt; EIF4EBP1</bp:displayName>
 <bp:left rdf:resource="exp(EIF4EBP1)"/>
 <bp:right rdf:resource="EIF4EBP1"/>
</bp:BiochemicalReaction>

<bp:BiochemicalReaction rdf:about="99597">
 <bp:displayName rdf:datatype="xsd:string">ARNTL:NPAS2 -&gt; exp(CRY1)</bp:displayName>
 <bp:left rdf:resource="ARNTL:NPAS2"/>
 <bp:right rdf:resource="exp(CRY1)"/>
</bp:BiochemicalReaction>

<bp:BiochemicalReaction rdf:about="99596">
 <bp:displayName rdf:datatype="xsd:string">catof(ADAM17) =&gt; sec(AREG)</bp:displayName>
 <bp:left rdf:resource="catof(ADAM17)"/>
 <bp:right rdf:resource="sec(AREG)"/>
</bp:BiochemicalReaction>

<bp:MolecularInteraction rdf:about="99595">
 <bp:displayName rdf:datatype="xsd:string">CTNNB1 P@S33 -@- CTNNB1</bp:displayName>
 <bp:participant rdf:resource="CTNNB1 P@S33"/>
 <bp:participant rdf:resource="CTNNB1"/>
</bp:MolecularInteraction>

<bp:BiochemicalReaction rdf:about="99594">
 <bp:displayName rdf:datatype="xsd:string">HOXD3 -&gt; PLAU</bp:displayName>
 <bp:left rdf:resource="HOXD3"/>
 <bp:right rdf:resource="PLAU"/>
</bp:BiochemicalReaction>

<bp:BiochemicalReaction rdf:about="99592">
 <bp:displayName rdf:datatype="xsd:string">taof(EGR1) =&gt; exp(EGFR)</bp:displayName>
 <bp:left rdf:resource="taof(EGR1)"/>
 <bp:right rdf:resource="exp(EGFR)"/>
</bp:BiochemicalReaction>

<bp:BiochemicalReaction rdf:about="99593">
 <bp:displayName rdf:datatype="xsd:string">kaof(MAPK3) -&gt; cell proliferation</bp:displayName>
 <bp:left rdf:resource="kaof(MAPK3)"/>
 <bp:right rdf:resource="cell proliferation"/>
</bp:BiochemicalReaction>

<bp:UnificationXref rdf:about="urn:miriam:entrez:gene:891:GS1326134">
 <bp:db rdf:datatype="xsd:string">Entrez Gene</bp:db>
 <bp:id rdf:datatype="xsd:string">891</bp:id>
</bp:UnificationXref>

<bp:PhysicalEntity rdf:about="RAF1 P@S338">
 <bp:displayName rdf:datatype="xsd:string">RAF1 P@S338</bp:displayName>
</bp:PhysicalEntity>

<bp:BiochemicalReaction rdf:about="99590">
 <bp:displayName rdf:datatype="xsd:string">THAP1 -| cell proliferation</bp:displayName>
 <bp:left rdf:resource="THAP1"/>
 <bp:right rdf:resource="cell proliferation"/>
</bp:BiochemicalReaction>

<bp:PhysicalEntity rdf:about="kaof(JAK family Hs)">
 <bp:xref rdf:resource="urn:selventa:UnificationXref:Genstruct:kaof(JAK family Hs)"/>
 <bp:displayName rdf:datatype="xsd:string">kaof(JAK family Hs)</bp:displayName>
</bp:PhysicalEntity>

<bp:BiochemicalReaction rdf:about="99591">
 <bp:displayName rdf:datatype="xsd:string">degradationof(MYC) =| MYC</bp:displayName>
 <bp:left rdf:resource="degradationof(MYC)"/>
 <bp:right rdf:resource="MYC"/>
</bp:BiochemicalReaction>

<bp:UnificationXref rdf:about="urn:miriam:entrez:gene:8863:GS1440273">
 <bp:db rdf:datatype="xsd:string">Entrez Gene</bp:db>
 <bp:id rdf:datatype="xsd:string">8863</bp:id>
</bp:UnificationXref>

<bp:MolecularInteraction rdf:about="99588">
 <bp:displayName rdf:datatype="xsd:string">EGFR:ADRB1 -cc- EGFR</bp:displayName>
 <bp:participant rdf:resource="EGFR"/>
 <bp:participant rdf:resource="EGFR:ADRB1"/>
</bp:MolecularInteraction>

<bp:BiochemicalReaction rdf:about="99587">
 <bp:displayName rdf:datatype="xsd:string">HRAS -cat-&gt; gtpof(HRAS)</bp:displayName>
 <bp:left rdf:resource="HRAS"/>
 <bp:right rdf:resource="gtpof(HRAS)"/>
</bp:BiochemicalReaction>

<bp:BiochemicalReaction rdf:about="99589">
 <bp:displayName rdf:datatype="xsd:string">CHEK1 -cat-&gt; kaof(CHEK1)</bp:displayName>
 <bp:left rdf:resource="CHEK1"/>
 <bp:right rdf:resource="kaof(CHEK1)"/>
</bp:BiochemicalReaction>

<bp:BiochemicalReaction rdf:about="99584">
 <bp:displayName rdf:datatype="xsd:string">p38 MAPK Family Hs -cat-&gt; kaof(p38 MAPK family Hs)</bp:displayName>
 <bp:left rdf:resource="p38 MAPK Family Hs"/>
 <bp:right rdf:resource="kaof(p38 MAPK family Hs)"/>
</bp:BiochemicalReaction>

<bp:BiochemicalReaction rdf:about="99583">
 <bp:displayName rdf:datatype="xsd:string">kaof(ERK family Hs) -&gt; G1/S transition of mitotic cell cycle</bp:displayName>
 <bp:left rdf:resource="kaof(ERK family Hs)"/>
 <bp:right rdf:resource="G1/S transition of mitotic cell cycle"/>
</bp:BiochemicalReaction>

<bp:UnificationXref rdf:about="urn:selventa:UnificationXref:Genstruct:RAP1A">
 <bp:db rdf:datatype="xsd:string">Genstruct</bp:db>
 <bp:id rdf:datatype="xsd:string">GS1406112</bp:id>
</bp:UnificationXref>

<bp:BiochemicalReaction rdf:about="99586">
 <bp:displayName rdf:datatype="xsd:string">kaof(PI3K Family Hs) =&gt; Phosphatidylinositol-3,4,5-trisphosphate</bp:displayName>
 <bp:left rdf:resource="kaof(PI3K Family Hs)"/>
 <bp:right rdf:resource="Phosphatidylinositol-3,4,5-trisphosphate"/>
</bp:BiochemicalReaction>

<bp:BiochemicalReaction rdf:about="99585">
 <bp:displayName rdf:datatype="xsd:string">NRG1 =&gt; ERBB3:ERBB2</bp:displayName>
 <bp:left rdf:resource="NRG1"/>
 <bp:right rdf:resource="ERBB3:ERBB2"/>
</bp:BiochemicalReaction>

<bp:BiochemicalReaction rdf:about="99580">
 <bp:displayName rdf:datatype="xsd:string">DKK2 -| catof(LRP6)</bp:displayName>
 <bp:left rdf:resource="DKK2"/>
 <bp:right rdf:resource="catof(LRP6)"/>
</bp:BiochemicalReaction>

<bp:MolecularInteraction rdf:about="99581">
 <bp:displayName rdf:datatype="xsd:string">CRY2:PER2 -cc- CRY2</bp:displayName>
 <bp:participant rdf:resource="CRY2"/>
 <bp:participant rdf:resource="CRY2:PER2"/>
</bp:MolecularInteraction>

<bp:UnificationXref rdf:about="urn:miriam:uniprot:P17252:GS3234543">
 <bp:db rdf:datatype="xsd:string">UniProt</bp:db>
 <bp:id rdf:datatype="xsd:string">P17252</bp:id>
</bp:UnificationXref>

<bp:BiochemicalReaction rdf:about="99582">
 <bp:displayName rdf:datatype="xsd:string">CTNNB1 P@T41 =&gt; degradationof(CTNNB1)</bp:displayName>
 <bp:left rdf:resource="CTNNB1 P@T41"/>
 <bp:right rdf:resource="degradationof(CTNNB1)"/>
</bp:BiochemicalReaction>

<bp:UnificationXref rdf:about="urn:miriam:uniprot:P04198:GS3365457">
 <bp:db rdf:datatype="xsd:string">UniProt</bp:db>
 <bp:id rdf:datatype="xsd:string">P04198</bp:id>
</bp:UnificationXref>

<bp:PhysicalEntity rdf:about="GADD45A">
 <bp:xref rdf:resource="urn:selventa:UnificationXref:Genstruct:GADD45A"/>
 <bp:displayName rdf:datatype="xsd:string">GADD45A</bp:displayName>
</bp:PhysicalEntity>

<bp:UnificationXref rdf:about="urn:miriam:entrez:gene:1869:GS1337603">
 <bp:db rdf:datatype="xsd:string">Entrez Gene</bp:db>
 <bp:id rdf:datatype="xsd:string">1869</bp:id>
</bp:UnificationXref>

<bp:BiochemicalReaction rdf:about="99575">
 <bp:displayName rdf:datatype="xsd:string">kaof(TGFBR1) -&gt; kaof(JNK family Hs)</bp:displayName>
 <bp:left rdf:resource="kaof(TGFBR1)"/>
 <bp:right rdf:resource="kaof(JNK family Hs)"/>
</bp:BiochemicalReaction>

<bp:BiochemicalReaction rdf:about="99574">
 <bp:displayName rdf:datatype="xsd:string">kaof(PKMYT1) =&gt; CDC2 P@Y15</bp:displayName>
 <bp:left rdf:resource="kaof(PKMYT1)"/>
 <bp:right rdf:resource="CDC2 P@Y15"/>
</bp:BiochemicalReaction>

<bp:UnificationXref rdf:about="urn:selventa:UnificationXref:Genstruct:GSK3B">
 <bp:db rdf:datatype="xsd:string">Genstruct</bp:db>
 <bp:id rdf:datatype="xsd:string">GS1351347</bp:id>
</bp:UnificationXref>

<bp:MolecularInteraction rdf:about="99573">
 <bp:displayName rdf:datatype="xsd:string">MYC P@S62 -@- MYC</bp:displayName>
 <bp:participant rdf:resource="MYC"/>
 <bp:participant rdf:resource="MYC P@S62"/>
</bp:MolecularInteraction>

<bp:BiochemicalReaction rdf:about="99572">
 <bp:displayName rdf:datatype="xsd:string">kaof(ERBB2) -&gt; kaof(PI3K Family Hs)</bp:displayName>
 <bp:left rdf:resource="kaof(ERBB2)"/>
 <bp:right rdf:resource="kaof(PI3K Family Hs)"/>
</bp:BiochemicalReaction>

<bp:UnificationXref rdf:about="urn:miriam:uniprot:Q13635:GS6210604">
 <bp:db rdf:datatype="xsd:string">UniProt</bp:db>
 <bp:id rdf:datatype="xsd:string">Q13635</bp:id>
</bp:UnificationXref>

<bp:BiochemicalReaction rdf:about="99579">
 <bp:displayName rdf:datatype="xsd:string">NPPA -&gt; catof(RAPGEF3)</bp:displayName>
 <bp:left rdf:resource="NPPA"/>
 <bp:right rdf:resource="catof(RAPGEF3)"/>
</bp:BiochemicalReaction>

<bp:MolecularInteraction rdf:about="99578">
 <bp:displayName rdf:datatype="xsd:string">p38 MAPK family Hs P@? -@- p38 MAPK Family Hs</bp:displayName>
 <bp:participant rdf:resource="p38 MAPK Family Hs"/>
 <bp:participant rdf:resource="p38 MAPK family Hs P@?"/>
</bp:MolecularInteraction>

<bp:BiochemicalReaction rdf:about="99577">
 <bp:displayName rdf:datatype="xsd:string">BTC =&gt; EGFR:ERBB3</bp:displayName>
 <bp:left rdf:resource="BTC"/>
 <bp:right rdf:resource="EGFR:ERBB3"/>
</bp:BiochemicalReaction>

<bp:BiochemicalReaction rdf:about="99576">
 <bp:displayName rdf:datatype="xsd:string">GLI3 -e-&gt; taof(GLI3)</bp:displayName>
 <bp:left rdf:resource="GLI3"/>
 <bp:right rdf:resource="taof(GLI3)"/>
</bp:BiochemicalReaction>

<bp:BiochemicalReaction rdf:about="99570">
 <bp:displayName rdf:datatype="xsd:string">CCND3 -&gt; kaof(CDK6)</bp:displayName>
 <bp:left rdf:resource="CCND3"/>
 <bp:right rdf:resource="kaof(CDK6)"/>
</bp:BiochemicalReaction>

<bp:BiochemicalReaction rdf:about="99571">
 <bp:displayName rdf:datatype="xsd:string">degradationof(Mycn) =| MYCN</bp:displayName>
 <bp:left rdf:resource="degradationof(Mycn)"/>
 <bp:right rdf:resource="MYCN"/>
</bp:BiochemicalReaction>

<bp:UnificationXref rdf:about="urn:miriam:uniprot:P06493:GS1327166">
 <bp:db rdf:datatype="xsd:string">UniProt</bp:db>
 <bp:id rdf:datatype="xsd:string">P06493</bp:id>
</bp:UnificationXref>

<bp:UnificationXref rdf:about="urn:selventa:UnificationXref:Genstruct:exp(CCNB1)">
 <bp:db rdf:datatype="xsd:string">Genstruct</bp:db>
 <bp:id rdf:datatype="xsd:string">GS1326134</bp:id>
</bp:UnificationXref>

<bp:BiochemicalReaction rdf:about="99569">
 <bp:displayName rdf:datatype="xsd:string">TGFB1 -&gt; SMAD4:SMAD3:E2F4:TFDP1:RBL1</bp:displayName>
 <bp:left rdf:resource="TGFB1"/>
 <bp:right rdf:resource="SMAD4:SMAD3:E2F4:TFDP1:RBL1"/>
</bp:BiochemicalReaction>

<bp:BiochemicalReaction rdf:about="99562">
 <bp:displayName rdf:datatype="xsd:string">kaof(RPS6KB1) =&gt; EIF4E P@S422</bp:displayName>
 <bp:left rdf:resource="kaof(RPS6KB1)"/>
 <bp:right rdf:resource="EIF4E P@S422"/>
</bp:BiochemicalReaction>

<bp:BiochemicalReaction rdf:about="99561">
 <bp:displayName rdf:datatype="xsd:string">CLOCK:ARNTL -&gt; exp(CRY2)</bp:displayName>
 <bp:left rdf:resource="CLOCK:ARNTL"/>
 <bp:right rdf:resource="exp(CRY2)"/>
</bp:BiochemicalReaction>

<bp:BiochemicalReaction rdf:about="99564">
 <bp:displayName rdf:datatype="xsd:string">taof(SMAD7) -| SMAD3 P@?</bp:displayName>
 <bp:left rdf:resource="taof(SMAD7)"/>
 <bp:right rdf:resource="SMAD3 P@?"/>
</bp:BiochemicalReaction>

<bp:BiochemicalReaction rdf:about="99563">
 <bp:displayName rdf:datatype="xsd:string">taof(TP63) =&gt; exp(JAG1)</bp:displayName>
 <bp:left rdf:resource="taof(TP63)"/>
 <bp:right rdf:resource="exp(JAG1)"/>
</bp:BiochemicalReaction>

<bp:BiochemicalReaction rdf:about="99566">
 <bp:displayName rdf:datatype="xsd:string">kaof(PKMYT1) =| kaof(CDC2)</bp:displayName>
 <bp:left rdf:resource="kaof(PKMYT1)"/>
 <bp:right rdf:resource="kaof(CDC2)"/>
</bp:BiochemicalReaction>

<bp:PhysicalEntity rdf:about="mitotic anaphase">
 <bp:xref rdf:resource="urn:selventa:UnificationXref:Genstruct:mitotic anaphase"/>
 <bp:displayName rdf:datatype="xsd:string">mitotic anaphase</bp:displayName>
</bp:PhysicalEntity>

<bp:BiochemicalReaction rdf:about="99565">
 <bp:displayName rdf:datatype="xsd:string">FGF7 -&gt; Dinoprostone</bp:displayName>
 <bp:left rdf:resource="FGF7"/>
 <bp:right rdf:resource="Dinoprostone"/>
</bp:BiochemicalReaction>

<bp:BiochemicalReaction rdf:about="99568">
 <bp:displayName rdf:datatype="xsd:string">kaof(MAP3K1) -&gt; kaof(MAPK8)</bp:displayName>
 <bp:left rdf:resource="kaof(MAP3K1)"/>
 <bp:right rdf:resource="kaof(MAPK8)"/>
</bp:BiochemicalReaction>

<bp:BiochemicalReaction rdf:about="99567">
 <bp:displayName rdf:datatype="xsd:string">DNMT1 -&gt; exp(VEGFA)</bp:displayName>
 <bp:left rdf:resource="DNMT1"/>
 <bp:right rdf:resource="exp(VEGFA)"/>
</bp:BiochemicalReaction>

<bp:UnificationXref rdf:about="urn:selventa:UnificationXref:Genstruct:ZBTB17:MYC">
 <bp:db rdf:datatype="xsd:string">Genstruct</bp:db>
 <bp:id rdf:datatype="xsd:string">GS3520531</bp:id>
</bp:UnificationXref>

<bp:PhysicalEntity rdf:about="MAPK14">
 <bp:xref rdf:resource="urn:selventa:UnificationXref:Genstruct:MAPK14"/>
 <bp:displayName rdf:datatype="xsd:string">MAPK14</bp:displayName>
</bp:PhysicalEntity>

<bp:BiochemicalReaction rdf:about="99560">
 <bp:displayName rdf:datatype="xsd:string">CCNA2 =&gt; kaof(CDK2)</bp:displayName>
 <bp:left rdf:resource="CCNA2"/>
 <bp:right rdf:resource="kaof(CDK2)"/>
</bp:BiochemicalReaction>

<bp:PhysicalEntity rdf:about="taof(JUN)">
 <bp:xref rdf:resource="urn:miriam:entrez:gene:3725:GS3222324"/>
 <bp:xref rdf:resource="urn:selventa:UnificationXref:Genstruct:taof(JUN)"/>
 <bp:xref rdf:resource="urn:miriam:uniprot:P05412:GS3222324"/>
 <bp:displayName rdf:datatype="xsd:string">taof(JUN)</bp:displayName>
</bp:PhysicalEntity>

<bp:UnificationXref rdf:about="urn:miriam:uniprot:P01112:GS3225470">
 <bp:db rdf:datatype="xsd:string">UniProt</bp:db>
 <bp:id rdf:datatype="xsd:string">P01112</bp:id>
</bp:UnificationXref>

<bp:UnificationXref rdf:about="urn:miriam:uniprot:Q13635:GS1404235">
 <bp:db rdf:datatype="xsd:string">UniProt</bp:db>
 <bp:id rdf:datatype="xsd:string">Q13635</bp:id>
</bp:UnificationXref>

<bp:UnificationXref rdf:about="urn:selventa:UnificationXref:Genstruct:SFN">
 <bp:db rdf:datatype="xsd:string">Genstruct</bp:db>
 <bp:id rdf:datatype="xsd:string">GS1350032</bp:id>
</bp:UnificationXref>

<bp:UnificationXref rdf:about="urn:selventa:UnificationXref:Genstruct:SUFU">
 <bp:db rdf:datatype="xsd:string">Genstruct</bp:db>
 <bp:id rdf:datatype="xsd:string">GS1667317</bp:id>
</bp:UnificationXref>

<bp:UnificationXref rdf:about="urn:selventa:UnificationXref:Genstruct:exp(NR1D1)">
 <bp:db rdf:datatype="xsd:string">Genstruct</bp:db>
 <bp:id rdf:datatype="xsd:string">GS1447071</bp:id>
</bp:UnificationXref>

<bp:UnificationXref rdf:about="urn:selventa:UnificationXref:Genstruct:ROCK1">
 <bp:db rdf:datatype="xsd:string">Genstruct</bp:db>
 <bp:id rdf:datatype="xsd:string">GS1407555</bp:id>
</bp:UnificationXref>

<bp:UnificationXref rdf:about="urn:miriam:entrez:gene:2353:GS1344522">
 <bp:db rdf:datatype="xsd:string">Entrez Gene</bp:db>
 <bp:id rdf:datatype="xsd:string">2353</bp:id>
</bp:UnificationXref>

<bp:PhysicalEntity rdf:about="taof(STAT5 Family Hs)">
 <bp:xref rdf:resource="urn:selventa:UnificationXref:Genstruct:taof(STAT5 Family Hs)"/>
 <bp:displayName rdf:datatype="xsd:string">taof(STAT5 Family Hs)</bp:displayName>
</bp:PhysicalEntity>

<bp:UnificationXref rdf:about="urn:miriam:entrez:gene:1432:GS3222064">
 <bp:db rdf:datatype="xsd:string">Entrez Gene</bp:db>
 <bp:id rdf:datatype="xsd:string">1432</bp:id>
</bp:UnificationXref>

<bp:UnificationXref rdf:about="urn:selventa:UnificationXref:Genstruct:gtpof(RAP1A)">
 <bp:db rdf:datatype="xsd:string">Genstruct</bp:db>
 <bp:id rdf:datatype="xsd:string">GS3225560</bp:id>
</bp:UnificationXref>

<bp:UnificationXref rdf:about="urn:selventa:UnificationXref:Genstruct:exp(CCNB2)">
 <bp:db rdf:datatype="xsd:string">Genstruct</bp:db>
 <bp:id rdf:datatype="xsd:string">GS1442643</bp:id>
</bp:UnificationXref>

<bp:UnificationXref rdf:about="urn:selventa:UnificationXref:Genstruct:KDR">
 <bp:db rdf:datatype="xsd:string">Genstruct</bp:db>
 <bp:id rdf:datatype="xsd:string">GS1361305</bp:id>
</bp:UnificationXref>

<bp:MolecularInteraction rdf:about="98490">
 <bp:displayName rdf:datatype="xsd:string">SMAD2:SMAD3:SMAD4 -cc- SMAD3</bp:displayName>
 <bp:participant rdf:resource="SMAD2:SMAD3:SMAD4"/>
 <bp:participant rdf:resource="SMAD3"/>
</bp:MolecularInteraction>

<bp:BiochemicalReaction rdf:about="98491">
 <bp:displayName rdf:datatype="xsd:string">kaof(ILK) -&gt; GSK3 family Hs P@S9</bp:displayName>
 <bp:left rdf:resource="kaof(ILK)"/>
 <bp:right rdf:resource="GSK3 family Hs P@S9"/>
</bp:BiochemicalReaction>

<bp:BiochemicalReaction rdf:about="98492">
 <bp:displayName rdf:datatype="xsd:string">ZBTB17:MYC =| taof(ZBTB17)</bp:displayName>
 <bp:left rdf:resource="ZBTB17:MYC"/>
 <bp:right rdf:resource="taof(ZBTB17)"/>
</bp:BiochemicalReaction>

<bp:PhysicalEntity rdf:about="ARNTL">
 <bp:xref rdf:resource="urn:selventa:UnificationXref:Genstruct:ARNTL"/>
 <bp:displayName rdf:datatype="xsd:string">ARNTL</bp:displayName>
</bp:PhysicalEntity>

<bp:BiochemicalReaction rdf:about="98493">
 <bp:displayName rdf:datatype="xsd:string">kaof(FRAP1) -&gt; STAT3 P@Y705</bp:displayName>
 <bp:left rdf:resource="kaof(FRAP1)"/>
 <bp:right rdf:resource="STAT3 P@Y705"/>
</bp:BiochemicalReaction>

<bp:UnificationXref rdf:about="urn:selventa:UnificationXref:Genstruct:STAT1">
 <bp:db rdf:datatype="xsd:string">Genstruct</bp:db>
 <bp:id rdf:datatype="xsd:string">GS1416557</bp:id>
</bp:UnificationXref>

<bp:UnificationXref rdf:about="urn:selventa:UnificationXref:Genstruct:PI3K Family Hs">
 <bp:db rdf:datatype="xsd:string">Genstruct</bp:db>
 <bp:id rdf:datatype="xsd:string">GS3162551</bp:id>
</bp:UnificationXref>

<bp:UnificationXref rdf:about="urn:selventa:UnificationXref:Genstruct:gtpof(KRAS)">
 <bp:db rdf:datatype="xsd:string">Genstruct</bp:db>
 <bp:id rdf:datatype="xsd:string">GS3474213</bp:id>
</bp:UnificationXref>

<bp:MolecularInteraction rdf:about="98499">
 <bp:displayName rdf:datatype="xsd:string">MAPK1 P@Y204 -@- MAPK1</bp:displayName>
 <bp:participant rdf:resource="MAPK1"/>
 <bp:participant rdf:resource="MAPK1 P@Y204"/>
</bp:MolecularInteraction>

<bp:UnificationXref rdf:about="urn:miriam:uniprot:O14965:GS3356023">
 <bp:db rdf:datatype="xsd:string">UniProt</bp:db>
 <bp:id rdf:datatype="xsd:string">O14965</bp:id>
</bp:UnificationXref>

<bp:BiochemicalReaction rdf:about="98498">
 <bp:displayName rdf:datatype="xsd:string">FN1 -&gt; ITGA5:ITGB1</bp:displayName>
 <bp:left rdf:resource="FN1"/>
 <bp:right rdf:resource="ITGA5:ITGB1"/>
</bp:BiochemicalReaction>

<bp:UnificationXref rdf:about="urn:selventa:UnificationXref:Genstruct:STAT2">
 <bp:db rdf:datatype="xsd:string">Genstruct</bp:db>
 <bp:id rdf:datatype="xsd:string">GS1416567</bp:id>
</bp:UnificationXref>

<bp:UnificationXref rdf:about="urn:selventa:UnificationXref:Genstruct:STAT3">
 <bp:db rdf:datatype="xsd:string">Genstruct</bp:db>
 <bp:id rdf:datatype="xsd:string">GS1416575</bp:id>
</bp:UnificationXref>

<bp:BiochemicalReaction rdf:about="98495">
 <bp:displayName rdf:datatype="xsd:string">taof(FOXM1) -&gt; exp(CDC25C)</bp:displayName>
 <bp:left rdf:resource="taof(FOXM1)"/>
 <bp:right rdf:resource="exp(CDC25C)"/>
</bp:BiochemicalReaction>

<bp:MolecularInteraction rdf:about="98494">
 <bp:displayName rdf:datatype="xsd:string">RPS6KB1 P@T421 -@- RPS6KB1</bp:displayName>
 <bp:participant rdf:resource="RPS6KB1 P@T421"/>
 <bp:participant rdf:resource="RPS6KB1"/>
</bp:MolecularInteraction>

<bp:BiochemicalReaction rdf:about="98497">
 <bp:displayName rdf:datatype="xsd:string">p38 MAPK family Hs P@Y182 =&gt; kaof(p38 MAPK family Hs)</bp:displayName>
 <bp:left rdf:resource="p38 MAPK family Hs P@Y182"/>
 <bp:right rdf:resource="kaof(p38 MAPK family Hs)"/>
</bp:BiochemicalReaction>

<bp:UnificationXref rdf:about="urn:selventa:UnificationXref:Genstruct:STAT6">
 <bp:db rdf:datatype="xsd:string">Genstruct</bp:db>
 <bp:id rdf:datatype="xsd:string">GS1416631</bp:id>
</bp:UnificationXref>

<bp:PhysicalEntity rdf:about="kaof(JAK3)">
 <bp:xref rdf:resource="urn:selventa:UnificationXref:Genstruct:kaof(JAK3)"/>
 <bp:xref rdf:resource="urn:miriam:uniprot:P52333:GS3232667"/>
 <bp:xref rdf:resource="urn:miriam:entrez:gene:3718:GS3232667"/>
 <bp:displayName rdf:datatype="xsd:string">kaof(JAK3)</bp:displayName>
</bp:PhysicalEntity>

<bp:BiochemicalReaction rdf:about="98496">
 <bp:displayName rdf:datatype="xsd:string">RPS6KB1 P@T421 =&gt; kaof(RPS6KB1)</bp:displayName>
 <bp:left rdf:resource="RPS6KB1 P@T421"/>
 <bp:right rdf:resource="kaof(RPS6KB1)"/>
</bp:BiochemicalReaction>

<bp:UnificationXref rdf:about="urn:miriam:entrez:gene:472:GS3234210">
 <bp:db rdf:datatype="xsd:string">Entrez Gene</bp:db>
 <bp:id rdf:datatype="xsd:string">472</bp:id>
</bp:UnificationXref>

<bp:PhysicalEntity rdf:about="exp(FOS)">
 <bp:xref rdf:resource="urn:selventa:UnificationXref:Genstruct:exp(FOS)"/>
 <bp:xref rdf:resource="urn:miriam:uniprot:P01100:GS1344522"/>
 <bp:xref rdf:resource="urn:miriam:entrez:gene:2353:GS1344522"/>
 <bp:displayName rdf:datatype="xsd:string">exp(FOS)</bp:displayName>
</bp:PhysicalEntity>

<bp:PhysicalEntity rdf:about="ANAPC13">
 <bp:xref rdf:resource="urn:selventa:UnificationXref:Genstruct:ANAPC13"/>
 <bp:displayName rdf:datatype="xsd:string">ANAPC13</bp:displayName>
</bp:PhysicalEntity>

<bp:UnificationXref rdf:about="urn:miriam:entrez:gene:5879:GS3225365">
 <bp:db rdf:datatype="xsd:string">Entrez Gene</bp:db>
 <bp:id rdf:datatype="xsd:string">5879</bp:id>
</bp:UnificationXref>

<bp:PhysicalEntity rdf:about="RPS6KA1 P@S380">
 <bp:displayName rdf:datatype="xsd:string">RPS6KA1 P@S380</bp:displayName>
</bp:PhysicalEntity>

<bp:UnificationXref rdf:about="urn:miriam:entrez:gene:4609:GS3217315">
 <bp:db rdf:datatype="xsd:string">Entrez Gene</bp:db>
 <bp:id rdf:datatype="xsd:string">4609</bp:id>
</bp:UnificationXref>

<bp:UnificationXref rdf:about="urn:miriam:entrez:gene:898:GS1326164">
 <bp:db rdf:datatype="xsd:string">Entrez Gene</bp:db>
 <bp:id rdf:datatype="xsd:string">898</bp:id>
</bp:UnificationXref>

<bp:PhysicalEntity rdf:about="ANAPC11">
 <bp:xref rdf:resource="urn:selventa:UnificationXref:Genstruct:ANAPC11"/>
 <bp:displayName rdf:datatype="xsd:string">ANAPC11</bp:displayName>
</bp:PhysicalEntity>

<bp:PhysicalEntity rdf:about="EIF4E P@S422">
 <bp:displayName rdf:datatype="xsd:string">EIF4E P@S422</bp:displayName>
</bp:PhysicalEntity>

<bp:MolecularInteraction rdf:about="98481">
 <bp:displayName rdf:datatype="xsd:string">CDC2:CCNB1 -cc- CDC2</bp:displayName>
 <bp:participant rdf:resource="CDC2:CCNB1"/>
 <bp:participant rdf:resource="CDC2"/>
</bp:MolecularInteraction>

<bp:BiochemicalReaction rdf:about="98482">
 <bp:displayName rdf:datatype="xsd:string">taof(MYCN) -&gt; exp(CDC2)</bp:displayName>
 <bp:left rdf:resource="taof(MYCN)"/>
 <bp:right rdf:resource="exp(CDC2)"/>
</bp:BiochemicalReaction>

<bp:BiochemicalReaction rdf:about="98480">
 <bp:displayName rdf:datatype="xsd:string">catof(PTGES3) -&gt; Dinoprostone</bp:displayName>
 <bp:left rdf:resource="catof(PTGES3)"/>
 <bp:right rdf:resource="Dinoprostone"/>
</bp:BiochemicalReaction>

<bp:BiochemicalReaction rdf:about="98486">
 <bp:displayName rdf:datatype="xsd:string">STAT6 P@Y641 =&gt; taof(STAT6)</bp:displayName>
 <bp:left rdf:resource="STAT6 P@Y641"/>
 <bp:right rdf:resource="taof(STAT6)"/>
</bp:BiochemicalReaction>

<bp:BiochemicalReaction rdf:about="98485">
 <bp:displayName rdf:datatype="xsd:string">JARID1B -&gt; E2F1</bp:displayName>
 <bp:left rdf:resource="JARID1B"/>
 <bp:right rdf:resource="E2F1"/>
</bp:BiochemicalReaction>

<bp:BiochemicalReaction rdf:about="98484">
 <bp:displayName rdf:datatype="xsd:string">taof(E2F1) =&gt; exp(MYC)</bp:displayName>
 <bp:left rdf:resource="taof(E2F1)"/>
 <bp:right rdf:resource="exp(MYC)"/>
</bp:BiochemicalReaction>

<bp:BiochemicalReaction rdf:about="98483">
 <bp:displayName rdf:datatype="xsd:string">E2F3 -e-&gt; taof(E2F3)</bp:displayName>
 <bp:left rdf:resource="E2F3"/>
 <bp:right rdf:resource="taof(E2F3)"/>
</bp:BiochemicalReaction>

<bp:BiochemicalReaction rdf:about="98489">
 <bp:displayName rdf:datatype="xsd:string">CTNNB1 P@S45 -&gt; CTNNB1 P@S33</bp:displayName>
 <bp:left rdf:resource="CTNNB1 P@S45"/>
 <bp:right rdf:resource="CTNNB1 P@S33"/>
</bp:BiochemicalReaction>

<bp:MolecularInteraction rdf:about="98488">
 <bp:displayName rdf:datatype="xsd:string">RB1 P@S795 -@- RB1</bp:displayName>
 <bp:participant rdf:resource="RB1 P@S795"/>
 <bp:participant rdf:resource="RB1"/>
</bp:MolecularInteraction>

<bp:MolecularInteraction rdf:about="98487">
 <bp:displayName rdf:datatype="xsd:string">exp(CDKN1A) -pos- CDKN1A</bp:displayName>
 <bp:participant rdf:resource="exp(CDKN1A)"/>
 <bp:participant rdf:resource="CDKN1A"/>
</bp:MolecularInteraction>

<bp:PhysicalEntity rdf:about="kaof(CSNK1D)">
 <bp:xref rdf:resource="urn:miriam:entrez:gene:1453:GS3234200"/>
 <bp:xref rdf:resource="urn:selventa:UnificationXref:Genstruct:kaof(CSNK1D)"/>
 <bp:xref rdf:resource="urn:miriam:uniprot:P48730:GS3234200"/>
 <bp:displayName rdf:datatype="xsd:string">kaof(CSNK1D)</bp:displayName>
</bp:PhysicalEntity>

<bp:UnificationXref rdf:about="urn:selventa:UnificationXref:Genstruct:exp(RPRM)">
 <bp:db rdf:datatype="xsd:string">Genstruct</bp:db>
 <bp:id rdf:datatype="xsd:string">GS1722175</bp:id>
</bp:UnificationXref>

<bp:UnificationXref rdf:about="urn:selventa:UnificationXref:Genstruct:G2 phase of mitotic cell cycle">
 <bp:db rdf:datatype="xsd:string">Genstruct</bp:db>
 <bp:id rdf:datatype="xsd:string">GS22375</bp:id>
</bp:UnificationXref>

<bp:MolecularInteraction rdf:about="98470">
 <bp:displayName rdf:datatype="xsd:string">ITGA1:ITGB1 -cc- ITGA1</bp:displayName>
 <bp:participant rdf:resource="ITGA1"/>
 <bp:participant rdf:resource="ITGA1:ITGB1"/>
</bp:MolecularInteraction>

<bp:MolecularInteraction rdf:about="98471">
 <bp:displayName rdf:datatype="xsd:string">sec(IL1A) -from- cell</bp:displayName>
 <bp:participant rdf:resource="cell"/>
 <bp:participant rdf:resource="sec(IL1A)"/>
</bp:MolecularInteraction>

<bp:BiochemicalReaction rdf:about="98473">
 <bp:displayName rdf:datatype="xsd:string">DKK4 -| catof(LRP5)</bp:displayName>
 <bp:left rdf:resource="DKK4"/>
 <bp:right rdf:resource="catof(LRP5)"/>
</bp:BiochemicalReaction>

<bp:MolecularInteraction rdf:about="98472">
 <bp:displayName rdf:datatype="xsd:string">CHEK2 P@T68 -@- CHEK2</bp:displayName>
 <bp:participant rdf:resource="CHEK2 P@T68"/>
 <bp:participant rdf:resource="CHEK2"/>
</bp:MolecularInteraction>

<bp:BiochemicalReaction rdf:about="98475">
 <bp:displayName rdf:datatype="xsd:string">PP2A catalytic Family Hs -cat-&gt; paof(PP2A catalytic family Hs)</bp:displayName>
 <bp:left rdf:resource="PP2A catalytic Family Hs"/>
 <bp:right rdf:resource="paof(PP2A catalytic family Hs)"/>
</bp:BiochemicalReaction>

<bp:BiochemicalReaction rdf:about="98474">
 <bp:displayName rdf:datatype="xsd:string">HOXA3 -&gt; exp(PLAUR)</bp:displayName>
 <bp:left rdf:resource="HOXA3"/>
 <bp:right rdf:resource="exp(PLAUR)"/>
</bp:BiochemicalReaction>

<bp:MolecularInteraction rdf:about="98477">
 <bp:displayName rdf:datatype="xsd:string">ADRB1:ARRB1 -cc- ADRB1</bp:displayName>
 <bp:participant rdf:resource="ADRB1"/>
 <bp:participant rdf:resource="ADRB1:ARRB1"/>
</bp:MolecularInteraction>

<bp:BiochemicalReaction rdf:about="98476">
 <bp:displayName rdf:datatype="xsd:string">IRS2 -cat-&gt; catof(IRS2)</bp:displayName>
 <bp:left rdf:resource="IRS2"/>
 <bp:right rdf:resource="catof(IRS2)"/>
</bp:BiochemicalReaction>

<bp:BiochemicalReaction rdf:about="98479">
 <bp:displayName rdf:datatype="xsd:string">taof(HOXB4) -| exp(CDKN1A)</bp:displayName>
 <bp:left rdf:resource="taof(HOXB4)"/>
 <bp:right rdf:resource="exp(CDKN1A)"/>
</bp:BiochemicalReaction>

<bp:BiochemicalReaction rdf:about="98478">
 <bp:displayName rdf:datatype="xsd:string">taof(CTNNB1) -&gt; exp(PTGS2)</bp:displayName>
 <bp:left rdf:resource="taof(CTNNB1)"/>
 <bp:right rdf:resource="exp(PTGS2)"/>
</bp:BiochemicalReaction>

<bp:PhysicalEntity rdf:about="PTPN1">
 <bp:xref rdf:resource="urn:selventa:UnificationXref:Genstruct:PTPN1"/>
 <bp:displayName rdf:datatype="xsd:string">PTPN1</bp:displayName>
</bp:PhysicalEntity>

<bp:UnificationXref rdf:about="urn:selventa:UnificationXref:Genstruct:taof(ZBTB17)">
 <bp:db rdf:datatype="xsd:string">Genstruct</bp:db>
 <bp:id rdf:datatype="xsd:string">GS3345113</bp:id>
</bp:UnificationXref>

<bp:PhysicalEntity rdf:about="kaof(CSNK1E)">
 <bp:xref rdf:resource="urn:miriam:uniprot:P49674:GS3232344"/>
 <bp:xref rdf:resource="urn:miriam:entrez:gene:1454:GS3232344"/>
 <bp:xref rdf:resource="urn:selventa:UnificationXref:Genstruct:kaof(CSNK1E)"/>
 <bp:displayName rdf:datatype="xsd:string">kaof(CSNK1E)</bp:displayName>
</bp:PhysicalEntity>

<bp:BiochemicalReaction rdf:about="98460">
 <bp:displayName rdf:datatype="xsd:string">PER1 P@ST =&gt; degradationof(PER1)</bp:displayName>
 <bp:left rdf:resource="PER1 P@ST"/>
 <bp:right rdf:resource="degradationof(PER1)"/>
</bp:BiochemicalReaction>

<bp:UnificationXref rdf:about="urn:selventa:UnificationXref:Genstruct:taof(VDR)">
 <bp:db rdf:datatype="xsd:string">Genstruct</bp:db>
 <bp:id rdf:datatype="xsd:string">GS3236745</bp:id>
</bp:UnificationXref>

<bp:UnificationXref rdf:about="urn:selventa:UnificationXref:Genstruct:exp(PLAUR)">
 <bp:db rdf:datatype="xsd:string">Genstruct</bp:db>
 <bp:id rdf:datatype="xsd:string">GS1377772</bp:id>
</bp:UnificationXref>

<bp:UnificationXref rdf:about="urn:selventa:UnificationXref:Genstruct:exp(PTCH2)">
 <bp:db rdf:datatype="xsd:string">Genstruct</bp:db>
 <bp:id rdf:datatype="xsd:string">GS1435736</bp:id>
</bp:UnificationXref>

<bp:UnificationXref rdf:about="urn:selventa:UnificationXref:Genstruct:exp(IHH)">
 <bp:db rdf:datatype="xsd:string">Genstruct</bp:db>
 <bp:id rdf:datatype="xsd:string">GS1356526</bp:id>
</bp:UnificationXref>

<bp:UnificationXref rdf:about="urn:selventa:UnificationXref:Genstruct:PTCH1:CCNB1">
 <bp:db rdf:datatype="xsd:string">Genstruct</bp:db>
 <bp:id rdf:datatype="xsd:string">GS4337703</bp:id>
</bp:UnificationXref>

<bp:BiochemicalReaction rdf:about="98469">
 <bp:displayName rdf:datatype="xsd:string">kaof(SRC family Hs) -&gt; gtpof(Ras family Hs)</bp:displayName>
 <bp:left rdf:resource="kaof(SRC family Hs)"/>
 <bp:right rdf:resource="gtpof(Ras family Hs)"/>
</bp:BiochemicalReaction>

<bp:BiochemicalReaction rdf:about="98467">
 <bp:displayName rdf:datatype="xsd:string">exp(EIF4G1) -gp-&gt; EIF4G1</bp:displayName>
 <bp:left rdf:resource="exp(EIF4G1)"/>
 <bp:right rdf:resource="EIF4G1"/>
</bp:BiochemicalReaction>

<bp:BiochemicalReaction rdf:about="98468">
 <bp:displayName rdf:datatype="xsd:string">CDC2 P@T14 =| kaof(CDC2)</bp:displayName>
 <bp:left rdf:resource="CDC2 P@T14"/>
 <bp:right rdf:resource="kaof(CDC2)"/>
</bp:BiochemicalReaction>

<bp:PhysicalEntity rdf:about="MEK Family Hs">
 <bp:xref rdf:resource="urn:selventa:UnificationXref:Genstruct:MEK Family Hs"/>
 <bp:displayName rdf:datatype="xsd:string">MEK Family Hs</bp:displayName>
</bp:PhysicalEntity>

<bp:BiochemicalReaction rdf:about="98465">
 <bp:displayName rdf:datatype="xsd:string">Stat  Family Hs -e-&gt; taof(Stat  Family Hs)</bp:displayName>
 <bp:left rdf:resource="Stat  Family Hs"/>
 <bp:right rdf:resource="taof(Stat  Family Hs)"/>
</bp:BiochemicalReaction>

<bp:BiochemicalReaction rdf:about="98466">
 <bp:displayName rdf:datatype="xsd:string">PDGFRA -cat-&gt; kaof(PDGFRA)</bp:displayName>
 <bp:left rdf:resource="PDGFRA"/>
 <bp:right rdf:resource="kaof(PDGFRA)"/>
</bp:BiochemicalReaction>

<bp:BiochemicalReaction rdf:about="98463">
 <bp:displayName rdf:datatype="xsd:string">CDK4 -cat-&gt; kaof(CDK4)</bp:displayName>
 <bp:left rdf:resource="CDK4"/>
 <bp:right rdf:resource="kaof(CDK4)"/>
</bp:BiochemicalReaction>

<bp:MolecularInteraction rdf:about="98464">
 <bp:displayName rdf:datatype="xsd:string">ERBB4 P@Y -@- ERBB4</bp:displayName>
 <bp:participant rdf:resource="ERBB4"/>
 <bp:participant rdf:resource="ERBB4 P@Y"/>
</bp:MolecularInteraction>

<bp:BiochemicalReaction rdf:about="98461">
 <bp:displayName rdf:datatype="xsd:string">gtpof(Ras family Hs) -&gt; kaof(MEK Family Hs)</bp:displayName>
 <bp:left rdf:resource="gtpof(Ras family Hs)"/>
 <bp:right rdf:resource="kaof(MEK Family Hs)"/>
</bp:BiochemicalReaction>

<bp:BiochemicalReaction rdf:about="98462">
 <bp:displayName rdf:datatype="xsd:string">Dishevelled Family Hs -cat-&gt; catof(Dishevelled Family Hs)</bp:displayName>
 <bp:left rdf:resource="Dishevelled Family Hs"/>
 <bp:right rdf:resource="catof(Dishevelled Family Hs)"/>
</bp:BiochemicalReaction>

<bp:PhysicalEntity rdf:about="ARNTL:NPAS2">
 <bp:xref rdf:resource="urn:selventa:UnificationXref:Genstruct:ARNTL:NPAS2"/>
 <bp:displayName rdf:datatype="xsd:string">ARNTL:NPAS2</bp:displayName>
</bp:PhysicalEntity>

<bp:UnificationXref rdf:about="urn:miriam:entrez:gene:3280:GS1354717">
 <bp:db rdf:datatype="xsd:string">Entrez Gene</bp:db>
 <bp:id rdf:datatype="xsd:string">3280</bp:id>
</bp:UnificationXref>

<bp:UnificationXref rdf:about="urn:miriam:uniprot:O60936:GS1370374">
 <bp:db rdf:datatype="xsd:string">UniProt</bp:db>
 <bp:id rdf:datatype="xsd:string">O60936</bp:id>
</bp:UnificationXref>

<bp:PhysicalEntity rdf:about="MIR192">
 <bp:displayName rdf:datatype="xsd:string">MIR192</bp:displayName>
</bp:PhysicalEntity>

<bp:PhysicalEntity rdf:about="Hedgehog Family Hs">
 <bp:xref rdf:resource="urn:selventa:UnificationXref:Genstruct:Hedgehog Family Hs"/>
 <bp:displayName rdf:datatype="xsd:string">Hedgehog Family Hs</bp:displayName>
</bp:PhysicalEntity>

<bp:PhysicalEntity rdf:about="kaof(ZAK)">
 <bp:xref rdf:resource="urn:selventa:UnificationXref:Genstruct:kaof(ZAK)"/>
 <bp:displayName rdf:datatype="xsd:string">kaof(ZAK)</bp:displayName>
</bp:PhysicalEntity>

<bp:UnificationXref rdf:about="urn:miriam:entrez:gene:2353:GS3224275">
 <bp:db rdf:datatype="xsd:string">Entrez Gene</bp:db>
 <bp:id rdf:datatype="xsd:string">2353</bp:id>
</bp:UnificationXref>

<bp:PhysicalEntity rdf:about="kaof(FRAP1)">
 <bp:xref rdf:resource="urn:miriam:entrez:gene:2475:GS3243674"/>
 <bp:xref rdf:resource="urn:selventa:UnificationXref:Genstruct:kaof(FRAP1)"/>
 <bp:xref rdf:resource="urn:miriam:uniprot:P42345:GS3243674"/>
 <bp:displayName rdf:datatype="xsd:string">kaof(FRAP1)</bp:displayName>
</bp:PhysicalEntity>

<bp:PhysicalEntity rdf:about="EIF4G1">
 <bp:xref rdf:resource="urn:selventa:UnificationXref:Genstruct:EIF4G1"/>
 <bp:displayName rdf:datatype="xsd:string">EIF4G1</bp:displayName>
</bp:PhysicalEntity>

<bp:PhysicalEntity rdf:about="GRP">
 <bp:xref rdf:resource="urn:selventa:UnificationXref:Genstruct:GRP"/>
 <bp:displayName rdf:datatype="xsd:string">GRP</bp:displayName>
</bp:PhysicalEntity>

<bp:UnificationXref rdf:about="urn:miriam:entrez:gene:4086:GS4422154">
 <bp:db rdf:datatype="xsd:string">Entrez Gene</bp:db>
 <bp:id rdf:datatype="xsd:string">4086</bp:id>
</bp:UnificationXref>

<bp:BiochemicalReaction rdf:about="98458">
 <bp:displayName rdf:datatype="xsd:string">exp(ITGB3) -gp-&gt; ITGB3</bp:displayName>
 <bp:left rdf:resource="exp(ITGB3)"/>
 <bp:right rdf:resource="ITGB3"/>
</bp:BiochemicalReaction>

<bp:MolecularInteraction rdf:about="98459">
 <bp:displayName rdf:datatype="xsd:string">ITGA5:ITGB1 -cc- ITGA5</bp:displayName>
 <bp:participant rdf:resource="ITGA5"/>
 <bp:participant rdf:resource="ITGA5:ITGB1"/>
</bp:MolecularInteraction>

<bp:BiochemicalReaction rdf:about="98454">
 <bp:displayName rdf:datatype="xsd:string">ERK family Hs P@? -&gt; kaof(ERK family Hs)</bp:displayName>
 <bp:left rdf:resource="ERK family Hs P@?"/>
 <bp:right rdf:resource="kaof(ERK family Hs)"/>
</bp:BiochemicalReaction>

<bp:PhysicalEntity rdf:about="RPS6KB1 P@S424">
 <bp:displayName rdf:datatype="xsd:string">RPS6KB1 P@S424</bp:displayName>
</bp:PhysicalEntity>

<bp:BiochemicalReaction rdf:about="98455">
 <bp:displayName rdf:datatype="xsd:string">ILK -&gt; kaof(AKT Family Hs)</bp:displayName>
 <bp:left rdf:resource="ILK"/>
 <bp:right rdf:resource="kaof(AKT Family Hs)"/>
</bp:BiochemicalReaction>

<bp:BiochemicalReaction rdf:about="98456">
 <bp:displayName rdf:datatype="xsd:string">taof(ETS1) =&gt; exp(TGFA)</bp:displayName>
 <bp:left rdf:resource="taof(ETS1)"/>
 <bp:right rdf:resource="exp(TGFA)"/>
</bp:BiochemicalReaction>

<bp:UnificationXref rdf:about="urn:miriam:entrez:gene:5743:GS1404405">
 <bp:db rdf:datatype="xsd:string">Entrez Gene</bp:db>
 <bp:id rdf:datatype="xsd:string">5743</bp:id>
</bp:UnificationXref>

<bp:UnificationXref rdf:about="urn:miriam:uniprot:P09619:GS3252136">
 <bp:db rdf:datatype="xsd:string">UniProt</bp:db>
 <bp:id rdf:datatype="xsd:string">P09619</bp:id>
</bp:UnificationXref>

<bp:BiochemicalReaction rdf:about="98457">
 <bp:displayName rdf:datatype="xsd:string">SUFU -| taof(GLI3)</bp:displayName>
 <bp:left rdf:resource="SUFU"/>
 <bp:right rdf:resource="taof(GLI3)"/>
</bp:BiochemicalReaction>

<bp:BiochemicalReaction rdf:about="98450">
 <bp:displayName rdf:datatype="xsd:string">PTEN P@S380 =| paof(PTEN)</bp:displayName>
 <bp:left rdf:resource="PTEN P@S380"/>
 <bp:right rdf:resource="paof(PTEN)"/>
</bp:BiochemicalReaction>

<bp:BiochemicalReaction rdf:about="98451">
 <bp:displayName rdf:datatype="xsd:string">FRAP1 P@S2448 =&gt; kaof(FRAP1)</bp:displayName>
 <bp:left rdf:resource="FRAP1 P@S2448"/>
 <bp:right rdf:resource="kaof(FRAP1)"/>
</bp:BiochemicalReaction>

<bp:BiochemicalReaction rdf:about="98452">
 <bp:displayName rdf:datatype="xsd:string">taof(STAT3) =&gt; exp(CCND1)</bp:displayName>
 <bp:left rdf:resource="taof(STAT3)"/>
 <bp:right rdf:resource="exp(CCND1)"/>
</bp:BiochemicalReaction>

<bp:BiochemicalReaction rdf:about="98453">
 <bp:displayName rdf:datatype="xsd:string">taof(E2F4) =&gt; exp(CCND1)</bp:displayName>
 <bp:left rdf:resource="taof(E2F4)"/>
 <bp:right rdf:resource="exp(CCND1)"/>
</bp:BiochemicalReaction>

<bp:UnificationXref rdf:about="urn:miriam:entrez:gene:983:GS1327166">
 <bp:db rdf:datatype="xsd:string">Entrez Gene</bp:db>
 <bp:id rdf:datatype="xsd:string">983</bp:id>
</bp:UnificationXref>

<bp:PhysicalEntity rdf:about="taof(GLI2)">
 <bp:xref rdf:resource="urn:miriam:uniprot:P10070:GS3340044"/>
 <bp:xref rdf:resource="urn:selventa:UnificationXref:Genstruct:taof(GLI2)"/>
 <bp:xref rdf:resource="urn:miriam:entrez:gene:2736:GS3340044"/>
 <bp:displayName rdf:datatype="xsd:string">taof(GLI2)</bp:displayName>
</bp:PhysicalEntity>

<bp:PhysicalEntity rdf:about="CTNND1">
 <bp:xref rdf:resource="urn:selventa:UnificationXref:Genstruct:CTNND1"/>
 <bp:displayName rdf:datatype="xsd:string">CTNND1</bp:displayName>
</bp:PhysicalEntity>

<bp:PhysicalEntity rdf:about="IGF1R P@Y">
 <bp:displayName rdf:datatype="xsd:string">IGF1R P@Y</bp:displayName>
</bp:PhysicalEntity>

<bp:BiochemicalReaction rdf:about="98449">
 <bp:displayName rdf:datatype="xsd:string">taof(FOXM1) -&gt; exp(CDC25B)</bp:displayName>
 <bp:left rdf:resource="taof(FOXM1)"/>
 <bp:right rdf:resource="exp(CDC25B)"/>
</bp:BiochemicalReaction>

<bp:MolecularInteraction rdf:about="98447">
 <bp:displayName rdf:datatype="xsd:string">MET P@Y1349 -@- MET</bp:displayName>
 <bp:participant rdf:resource="MET"/>
 <bp:participant rdf:resource="MET P@Y1349"/>
</bp:MolecularInteraction>

<bp:UnificationXref rdf:about="urn:miriam:entrez:gene:7015:GS1421067">
 <bp:db rdf:datatype="xsd:string">Entrez Gene</bp:db>
 <bp:id rdf:datatype="xsd:string">7015</bp:id>
</bp:UnificationXref>

<bp:BiochemicalReaction rdf:about="98448">
 <bp:displayName rdf:datatype="xsd:string">kaof(MAPK14) -&gt; taof(CEBP family Hs)</bp:displayName>
 <bp:left rdf:resource="kaof(MAPK14)"/>
 <bp:right rdf:resource="taof(CEBP family Hs)"/>
</bp:BiochemicalReaction>

<bp:PhysicalEntity rdf:about="TGFB1:TGFBR2:TGFBR3">
 <bp:xref rdf:resource="urn:selventa:UnificationXref:Genstruct:TGFB1:TGFBR2:TGFBR3"/>
 <bp:displayName rdf:datatype="xsd:string">TGFB1:TGFBR2:TGFBR3</bp:displayName>
</bp:PhysicalEntity>

<bp:BiochemicalReaction rdf:about="98441">
 <bp:displayName rdf:datatype="xsd:string">kaof(MET) =&gt; MET P@Y1349</bp:displayName>
 <bp:left rdf:resource="kaof(MET)"/>
 <bp:right rdf:resource="MET P@Y1349"/>
</bp:BiochemicalReaction>

<bp:BiochemicalReaction rdf:about="98442">
 <bp:displayName rdf:datatype="xsd:string">taof(GLI1) -&gt; exp(MYCN)</bp:displayName>
 <bp:left rdf:resource="taof(GLI1)"/>
 <bp:right rdf:resource="exp(MYCN)"/>
</bp:BiochemicalReaction>

<bp:PhysicalEntity rdf:about="PTN">
 <bp:xref rdf:resource="urn:selventa:UnificationXref:Genstruct:PTN"/>
 <bp:displayName rdf:datatype="xsd:string">PTN</bp:displayName>
</bp:PhysicalEntity>

<bp:MolecularInteraction rdf:about="98440">
 <bp:displayName rdf:datatype="xsd:string">ITGAV:ITGB3 -cc- ITGAV</bp:displayName>
 <bp:participant rdf:resource="ITGAV:ITGB3"/>
 <bp:participant rdf:resource="ITGAV"/>
</bp:MolecularInteraction>

<bp:BiochemicalReaction rdf:about="98445">
 <bp:displayName rdf:datatype="xsd:string">kaof(ILK) -&gt; PXN:VCL</bp:displayName>
 <bp:left rdf:resource="kaof(ILK)"/>
 <bp:right rdf:resource="PXN:VCL"/>
</bp:BiochemicalReaction>

<bp:BiochemicalReaction rdf:about="98446">
 <bp:displayName rdf:datatype="xsd:string">Calcium -&gt; paof(Calcineurin complex Hs)</bp:displayName>
 <bp:left rdf:resource="Calcium"/>
 <bp:right rdf:resource="paof(Calcineurin complex Hs)"/>
</bp:BiochemicalReaction>

<bp:BiochemicalReaction rdf:about="98443">
 <bp:displayName rdf:datatype="xsd:string">taof(MYC) =&gt; exp(CCNB1)</bp:displayName>
 <bp:left rdf:resource="taof(MYC)"/>
 <bp:right rdf:resource="exp(CCNB1)"/>
</bp:BiochemicalReaction>

<bp:BiochemicalReaction rdf:about="98444">
 <bp:displayName rdf:datatype="xsd:string">taof(CTNNB1) -&gt; exp(VEGFC)</bp:displayName>
 <bp:left rdf:resource="taof(CTNNB1)"/>
 <bp:right rdf:resource="exp(VEGFC)"/>
</bp:BiochemicalReaction>

<bp:UnificationXref rdf:about="urn:selventa:UnificationXref:Genstruct:kaof(TYK2)">
 <bp:db rdf:datatype="xsd:string">Genstruct</bp:db>
 <bp:id rdf:datatype="xsd:string">GS3252331</bp:id>
</bp:UnificationXref>

<bp:UnificationXref rdf:about="urn:miriam:uniprot:P01106:GS3217315">
 <bp:db rdf:datatype="xsd:string">UniProt</bp:db>
 <bp:id rdf:datatype="xsd:string">P01106</bp:id>
</bp:UnificationXref>

<bp:PhysicalEntity rdf:about="taof(GLI3)">
 <bp:xref rdf:resource="urn:miriam:uniprot:P10071:GS5023602"/>
 <bp:xref rdf:resource="urn:miriam:entrez:gene:2737:GS5023602"/>
 <bp:xref rdf:resource="urn:selventa:UnificationXref:Genstruct:taof(GLI3)"/>
 <bp:displayName rdf:datatype="xsd:string">taof(GLI3)</bp:displayName>
</bp:PhysicalEntity>

<bp:UnificationXref rdf:about="urn:miriam:entrez:gene:8660:GS4634501">
 <bp:db rdf:datatype="xsd:string">Entrez Gene</bp:db>
 <bp:id rdf:datatype="xsd:string">8660</bp:id>
</bp:UnificationXref>

<bp:UnificationXref rdf:about="urn:selventa:UnificationXref:Genstruct:taof(ELK1)">
 <bp:db rdf:datatype="xsd:string">Genstruct</bp:db>
 <bp:id rdf:datatype="xsd:string">GS3222216</bp:id>
</bp:UnificationXref>

<bp:BiochemicalReaction rdf:about="98436">
 <bp:displayName rdf:datatype="xsd:string">TSC1:TSC2 -cat-&gt; catof(TSC1:TSC2)</bp:displayName>
 <bp:left rdf:resource="TSC1:TSC2"/>
 <bp:right rdf:resource="catof(TSC1:TSC2)"/>
</bp:BiochemicalReaction>

<bp:UnificationXref rdf:about="urn:selventa:UnificationXref:Genstruct:Phosphatidylinositol-3,4,5-trisphosphate">
 <bp:db rdf:datatype="xsd:string">Genstruct</bp:db>
 <bp:id rdf:datatype="xsd:string">GS3054427</bp:id>
</bp:UnificationXref>

<bp:BiochemicalReaction rdf:about="98437">
 <bp:displayName rdf:datatype="xsd:string">catof(HDAC Family Hs) -| exp(CCNB1)</bp:displayName>
 <bp:left rdf:resource="catof(HDAC Family Hs)"/>
 <bp:right rdf:resource="exp(CCNB1)"/>
</bp:BiochemicalReaction>

<bp:BiochemicalReaction rdf:about="98438">
 <bp:displayName rdf:datatype="xsd:string">Platelet Derived Growth Factor Complex family Hs =&gt; kaof(PDGFRB)</bp:displayName>
 <bp:left rdf:resource="Platelet Derived Growth Factor Complex family Hs"/>
 <bp:right rdf:resource="kaof(PDGFRB)"/>
</bp:BiochemicalReaction>

<bp:BiochemicalReaction rdf:about="98439">
 <bp:displayName rdf:datatype="xsd:string">exp(CCNA2) -gp-&gt; CCNA2</bp:displayName>
 <bp:left rdf:resource="exp(CCNA2)"/>
 <bp:right rdf:resource="CCNA2"/>
</bp:BiochemicalReaction>

<bp:PhysicalEntity rdf:about="RPS6KB1 P@T421">
 <bp:displayName rdf:datatype="xsd:string">RPS6KB1 P@T421</bp:displayName>
</bp:PhysicalEntity>

<bp:PhysicalEntity rdf:about="exp(CDT1)">
 <bp:xref rdf:resource="urn:miriam:uniprot:Q9H211:GS2132031"/>
 <bp:xref rdf:resource="urn:selventa:UnificationXref:Genstruct:exp(CDT1)"/>
 <bp:xref rdf:resource="urn:miriam:entrez:gene:81620:GS2132031"/>
 <bp:displayName rdf:datatype="xsd:string">exp(CDT1)</bp:displayName>
</bp:PhysicalEntity>

<bp:BiochemicalReaction rdf:about="98430">
 <bp:displayName rdf:datatype="xsd:string">taof(CLOCK) -&gt; exp(WEE1)</bp:displayName>
 <bp:left rdf:resource="taof(CLOCK)"/>
 <bp:right rdf:resource="exp(WEE1)"/>
</bp:BiochemicalReaction>

<bp:UnificationXref rdf:about="urn:miriam:uniprot:P30304:GS3236527">
 <bp:db rdf:datatype="xsd:string">UniProt</bp:db>
 <bp:id rdf:datatype="xsd:string">P30304</bp:id>
</bp:UnificationXref>

<bp:BiochemicalReaction rdf:about="98431">
 <bp:displayName rdf:datatype="xsd:string">exp(FOXM1) -gp-&gt; FOXM1</bp:displayName>
 <bp:left rdf:resource="exp(FOXM1)"/>
 <bp:right rdf:resource="FOXM1"/>
</bp:BiochemicalReaction>

<bp:BiochemicalReaction rdf:about="98432">
 <bp:displayName rdf:datatype="xsd:string">degradationof(CDKN1B) =| CDKN1B</bp:displayName>
 <bp:left rdf:resource="degradationof(CDKN1B)"/>
 <bp:right rdf:resource="CDKN1B"/>
</bp:BiochemicalReaction>

<bp:MolecularInteraction rdf:about="98433">
 <bp:displayName rdf:datatype="xsd:string">CRY2:TIMELESS -cc- TIMELESS</bp:displayName>
 <bp:participant rdf:resource="TIMELESS"/>
 <bp:participant rdf:resource="CRY2:TIMELESS"/>
</bp:MolecularInteraction>

<bp:BiochemicalReaction rdf:about="98434">
 <bp:displayName rdf:datatype="xsd:string">IGF1 =&gt; kaof(IGF1R)</bp:displayName>
 <bp:left rdf:resource="IGF1"/>
 <bp:right rdf:resource="kaof(IGF1R)"/>
</bp:BiochemicalReaction>

<bp:PhysicalEntity rdf:about="JUN P@S73">
 <bp:displayName rdf:datatype="xsd:string">JUN P@S73</bp:displayName>
</bp:PhysicalEntity>

<bp:BiochemicalReaction rdf:about="98435">
 <bp:displayName rdf:datatype="xsd:string">kaof(AURKA) =&gt; TP53 P@S215</bp:displayName>
 <bp:left rdf:resource="kaof(AURKA)"/>
 <bp:right rdf:resource="TP53 P@S215"/>
</bp:BiochemicalReaction>

<bp:UnificationXref rdf:about="urn:selventa:UnificationXref:Genstruct:PTK2">
 <bp:db rdf:datatype="xsd:string">Genstruct</bp:db>
 <bp:id rdf:datatype="xsd:string">GS1404446</bp:id>
</bp:UnificationXref>

<bp:PhysicalEntity rdf:about="HRAS">
 <bp:xref rdf:resource="urn:selventa:UnificationXref:Genstruct:HRAS"/>
 <bp:displayName rdf:datatype="xsd:string">HRAS</bp:displayName>
</bp:PhysicalEntity>

<bp:UnificationXref rdf:about="urn:miriam:entrez:gene:6776:GS3224621">
 <bp:db rdf:datatype="xsd:string">Entrez Gene</bp:db>
 <bp:id rdf:datatype="xsd:string">6776</bp:id>
</bp:UnificationXref>

<bp:PhysicalEntity rdf:about="kaof(JAK1)">
 <bp:xref rdf:resource="urn:selventa:UnificationXref:Genstruct:kaof(JAK1)"/>
 <bp:xref rdf:resource="urn:miriam:uniprot:P23458:GS3232665"/>
 <bp:xref rdf:resource="urn:miriam:entrez:gene:3716:GS3232665"/>
 <bp:displayName rdf:datatype="xsd:string">kaof(JAK1)</bp:displayName>
</bp:PhysicalEntity>

<bp:UnificationXref rdf:about="urn:selventa:UnificationXref:Genstruct:CEBPA">
 <bp:db rdf:datatype="xsd:string">Genstruct</bp:db>
 <bp:id rdf:datatype="xsd:string">GS1330025</bp:id>
</bp:UnificationXref>

<bp:PhysicalEntity rdf:about="ILK">
 <bp:xref rdf:resource="urn:selventa:UnificationXref:Genstruct:ILK"/>
 <bp:displayName rdf:datatype="xsd:string">ILK</bp:displayName>
</bp:PhysicalEntity>

<bp:UnificationXref rdf:about="urn:miriam:entrez:gene:2064:GS3231663">
 <bp:db rdf:datatype="xsd:string">Entrez Gene</bp:db>
 <bp:id rdf:datatype="xsd:string">2064</bp:id>
</bp:UnificationXref>

<bp:UnificationXref rdf:about="urn:selventa:UnificationXref:Genstruct:CHFR">
 <bp:db rdf:datatype="xsd:string">Genstruct</bp:db>
 <bp:id rdf:datatype="xsd:string">GS1713245</bp:id>
</bp:UnificationXref>

<bp:UnificationXref rdf:about="urn:selventa:UnificationXref:Genstruct:catof(MMP14)">
 <bp:db rdf:datatype="xsd:string">Genstruct</bp:db>
 <bp:id rdf:datatype="xsd:string">GS3356673</bp:id>
</bp:UnificationXref>

<bp:UnificationXref rdf:about="urn:selventa:UnificationXref:Genstruct:kaof(MAPK14)">
 <bp:db rdf:datatype="xsd:string">Genstruct</bp:db>
 <bp:id rdf:datatype="xsd:string">GS3222064</bp:id>
</bp:UnificationXref>

<bp:PhysicalEntity rdf:about="kaof(JAK2)">
 <bp:xref rdf:resource="urn:miriam:entrez:gene:3717:GS3233027"/>
 <bp:xref rdf:resource="urn:selventa:UnificationXref:Genstruct:kaof(JAK2)"/>
 <bp:xref rdf:resource="urn:miriam:uniprot:O60674:GS3233027"/>
 <bp:displayName rdf:datatype="xsd:string">kaof(JAK2)</bp:displayName>
</bp:PhysicalEntity>

<bp:PhysicalEntity rdf:about="ESPL1">
 <bp:xref rdf:resource="urn:selventa:UnificationXref:Genstruct:ESPL1"/>
 <bp:displayName rdf:datatype="xsd:string">ESPL1</bp:displayName>
</bp:PhysicalEntity>

<bp:UnificationXref rdf:about="urn:miriam:uniprot:P18031:GS3242540">
 <bp:db rdf:datatype="xsd:string">UniProt</bp:db>
 <bp:id rdf:datatype="xsd:string">P18031</bp:id>
</bp:UnificationXref>

<bp:UnificationXref rdf:about="urn:miriam:uniprot:O75914:GS1327624">
 <bp:db rdf:datatype="xsd:string">UniProt</bp:db>
 <bp:id rdf:datatype="xsd:string">O75914</bp:id>
</bp:UnificationXref>

<bp:PhysicalEntity rdf:about="JAK Family Hs">
 <bp:xref rdf:resource="urn:selventa:UnificationXref:Genstruct:JAK Family Hs"/>
 <bp:displayName rdf:datatype="xsd:string">JAK Family Hs</bp:displayName>
</bp:PhysicalEntity>

<bp:UnificationXref rdf:about="urn:selventa:UnificationXref:Genstruct:kaof(SRC family Hs)">
 <bp:db rdf:datatype="xsd:string">Genstruct</bp:db>
 <bp:id rdf:datatype="xsd:string">GS3331723</bp:id>
</bp:UnificationXref>

<bp:UnificationXref rdf:about="urn:miriam:uniprot:P31269:GS3400057">
 <bp:db rdf:datatype="xsd:string">UniProt</bp:db>
 <bp:id rdf:datatype="xsd:string">P31269</bp:id>
</bp:UnificationXref>

<bp:PhysicalEntity rdf:about="MYC P@T58">
 <bp:displayName rdf:datatype="xsd:string">MYC P@T58</bp:displayName>
</bp:PhysicalEntity>

<bp:PhysicalEntity rdf:about="RAC1">
 <bp:xref rdf:resource="urn:selventa:UnificationXref:Genstruct:RAC1"/>
 <bp:displayName rdf:datatype="xsd:string">RAC1</bp:displayName>
</bp:PhysicalEntity>

<bp:UnificationXref rdf:about="urn:selventa:UnificationXref:Genstruct:catof(EIF4E)">
 <bp:db rdf:datatype="xsd:string">Genstruct</bp:db>
 <bp:id rdf:datatype="xsd:string">GS3354326</bp:id>
</bp:UnificationXref>

<bp:PhysicalEntity rdf:about="PRC1 complex">
 <bp:xref rdf:resource="urn:selventa:UnificationXref:Genstruct:PRC1 complex"/>
 <bp:displayName rdf:datatype="xsd:string">PRC1 complex</bp:displayName>
</bp:PhysicalEntity>

<bp:UnificationXref rdf:about="urn:miriam:entrez:gene:240:GS65432">
 <bp:db rdf:datatype="xsd:string">Entrez Gene</bp:db>
 <bp:id rdf:datatype="xsd:string">240</bp:id>
</bp:UnificationXref>

<bp:UnificationXref rdf:about="urn:miriam:uniprot:P41250:GS4422154">
 <bp:db rdf:datatype="xsd:string">UniProt</bp:db>
 <bp:id rdf:datatype="xsd:string">P41250</bp:id>
</bp:UnificationXref>

<bp:UnificationXref rdf:about="urn:selventa:UnificationXref:Genstruct:exp(EIF4E)">
 <bp:db rdf:datatype="xsd:string">Genstruct</bp:db>
 <bp:id rdf:datatype="xsd:string">GS1340531</bp:id>
</bp:UnificationXref>

<bp:PhysicalEntity rdf:about="cell cycle">
 <bp:xref rdf:resource="urn:selventa:UnificationXref:Genstruct:cell cycle"/>
 <bp:displayName rdf:datatype="xsd:string">cell cycle</bp:displayName>
</bp:PhysicalEntity>

<bp:UnificationXref rdf:about="urn:miriam:entrez:gene:6469:GS1413214">
 <bp:db rdf:datatype="xsd:string">Entrez Gene</bp:db>
 <bp:id rdf:datatype="xsd:string">6469</bp:id>
</bp:UnificationXref>

<bp:UnificationXref rdf:about="urn:miriam:entrez:gene:6774:GS3225441">
 <bp:db rdf:datatype="xsd:string">Entrez Gene</bp:db>
 <bp:id rdf:datatype="xsd:string">6774</bp:id>
</bp:UnificationXref>

<bp:PhysicalEntity rdf:about="FGF7">
 <bp:xref rdf:resource="urn:selventa:UnificationXref:Genstruct:FGF7"/>
 <bp:displayName rdf:datatype="xsd:string">FGF7</bp:displayName>
</bp:PhysicalEntity>

<bp:UnificationXref rdf:about="urn:selventa:UnificationXref:Genstruct:AREG">
 <bp:db rdf:datatype="xsd:string">Genstruct</bp:db>
 <bp:id rdf:datatype="xsd:string">GS1320710</bp:id>
</bp:UnificationXref>

<bp:PhysicalEntity rdf:about="SMAD4:SMAD3:E2F4:TFDP1:RBL1">
 <bp:xref rdf:resource="urn:selventa:UnificationXref:Genstruct:SMAD4:SMAD3:E2F4:TFDP1:RBL1"/>
 <bp:displayName rdf:datatype="xsd:string">SMAD4:SMAD3:E2F4:TFDP1:RBL1</bp:displayName>
</bp:PhysicalEntity>

<bp:PhysicalEntity rdf:about="taof(HOXB4)">
 <bp:xref rdf:resource="urn:selventa:UnificationXref:Genstruct:taof(HOXB4)"/>
 <bp:xref rdf:resource="urn:miriam:entrez:gene:3214:GS7110123"/>
 <bp:xref rdf:resource="urn:miriam:uniprot:P17483:GS7110123"/>
 <bp:displayName rdf:datatype="xsd:string">taof(HOXB4)</bp:displayName>
</bp:PhysicalEntity>

<bp:UnificationXref rdf:about="urn:selventa:UnificationXref:Genstruct:kaof(CDK7)">
 <bp:db rdf:datatype="xsd:string">Genstruct</bp:db>
 <bp:id rdf:datatype="xsd:string">GS3353541</bp:id>
</bp:UnificationXref>

<bp:PhysicalEntity rdf:about="exp(EIF4G1)">
 <bp:xref rdf:resource="urn:miriam:entrez:gene:1981:GS1340553"/>
 <bp:xref rdf:resource="urn:miriam:uniprot:Q04637:GS1340553"/>
 <bp:xref rdf:resource="urn:selventa:UnificationXref:Genstruct:exp(EIF4G1)"/>
 <bp:displayName rdf:datatype="xsd:string">exp(EIF4G1)</bp:displayName>
</bp:PhysicalEntity>

<bp:UnificationXref rdf:about="urn:miriam:uniprot:P10745:GS3231011">
 <bp:db rdf:datatype="xsd:string">UniProt</bp:db>
 <bp:id rdf:datatype="xsd:string">P10745</bp:id>
</bp:UnificationXref>

<bp:PhysicalEntity rdf:about="FGF1">
 <bp:xref rdf:resource="urn:selventa:UnificationXref:Genstruct:FGF1"/>
 <bp:displayName rdf:datatype="xsd:string">FGF1</bp:displayName>
</bp:PhysicalEntity>

<bp:UnificationXref rdf:about="urn:selventa:UnificationXref:Genstruct:exp(FN1)">
 <bp:db rdf:datatype="xsd:string">Genstruct</bp:db>
 <bp:id rdf:datatype="xsd:string">GS1344376</bp:id>
</bp:UnificationXref>

<bp:PhysicalEntity rdf:about="FGF2">
 <bp:xref rdf:resource="urn:selventa:UnificationXref:Genstruct:FGF2"/>
 <bp:displayName rdf:datatype="xsd:string">FGF2</bp:displayName>
</bp:PhysicalEntity>

<bp:PhysicalEntity rdf:about="exp(PLAU)">
 <bp:xref rdf:resource="urn:miriam:uniprot:P00749:GS1377764"/>
 <bp:xref rdf:resource="urn:selventa:UnificationXref:Genstruct:exp(PLAU)"/>
 <bp:xref rdf:resource="urn:miriam:entrez:gene:5328:GS1377764"/>
 <bp:displayName rdf:datatype="xsd:string">exp(PLAU)</bp:displayName>
</bp:PhysicalEntity>

<bp:PhysicalEntity rdf:about="IHH">
 <bp:xref rdf:resource="urn:selventa:UnificationXref:Genstruct:IHH"/>
 <bp:displayName rdf:datatype="xsd:string">IHH</bp:displayName>
</bp:PhysicalEntity>

<bp:PhysicalEntity rdf:about="GSK3 family Hs P@S21">
 <bp:displayName rdf:datatype="xsd:string">GSK3 family Hs P@S21</bp:displayName>
</bp:PhysicalEntity>

<bp:UnificationXref rdf:about="urn:miriam:uniprot:P06400:GS3225611">
 <bp:db rdf:datatype="xsd:string">UniProt</bp:db>
 <bp:id rdf:datatype="xsd:string">P06400</bp:id>
</bp:UnificationXref>

<bp:UnificationXref rdf:about="urn:miriam:entrez:gene:3232:GS4657754">
 <bp:db rdf:datatype="xsd:string">Entrez Gene</bp:db>
 <bp:id rdf:datatype="xsd:string">3232</bp:id>
</bp:UnificationXref>

<bp:UnificationXref rdf:about="urn:miriam:uniprot:Q00534:GS1327574">
 <bp:db rdf:datatype="xsd:string">UniProt</bp:db>
 <bp:id rdf:datatype="xsd:string">Q00534</bp:id>
</bp:UnificationXref>

<bp:UnificationXref rdf:about="urn:selventa:UnificationXref:Genstruct:kaof(CDK6)">
 <bp:db rdf:datatype="xsd:string">Genstruct</bp:db>
 <bp:id rdf:datatype="xsd:string">GS3234014</bp:id>
</bp:UnificationXref>

<bp:UnificationXref rdf:about="urn:miriam:uniprot:P22736:GS3240403">
 <bp:db rdf:datatype="xsd:string">UniProt</bp:db>
 <bp:id rdf:datatype="xsd:string">P22736</bp:id>
</bp:UnificationXref>

<bp:UnificationXref rdf:about="urn:miriam:entrez:gene:6772:GS3225435">
 <bp:db rdf:datatype="xsd:string">Entrez Gene</bp:db>
 <bp:id rdf:datatype="xsd:string">6772</bp:id>
</bp:UnificationXref>

<bp:UnificationXref rdf:about="urn:selventa:UnificationXref:Genstruct:PDGF Family Hs">
 <bp:db rdf:datatype="xsd:string">Genstruct</bp:db>
 <bp:id rdf:datatype="xsd:string">GS3162536</bp:id>
</bp:UnificationXref>

<bp:UnificationXref rdf:about="urn:miriam:entrez:gene:2305:GS1344133">
 <bp:db rdf:datatype="xsd:string">Entrez Gene</bp:db>
 <bp:id rdf:datatype="xsd:string">2305</bp:id>
</bp:UnificationXref>

<bp:UnificationXref rdf:about="urn:selventa:UnificationXref:Genstruct:TP63">
 <bp:db rdf:datatype="xsd:string">Genstruct</bp:db>
 <bp:id rdf:datatype="xsd:string">GS1435611</bp:id>
</bp:UnificationXref>

<bp:UnificationXref rdf:about="urn:selventa:UnificationXref:Genstruct:taof(STAT5 Family Hs)">
 <bp:db rdf:datatype="xsd:string">Genstruct</bp:db>
 <bp:id rdf:datatype="xsd:string">GS3232736</bp:id>
</bp:UnificationXref>

<bp:PhysicalEntity rdf:about="Colforsin">
 <bp:xref rdf:resource="urn:selventa:UnificationXref:Genstruct:Colforsin"/>
 <bp:displayName rdf:datatype="xsd:string">Colforsin</bp:displayName>
</bp:PhysicalEntity>

<bp:UnificationXref rdf:about="urn:miriam:entrez:gene:6502:GS1413530">
 <bp:db rdf:datatype="xsd:string">Entrez Gene</bp:db>
 <bp:id rdf:datatype="xsd:string">6502</bp:id>
</bp:UnificationXref>

<bp:PhysicalEntity rdf:about="kaof(RPS6KA1)">
 <bp:xref rdf:resource="urn:miriam:entrez:gene:6195:GS3244473"/>
 <bp:xref rdf:resource="urn:selventa:UnificationXref:Genstruct:kaof(RPS6KA1)"/>
 <bp:xref rdf:resource="urn:miriam:uniprot:Q15418:GS3244473"/>
 <bp:displayName rdf:datatype="xsd:string">kaof(RPS6KA1)</bp:displayName>
</bp:PhysicalEntity>

<bp:PhysicalEntity rdf:about="Collagen type I Family Hs">
 <bp:xref rdf:resource="urn:selventa:UnificationXref:Genstruct:Collagen type I Family Hs"/>
 <bp:displayName rdf:datatype="xsd:string">Collagen type I Family Hs</bp:displayName>
</bp:PhysicalEntity>

<bp:UnificationXref rdf:about="urn:selventa:UnificationXref:Genstruct:SP1:SMAD2">
 <bp:db rdf:datatype="xsd:string">Genstruct</bp:db>
 <bp:id rdf:datatype="xsd:string">GS4502624</bp:id>
</bp:UnificationXref>

<bp:UnificationXref rdf:about="urn:selventa:UnificationXref:Genstruct:ITGA1:ITGB1">
 <bp:db rdf:datatype="xsd:string">Genstruct</bp:db>
 <bp:id rdf:datatype="xsd:string">GS3214074</bp:id>
</bp:UnificationXref>

<bp:UnificationXref rdf:about="urn:selventa:UnificationXref:Genstruct:CDC25B">
 <bp:db rdf:datatype="xsd:string">Genstruct</bp:db>
 <bp:id rdf:datatype="xsd:string">GS1327321</bp:id>
</bp:UnificationXref>

<bp:UnificationXref rdf:about="urn:selventa:UnificationXref:Genstruct:kaof(CDK4)">
 <bp:db rdf:datatype="xsd:string">Genstruct</bp:db>
 <bp:id rdf:datatype="xsd:string">GS3223277</bp:id>
</bp:UnificationXref>

<bp:UnificationXref rdf:about="urn:selventa:UnificationXref:Genstruct:CDC25A">
 <bp:db rdf:datatype="xsd:string">Genstruct</bp:db>
 <bp:id rdf:datatype="xsd:string">GS1327311</bp:id>
</bp:UnificationXref>

<bp:UnificationXref rdf:about="urn:selventa:UnificationXref:Genstruct:Flavopiridol">
 <bp:db rdf:datatype="xsd:string">Genstruct</bp:db>
 <bp:id rdf:datatype="xsd:string">GS1200252</bp:id>
</bp:UnificationXref>

<bp:UnificationXref rdf:about="urn:miriam:uniprot:P24385:GS1322736">
 <bp:db rdf:datatype="xsd:string">UniProt</bp:db>
 <bp:id rdf:datatype="xsd:string">P24385</bp:id>
</bp:UnificationXref>

<bp:UnificationXref rdf:about="urn:selventa:UnificationXref:Genstruct:CDC25C">
 <bp:db rdf:datatype="xsd:string">Genstruct</bp:db>
 <bp:id rdf:datatype="xsd:string">GS1327337</bp:id>
</bp:UnificationXref>

<bp:PhysicalEntity rdf:about="taof(CEBPA)">
 <bp:xref rdf:resource="urn:miriam:entrez:gene:1050:GS3230131"/>
 <bp:xref rdf:resource="urn:miriam:uniprot:P49715:GS3230131"/>
 <bp:xref rdf:resource="urn:selventa:UnificationXref:Genstruct:taof(CEBPA)"/>
 <bp:displayName rdf:datatype="xsd:string">taof(CEBPA)</bp:displayName>
</bp:PhysicalEntity>

<bp:BiochemicalReaction rdf:about="98305">
 <bp:displayName rdf:datatype="xsd:string">HGF =&gt; kaof(MET)</bp:displayName>
 <bp:left rdf:resource="HGF"/>
 <bp:right rdf:resource="kaof(MET)"/>
</bp:BiochemicalReaction>

<bp:BiochemicalReaction rdf:about="98304">
 <bp:displayName rdf:datatype="xsd:string">kaof(AKT Family Hs) =| catof(CHFR)</bp:displayName>
 <bp:left rdf:resource="kaof(AKT Family Hs)"/>
 <bp:right rdf:resource="catof(CHFR)"/>
</bp:BiochemicalReaction>

<bp:BiochemicalReaction rdf:about="98307">
 <bp:displayName rdf:datatype="xsd:string">catof(Anaphase Promoting Complex Family Hs) =| PTTG1</bp:displayName>
 <bp:left rdf:resource="catof(Anaphase Promoting Complex Family Hs)"/>
 <bp:right rdf:resource="PTTG1"/>
</bp:BiochemicalReaction>

<bp:BiochemicalReaction rdf:about="98306">
 <bp:displayName rdf:datatype="xsd:string">kaof(CDC2) =&gt; CDC2:Anaphase Promoting Complex Family Hs</bp:displayName>
 <bp:left rdf:resource="kaof(CDC2)"/>
 <bp:right rdf:resource="CDC2:Anaphase Promoting Complex Family Hs"/>
</bp:BiochemicalReaction>

<bp:UnificationXref rdf:about="urn:selventa:UnificationXref:Genstruct:catof(RAPGEF3)">
 <bp:db rdf:datatype="xsd:string">Genstruct</bp:db>
 <bp:id rdf:datatype="xsd:string">GS3330412</bp:id>
</bp:UnificationXref>

<bp:BiochemicalReaction rdf:about="98309">
 <bp:displayName rdf:datatype="xsd:string">kaof(CSNK1E) -&gt; PER2 P@?</bp:displayName>
 <bp:left rdf:resource="kaof(CSNK1E)"/>
 <bp:right rdf:resource="PER2 P@?"/>
</bp:BiochemicalReaction>

<bp:MolecularInteraction rdf:about="98308">
 <bp:displayName rdf:datatype="xsd:string">exp(CDK6) -pos- CDK6</bp:displayName>
 <bp:participant rdf:resource="exp(CDK6)"/>
 <bp:participant rdf:resource="CDK6"/>
</bp:MolecularInteraction>

<bp:MolecularInteraction rdf:about="98301">
 <bp:displayName rdf:datatype="xsd:string">CTNNB1 P@S45 -@- CTNNB1</bp:displayName>
 <bp:participant rdf:resource="CTNNB1"/>
 <bp:participant rdf:resource="CTNNB1 P@S45"/>
</bp:MolecularInteraction>

<bp:MolecularInteraction rdf:about="98300">
 <bp:displayName rdf:datatype="xsd:string">sec(HBEGF) -translocates-* HBEGF</bp:displayName>
 <bp:participant rdf:resource="HBEGF"/>
 <bp:participant rdf:resource="sec(HBEGF)"/>
</bp:MolecularInteraction>

<bp:BiochemicalReaction rdf:about="98303">
 <bp:displayName rdf:datatype="xsd:string">EREG =&gt; ERBB4:ERBB2</bp:displayName>
 <bp:left rdf:resource="EREG"/>
 <bp:right rdf:resource="ERBB4:ERBB2"/>
</bp:BiochemicalReaction>

<bp:BiochemicalReaction rdf:about="98302">
 <bp:displayName rdf:datatype="xsd:string">MEK Family Hs -cat-&gt; kaof(MEK Family Hs)</bp:displayName>
 <bp:left rdf:resource="MEK Family Hs"/>
 <bp:right rdf:resource="kaof(MEK Family Hs)"/>
</bp:BiochemicalReaction>

<bp:PhysicalEntity rdf:about="GSK3B P@S9">
 <bp:displayName rdf:datatype="xsd:string">GSK3B P@S9</bp:displayName>
</bp:PhysicalEntity>

<bp:PhysicalEntity rdf:about="exp(JUN)">
 <bp:xref rdf:resource="urn:selventa:UnificationXref:Genstruct:exp(JUN)"/>
 <bp:xref rdf:resource="urn:miriam:entrez:gene:3725:GS1360460"/>
 <bp:xref rdf:resource="urn:miriam:uniprot:P05412:GS1360460"/>
 <bp:displayName rdf:datatype="xsd:string">exp(JUN)</bp:displayName>
</bp:PhysicalEntity>

<bp:BiochemicalReaction rdf:about="99079">
 <bp:displayName rdf:datatype="xsd:string">HOXA3 -&gt; exp(MMP14)</bp:displayName>
 <bp:left rdf:resource="HOXA3"/>
 <bp:right rdf:resource="exp(MMP14)"/>
</bp:BiochemicalReaction>

<bp:BiochemicalReaction rdf:about="99078">
 <bp:displayName rdf:datatype="xsd:string">NRG3 =&gt; kaof(ERBB4)</bp:displayName>
 <bp:left rdf:resource="NRG3"/>
 <bp:right rdf:resource="kaof(ERBB4)"/>
</bp:BiochemicalReaction>

<bp:UnificationXref rdf:about="urn:miriam:uniprot:O14503:GS1435047">
 <bp:db rdf:datatype="xsd:string">UniProt</bp:db>
 <bp:id rdf:datatype="xsd:string">O14503</bp:id>
</bp:UnificationXref>

<bp:BiochemicalReaction rdf:about="99077">
 <bp:displayName rdf:datatype="xsd:string">kaof(RPS6KB1) -&gt; RPS6KB1 P@T389</bp:displayName>
 <bp:left rdf:resource="kaof(RPS6KB1)"/>
 <bp:right rdf:resource="RPS6KB1 P@T389"/>
</bp:BiochemicalReaction>

<bp:PhysicalEntity rdf:about="TSC2 P@T1462">
 <bp:displayName rdf:datatype="xsd:string">TSC2 P@T1462</bp:displayName>
</bp:PhysicalEntity>

<bp:UnificationXref rdf:about="urn:miriam:uniprot:P49715:GS3230131">
 <bp:db rdf:datatype="xsd:string">UniProt</bp:db>
 <bp:id rdf:datatype="xsd:string">P49715</bp:id>
</bp:UnificationXref>

<bp:PhysicalEntity rdf:about="CDC23 P@ST">
 <bp:displayName rdf:datatype="xsd:string">CDC23 P@ST</bp:displayName>
</bp:PhysicalEntity>

<bp:UnificationXref rdf:about="urn:miriam:entrez:gene:1021:GS3234014">
 <bp:db rdf:datatype="xsd:string">Entrez Gene</bp:db>
 <bp:id rdf:datatype="xsd:string">1021</bp:id>
</bp:UnificationXref>

<bp:PhysicalEntity rdf:about="ANAPC1 P@ST">
 <bp:displayName rdf:datatype="xsd:string">ANAPC1 P@ST</bp:displayName>
</bp:PhysicalEntity>

<bp:PhysicalEntity rdf:about="PER2 P@?">
 <bp:displayName rdf:datatype="xsd:string">PER2 P@?</bp:displayName>
</bp:PhysicalEntity>

<bp:BiochemicalReaction rdf:about="99075">
 <bp:displayName rdf:datatype="xsd:string">PER2 P@ST -| PER2</bp:displayName>
 <bp:left rdf:resource="PER2 P@ST"/>
 <bp:right rdf:resource="PER2"/>
</bp:BiochemicalReaction>

<bp:MolecularInteraction rdf:about="99076">
 <bp:displayName rdf:datatype="xsd:string">sec(TGFA) -to- extracellular</bp:displayName>
 <bp:participant rdf:resource="sec(TGFA)"/>
 <bp:participant rdf:resource="extracellular"/>
</bp:MolecularInteraction>

<bp:BiochemicalReaction rdf:about="99073">
 <bp:displayName rdf:datatype="xsd:string">CDKN2C =| kaof(CDK6)</bp:displayName>
 <bp:left rdf:resource="CDKN2C"/>
 <bp:right rdf:resource="kaof(CDK6)"/>
</bp:BiochemicalReaction>

<bp:BiochemicalReaction rdf:about="99074">
 <bp:displayName rdf:datatype="xsd:string">exp(VEGFA) -gp-&gt; VEGFA</bp:displayName>
 <bp:left rdf:resource="exp(VEGFA)"/>
 <bp:right rdf:resource="VEGFA"/>
</bp:BiochemicalReaction>

<bp:MolecularInteraction rdf:about="99071">
 <bp:displayName rdf:datatype="xsd:string">SMAD2 P@? -@- SMAD2</bp:displayName>
 <bp:participant rdf:resource="SMAD2 P@?"/>
 <bp:participant rdf:resource="SMAD2"/>
</bp:MolecularInteraction>

<bp:BiochemicalReaction rdf:about="99072">
 <bp:displayName rdf:datatype="xsd:string">PTPN12 -cat-&gt; paof(PTPN12)</bp:displayName>
 <bp:left rdf:resource="PTPN12"/>
 <bp:right rdf:resource="paof(PTPN12)"/>
</bp:BiochemicalReaction>

<bp:BiochemicalReaction rdf:about="99070">
 <bp:displayName rdf:datatype="xsd:string">taof(STAT3) -&gt; cell proliferation</bp:displayName>
 <bp:left rdf:resource="taof(STAT3)"/>
 <bp:right rdf:resource="cell proliferation"/>
</bp:BiochemicalReaction>

<bp:PhysicalEntity rdf:about="exp(CDKN1A)">
 <bp:xref rdf:resource="urn:miriam:entrez:gene:1026:GS1327624"/>
 <bp:xref rdf:resource="urn:miriam:uniprot:O75914:GS1327624"/>
 <bp:xref rdf:resource="urn:miriam:entrez:gene:5063:GS1327624"/>
 <bp:xref rdf:resource="urn:selventa:UnificationXref:Genstruct:exp(CDKN1A)"/>
 <bp:xref rdf:resource="urn:miriam:uniprot:P38936:GS1327624"/>
 <bp:displayName rdf:datatype="xsd:string">exp(CDKN1A)</bp:displayName>
</bp:PhysicalEntity>

<bp:BiochemicalReaction rdf:about="99067">
 <bp:displayName rdf:datatype="xsd:string">DUOX1 -cat-&gt; oxof(DUOX1)</bp:displayName>
 <bp:left rdf:resource="DUOX1"/>
 <bp:right rdf:resource="oxof(DUOX1)"/>
</bp:BiochemicalReaction>

<bp:BiochemicalReaction rdf:about="99066">
 <bp:displayName rdf:datatype="xsd:string">FZD2 -cat-&gt; catof(FZD2)</bp:displayName>
 <bp:left rdf:resource="FZD2"/>
 <bp:right rdf:resource="catof(FZD2)"/>
</bp:BiochemicalReaction>

<bp:UnificationXref rdf:about="urn:selventa:UnificationXref:Genstruct:Dinoprostone">
 <bp:db rdf:datatype="xsd:string">Genstruct</bp:db>
 <bp:id rdf:datatype="xsd:string">GS60601</bp:id>
</bp:UnificationXref>

<bp:BiochemicalReaction rdf:about="99069">
 <bp:displayName rdf:datatype="xsd:string">taof(TP53) -&gt; exp(RPRM)</bp:displayName>
 <bp:left rdf:resource="taof(TP53)"/>
 <bp:right rdf:resource="exp(RPRM)"/>
</bp:BiochemicalReaction>

<bp:BiochemicalReaction rdf:about="99068">
 <bp:displayName rdf:datatype="xsd:string">kaof(JAK3) -&gt; taof(STAT5 Family Hs)</bp:displayName>
 <bp:left rdf:resource="kaof(JAK3)"/>
 <bp:right rdf:resource="taof(STAT5 Family Hs)"/>
</bp:BiochemicalReaction>

<bp:UnificationXref rdf:about="urn:miriam:uniprot:P24941:GS3223123">
 <bp:db rdf:datatype="xsd:string">UniProt</bp:db>
 <bp:id rdf:datatype="xsd:string">P24941</bp:id>
</bp:UnificationXref>

<bp:UnificationXref rdf:about="urn:selventa:UnificationXref:Genstruct:taof(NFKB Complex Hs)">
 <bp:db rdf:datatype="xsd:string">Genstruct</bp:db>
 <bp:id rdf:datatype="xsd:string">GS3222251</bp:id>
</bp:UnificationXref>

<bp:UnificationXref rdf:about="urn:miriam:entrez:gene:22943:GS1573200">
 <bp:db rdf:datatype="xsd:string">Entrez Gene</bp:db>
 <bp:id rdf:datatype="xsd:string">22943</bp:id>
</bp:UnificationXref>

<bp:UnificationXref rdf:about="urn:selventa:UnificationXref:Genstruct:kaof(CDK2)">
 <bp:db rdf:datatype="xsd:string">Genstruct</bp:db>
 <bp:id rdf:datatype="xsd:string">GS3223123</bp:id>
</bp:UnificationXref>

<bp:BiochemicalReaction rdf:about="99062">
 <bp:displayName rdf:datatype="xsd:string">VEGFA -&gt; Dinoprostone</bp:displayName>
 <bp:left rdf:resource="VEGFA"/>
 <bp:right rdf:resource="Dinoprostone"/>
</bp:BiochemicalReaction>

<bp:BiochemicalReaction rdf:about="99063">
 <bp:displayName rdf:datatype="xsd:string">G1/S transition of mitotic cell cycle -&gt; cell proliferation</bp:displayName>
 <bp:left rdf:resource="G1/S transition of mitotic cell cycle"/>
 <bp:right rdf:resource="cell proliferation"/>
</bp:BiochemicalReaction>

<bp:MolecularInteraction rdf:about="99064">
 <bp:displayName rdf:datatype="xsd:string">CDC25B P@S353 -@- CDC25B</bp:displayName>
 <bp:participant rdf:resource="CDC25B P@S353"/>
 <bp:participant rdf:resource="CDC25B"/>
</bp:MolecularInteraction>

<bp:BiochemicalReaction rdf:about="99065">
 <bp:displayName rdf:datatype="xsd:string">EIF4E P@S422 -&gt; EIF4E:EIF3A</bp:displayName>
 <bp:left rdf:resource="EIF4E P@S422"/>
 <bp:right rdf:resource="EIF4E:EIF3A"/>
</bp:BiochemicalReaction>

<bp:PhysicalEntity rdf:about="CEBP Family Hs">
 <bp:xref rdf:resource="urn:selventa:UnificationXref:Genstruct:CEBP Family Hs"/>
 <bp:displayName rdf:datatype="xsd:string">CEBP Family Hs</bp:displayName>
</bp:PhysicalEntity>

<bp:BiochemicalReaction rdf:about="99060">
 <bp:displayName rdf:datatype="xsd:string">taof(AP-1 complex Hs) -&gt; exp(FN1)</bp:displayName>
 <bp:left rdf:resource="taof(AP-1 complex Hs)"/>
 <bp:right rdf:resource="exp(FN1)"/>
</bp:BiochemicalReaction>

<bp:BiochemicalReaction rdf:about="99061">
 <bp:displayName rdf:datatype="xsd:string">taof(RBL1) -| cell proliferation</bp:displayName>
 <bp:left rdf:resource="taof(RBL1)"/>
 <bp:right rdf:resource="cell proliferation"/>
</bp:BiochemicalReaction>

<bp:BiochemicalReaction rdf:about="99058">
 <bp:displayName rdf:datatype="xsd:string">CRY1 -&gt; kaof(CDC2)</bp:displayName>
 <bp:left rdf:resource="CRY1"/>
 <bp:right rdf:resource="kaof(CDC2)"/>
</bp:BiochemicalReaction>

<bp:PhysicalEntity rdf:about="CRY1:TIMELESS">
 <bp:xref rdf:resource="urn:selventa:UnificationXref:Genstruct:CRY1:TIMELESS"/>
 <bp:displayName rdf:datatype="xsd:string">CRY1:TIMELESS</bp:displayName>
</bp:PhysicalEntity>

<bp:MolecularInteraction rdf:about="99057">
 <bp:displayName rdf:datatype="xsd:string">ITGA5:ITGB1 -cc- ITGB1</bp:displayName>
 <bp:participant rdf:resource="ITGA5:ITGB1"/>
 <bp:participant rdf:resource="ITGB1"/>
</bp:MolecularInteraction>

<bp:MolecularInteraction rdf:about="99056">
 <bp:displayName rdf:datatype="xsd:string">RB1 P@ST -@- RB1</bp:displayName>
 <bp:participant rdf:resource="RB1 P@ST"/>
 <bp:participant rdf:resource="RB1"/>
</bp:MolecularInteraction>

<bp:MolecularInteraction rdf:about="99055">
 <bp:displayName rdf:datatype="xsd:string">sec(IL1A) -translocates-* IL1A</bp:displayName>
 <bp:participant rdf:resource="IL1A"/>
 <bp:participant rdf:resource="sec(IL1A)"/>
</bp:MolecularInteraction>

<bp:UnificationXref rdf:about="urn:miriam:entrez:gene:2033:GS3223373">
 <bp:db rdf:datatype="xsd:string">Entrez Gene</bp:db>
 <bp:id rdf:datatype="xsd:string">2033</bp:id>
</bp:UnificationXref>

<bp:BiochemicalReaction rdf:about="99059">
 <bp:displayName rdf:datatype="xsd:string">PTGS2 -cat-&gt; catof(PTGS2)</bp:displayName>
 <bp:left rdf:resource="PTGS2"/>
 <bp:right rdf:resource="catof(PTGS2)"/>
</bp:BiochemicalReaction>

<bp:UnificationXref rdf:about="urn:selventa:UnificationXref:Genstruct:TP53">
 <bp:db rdf:datatype="xsd:string">Genstruct</bp:db>
 <bp:id rdf:datatype="xsd:string">GS1422524</bp:id>
</bp:UnificationXref>

<bp:UnificationXref rdf:about="urn:miriam:entrez:gene:7421:GS3236745">
 <bp:db rdf:datatype="xsd:string">Entrez Gene</bp:db>
 <bp:id rdf:datatype="xsd:string">7421</bp:id>
</bp:UnificationXref>

<bp:UnificationXref rdf:about="urn:miriam:entrez:gene:8321:GS6210022">
 <bp:db rdf:datatype="xsd:string">Entrez Gene</bp:db>
 <bp:id rdf:datatype="xsd:string">8321</bp:id>
</bp:UnificationXref>

<bp:UnificationXref rdf:about="urn:selventa:UnificationXref:Genstruct:exp(BHLHE41)">
 <bp:db rdf:datatype="xsd:string">Genstruct</bp:db>
 <bp:id rdf:datatype="xsd:string">GS2116670</bp:id>
</bp:UnificationXref>

<bp:UnificationXref rdf:about="urn:miriam:uniprot:Q9UNS1:GS1440775">
 <bp:db rdf:datatype="xsd:string">UniProt</bp:db>
 <bp:id rdf:datatype="xsd:string">Q9UNS1</bp:id>
</bp:UnificationXref>

<bp:BiochemicalReaction rdf:about="99050">
 <bp:displayName rdf:datatype="xsd:string">kaof(PLK1) -&gt; CDC16 P@ST</bp:displayName>
 <bp:left rdf:resource="kaof(PLK1)"/>
 <bp:right rdf:resource="CDC16 P@ST"/>
</bp:BiochemicalReaction>

<bp:PhysicalEntity rdf:about="Frizzled Family Hs">
 <bp:xref rdf:resource="urn:selventa:UnificationXref:Genstruct:Frizzled Family Hs"/>
 <bp:displayName rdf:datatype="xsd:string">Frizzled Family Hs</bp:displayName>
</bp:PhysicalEntity>

<bp:MolecularInteraction rdf:about="99053">
 <bp:displayName rdf:datatype="xsd:string">exp(FN1) -pos- FN1</bp:displayName>
 <bp:participant rdf:resource="FN1"/>
 <bp:participant rdf:resource="exp(FN1)"/>
</bp:MolecularInteraction>

<bp:MolecularInteraction rdf:about="99054">
 <bp:displayName rdf:datatype="xsd:string">exp(EIF4G1) -pos- EIF4G1</bp:displayName>
 <bp:participant rdf:resource="EIF4G1"/>
 <bp:participant rdf:resource="exp(EIF4G1)"/>
</bp:MolecularInteraction>

<bp:PhysicalEntity rdf:about="cohesin complex Hs">
 <bp:xref rdf:resource="urn:selventa:UnificationXref:Genstruct:cohesin complex Hs"/>
 <bp:displayName rdf:datatype="xsd:string">cohesin complex Hs</bp:displayName>
</bp:PhysicalEntity>

<bp:PhysicalEntity rdf:about="exp(VEGFA)">
 <bp:xref rdf:resource="urn:miriam:uniprot:P15692:GS1425074"/>
 <bp:xref rdf:resource="urn:selventa:UnificationXref:Genstruct:exp(VEGFA)"/>
 <bp:xref rdf:resource="urn:miriam:entrez:gene:7422:GS1425074"/>
 <bp:displayName rdf:datatype="xsd:string">exp(VEGFA)</bp:displayName>
</bp:PhysicalEntity>

<bp:PhysicalEntity rdf:about="CDC2 P@T161">
 <bp:displayName rdf:datatype="xsd:string">CDC2 P@T161</bp:displayName>
</bp:PhysicalEntity>

<bp:BiochemicalReaction rdf:about="99051">
 <bp:displayName rdf:datatype="xsd:string">MAPK3 P@Y204 =&gt; kaof(MAPK3)</bp:displayName>
 <bp:left rdf:resource="MAPK3 P@Y204"/>
 <bp:right rdf:resource="kaof(MAPK3)"/>
</bp:BiochemicalReaction>

<bp:MolecularInteraction rdf:about="99052">
 <bp:displayName rdf:datatype="xsd:string">sec(VEGFA) -to- extracellular</bp:displayName>
 <bp:participant rdf:resource="extracellular"/>
 <bp:participant rdf:resource="sec(VEGFA)"/>
</bp:MolecularInteraction>

<bp:BiochemicalReaction rdf:about="99045">
 <bp:displayName rdf:datatype="xsd:string">taof(TP53) -&gt; cell senescence</bp:displayName>
 <bp:left rdf:resource="taof(TP53)"/>
 <bp:right rdf:resource="cell senescence"/>
</bp:BiochemicalReaction>

<bp:BiochemicalReaction rdf:about="99044">
 <bp:displayName rdf:datatype="xsd:string">kaof(MAP2K1) =&gt; kaof(MAPK3)</bp:displayName>
 <bp:left rdf:resource="kaof(MAP2K1)"/>
 <bp:right rdf:resource="kaof(MAPK3)"/>
</bp:BiochemicalReaction>

<bp:BiochemicalReaction rdf:about="99047">
 <bp:displayName rdf:datatype="xsd:string">RAC1 -cat-&gt; gtpof(RAC1)</bp:displayName>
 <bp:left rdf:resource="RAC1"/>
 <bp:right rdf:resource="gtpof(RAC1)"/>
</bp:BiochemicalReaction>

<bp:PhysicalEntity rdf:about="exp(VEGFC)">
 <bp:xref rdf:resource="urn:selventa:UnificationXref:Genstruct:exp(VEGFC)"/>
 <bp:xref rdf:resource="urn:miriam:entrez:gene:7424:GS1425110"/>
 <bp:xref rdf:resource="urn:miriam:uniprot:P49767:GS1425110"/>
 <bp:displayName rdf:datatype="xsd:string">exp(VEGFC)</bp:displayName>
</bp:PhysicalEntity>

<bp:BiochemicalReaction rdf:about="99046">
 <bp:displayName rdf:datatype="xsd:string">NR3C1 -e-&gt; taof(NR3C1)</bp:displayName>
 <bp:left rdf:resource="NR3C1"/>
 <bp:right rdf:resource="taof(NR3C1)"/>
</bp:BiochemicalReaction>

<bp:BiochemicalReaction rdf:about="99049">
 <bp:displayName rdf:datatype="xsd:string">kaof(PDGFRA) -&gt; kaof(MAP2K1)</bp:displayName>
 <bp:left rdf:resource="kaof(PDGFRA)"/>
 <bp:right rdf:resource="kaof(MAP2K1)"/>
</bp:BiochemicalReaction>

<bp:BiochemicalReaction rdf:about="99048">
 <bp:displayName rdf:datatype="xsd:string">kaof(SRC) -&gt; kaof(EGFR)</bp:displayName>
 <bp:left rdf:resource="kaof(SRC)"/>
 <bp:right rdf:resource="kaof(EGFR)"/>
</bp:BiochemicalReaction>

<bp:PhysicalEntity rdf:about="NR4A1">
 <bp:xref rdf:resource="urn:selventa:UnificationXref:Genstruct:NR4A1"/>
 <bp:displayName rdf:datatype="xsd:string">NR4A1</bp:displayName>
</bp:PhysicalEntity>

<bp:UnificationXref rdf:about="urn:selventa:UnificationXref:Genstruct:exp(BHLHE40)">
 <bp:db rdf:datatype="xsd:string">Genstruct</bp:db>
 <bp:id rdf:datatype="xsd:string">GS1435047</bp:id>
</bp:UnificationXref>

<bp:UnificationXref rdf:about="urn:selventa:UnificationXref:Genstruct:PTEN">
 <bp:db rdf:datatype="xsd:string">Genstruct</bp:db>
 <bp:id rdf:datatype="xsd:string">GS1404246</bp:id>
</bp:UnificationXref>

<bp:UnificationXref rdf:about="urn:selventa:UnificationXref:Genstruct:taof(RBL1)">
 <bp:db rdf:datatype="xsd:string">Genstruct</bp:db>
 <bp:id rdf:datatype="xsd:string">GS3235152</bp:id>
</bp:UnificationXref>

<bp:UnificationXref rdf:about="urn:selventa:UnificationXref:Genstruct:PER2:TIMELESS">
 <bp:db rdf:datatype="xsd:string">Genstruct</bp:db>
 <bp:id rdf:datatype="xsd:string">GS6450206</bp:id>
</bp:UnificationXref>

<bp:BiochemicalReaction rdf:about="99040">
 <bp:displayName rdf:datatype="xsd:string">catof(FZD1) -&gt; kaof(EGFR)</bp:displayName>
 <bp:left rdf:resource="catof(FZD1)"/>
 <bp:right rdf:resource="kaof(EGFR)"/>
</bp:BiochemicalReaction>

<bp:BiochemicalReaction rdf:about="99041">
 <bp:displayName rdf:datatype="xsd:string">taof(ELK1) =&gt; exp(EGR1)</bp:displayName>
 <bp:left rdf:resource="taof(ELK1)"/>
 <bp:right rdf:resource="exp(EGR1)"/>
</bp:BiochemicalReaction>

<bp:PhysicalEntity rdf:about="JNK Family Hs">
 <bp:xref rdf:resource="urn:selventa:UnificationXref:Genstruct:JNK Family Hs"/>
 <bp:displayName rdf:datatype="xsd:string">JNK Family Hs</bp:displayName>
</bp:PhysicalEntity>

<bp:BiochemicalReaction rdf:about="99042">
 <bp:displayName rdf:datatype="xsd:string">CDC25B -cat-&gt; paof(CDC25B)</bp:displayName>
 <bp:left rdf:resource="CDC25B"/>
 <bp:right rdf:resource="paof(CDC25B)"/>
</bp:BiochemicalReaction>

<bp:BiochemicalReaction rdf:about="99043">
 <bp:displayName rdf:datatype="xsd:string">degradationof(PER2) =| PER2</bp:displayName>
 <bp:left rdf:resource="degradationof(PER2)"/>
 <bp:right rdf:resource="PER2"/>
</bp:BiochemicalReaction>

<bp:UnificationXref rdf:about="urn:miriam:entrez:gene:672:GS1323623">
 <bp:db rdf:datatype="xsd:string">Entrez Gene</bp:db>
 <bp:id rdf:datatype="xsd:string">672</bp:id>
</bp:UnificationXref>

<bp:UnificationXref rdf:about="urn:selventa:UnificationXref:Genstruct:CEBP Family Hs">
 <bp:db rdf:datatype="xsd:string">Genstruct</bp:db>
 <bp:id rdf:datatype="xsd:string">GS3162344</bp:id>
</bp:UnificationXref>

<bp:UnificationXref rdf:about="urn:miriam:uniprot:Q15797:GS4422154">
 <bp:db rdf:datatype="xsd:string">UniProt</bp:db>
 <bp:id rdf:datatype="xsd:string">Q15797</bp:id>
</bp:UnificationXref>

<bp:BiochemicalReaction rdf:about="99039">
 <bp:displayName rdf:datatype="xsd:string">taof(PPARG) -&gt; exp(CDKN1A)</bp:displayName>
 <bp:left rdf:resource="taof(PPARG)"/>
 <bp:right rdf:resource="exp(CDKN1A)"/>
</bp:BiochemicalReaction>

<bp:MolecularInteraction rdf:about="99037">
 <bp:displayName rdf:datatype="xsd:string">CDC16 -cc- Anaphase Promoting Complex Family Hs</bp:displayName>
 <bp:participant rdf:resource="Anaphase Promoting Complex Family Hs"/>
 <bp:participant rdf:resource="CDC16"/>
</bp:MolecularInteraction>

<bp:BiochemicalReaction rdf:about="99038">
 <bp:displayName rdf:datatype="xsd:string">SMAD1 -e-&gt; taof(SMAD1)</bp:displayName>
 <bp:left rdf:resource="SMAD1"/>
 <bp:right rdf:resource="taof(SMAD1)"/>
</bp:BiochemicalReaction>

<bp:BiochemicalReaction rdf:about="99035">
 <bp:displayName rdf:datatype="xsd:string">GADD45A =| kaof(AURKA)</bp:displayName>
 <bp:left rdf:resource="GADD45A"/>
 <bp:right rdf:resource="kaof(AURKA)"/>
</bp:BiochemicalReaction>

<bp:BiochemicalReaction rdf:about="99036">
 <bp:displayName rdf:datatype="xsd:string">exp(CCND3) -gp-&gt; CCND3</bp:displayName>
 <bp:left rdf:resource="exp(CCND3)"/>
 <bp:right rdf:resource="CCND3"/>
</bp:BiochemicalReaction>

<bp:BiochemicalReaction rdf:about="99033">
 <bp:displayName rdf:datatype="xsd:string">ARNTL:NPAS2 -&gt; exp(BHLHE41)</bp:displayName>
 <bp:left rdf:resource="ARNTL:NPAS2"/>
 <bp:right rdf:resource="exp(BHLHE41)"/>
</bp:BiochemicalReaction>

<bp:BiochemicalReaction rdf:about="99034">
 <bp:displayName rdf:datatype="xsd:string">Hedgehog Family Hs =| catof(PTCH1)</bp:displayName>
 <bp:left rdf:resource="Hedgehog Family Hs"/>
 <bp:right rdf:resource="catof(PTCH1)"/>
</bp:BiochemicalReaction>

<bp:BiochemicalReaction rdf:about="99032">
 <bp:displayName rdf:datatype="xsd:string">p38 MAPK family Hs P@? -&gt; kaof(p38 MAPK family Hs)</bp:displayName>
 <bp:left rdf:resource="p38 MAPK family Hs P@?"/>
 <bp:right rdf:resource="kaof(p38 MAPK family Hs)"/>
</bp:BiochemicalReaction>

<bp:BiochemicalReaction rdf:about="99031">
 <bp:displayName rdf:datatype="xsd:string">catof(Dishevelled Family Hs) -&gt; MAPKKK cascade</bp:displayName>
 <bp:left rdf:resource="catof(Dishevelled Family Hs)"/>
 <bp:right rdf:resource="MAPKKK cascade"/>
</bp:BiochemicalReaction>

<bp:BiochemicalReaction rdf:about="99030">
 <bp:displayName rdf:datatype="xsd:string">gtpof(Ras family Hs) =&gt; kaof(RAF family Hs)</bp:displayName>
 <bp:left rdf:resource="gtpof(Ras family Hs)"/>
 <bp:right rdf:resource="kaof(RAF family Hs)"/>
</bp:BiochemicalReaction>

<bp:UnificationXref rdf:about="urn:selventa:UnificationXref:Genstruct:FN1">
 <bp:db rdf:datatype="xsd:string">Genstruct</bp:db>
 <bp:id rdf:datatype="xsd:string">GS1344401</bp:id>
</bp:UnificationXref>

<bp:PhysicalEntity rdf:about="EIF4EBP1:EIF4E">
 <bp:xref rdf:resource="urn:selventa:UnificationXref:Genstruct:EIF4EBP1:EIF4E"/>
 <bp:displayName rdf:datatype="xsd:string">EIF4EBP1:EIF4E</bp:displayName>
</bp:PhysicalEntity>

<bp:MolecularInteraction rdf:about="99026">
 <bp:displayName rdf:datatype="xsd:string">FOS:JUN -cc- JUN</bp:displayName>
 <bp:participant rdf:resource="FOS:JUN"/>
 <bp:participant rdf:resource="JUN"/>
</bp:MolecularInteraction>

<bp:MolecularInteraction rdf:about="99027">
 <bp:displayName rdf:datatype="xsd:string">CDH1:CTNND1 -cc- CDH1</bp:displayName>
 <bp:participant rdf:resource="CDH1:CTNND1"/>
 <bp:participant rdf:resource="CDH1"/>
</bp:MolecularInteraction>

<bp:BiochemicalReaction rdf:about="99028">
 <bp:displayName rdf:datatype="xsd:string">catof(PTCH1) =| catof(SMO)</bp:displayName>
 <bp:left rdf:resource="catof(PTCH1)"/>
 <bp:right rdf:resource="catof(SMO)"/>
</bp:BiochemicalReaction>

<bp:MolecularInteraction rdf:about="99029">
 <bp:displayName rdf:datatype="xsd:string">PER2 P@ST -@- PER2</bp:displayName>
 <bp:participant rdf:resource="PER2 P@ST"/>
 <bp:participant rdf:resource="PER2"/>
</bp:MolecularInteraction>

<bp:BiochemicalReaction rdf:about="99022">
 <bp:displayName rdf:datatype="xsd:string">CEBPA =| kaof(CDK2)</bp:displayName>
 <bp:left rdf:resource="CEBPA"/>
 <bp:right rdf:resource="kaof(CDK2)"/>
</bp:BiochemicalReaction>

<bp:BiochemicalReaction rdf:about="99023">
 <bp:displayName rdf:datatype="xsd:string">RASSF1 -| exp(CCND1)</bp:displayName>
 <bp:left rdf:resource="RASSF1"/>
 <bp:right rdf:resource="exp(CCND1)"/>
</bp:BiochemicalReaction>

<bp:UnificationXref rdf:about="urn:selventa:UnificationXref:Genstruct:GAS1">
 <bp:db rdf:datatype="xsd:string">Genstruct</bp:db>
 <bp:id rdf:datatype="xsd:string">GS1346105</bp:id>
</bp:UnificationXref>

<bp:BiochemicalReaction rdf:about="99024">
 <bp:displayName rdf:datatype="xsd:string">taof(NR1D1) =| exp(ARNTL)</bp:displayName>
 <bp:left rdf:resource="taof(NR1D1)"/>
 <bp:right rdf:resource="exp(ARNTL)"/>
</bp:BiochemicalReaction>

<bp:MolecularInteraction rdf:about="99025">
 <bp:displayName rdf:datatype="xsd:string">exp(MMP14) -pos- MMP14</bp:displayName>
 <bp:participant rdf:resource="exp(MMP14)"/>
 <bp:participant rdf:resource="MMP14"/>
</bp:MolecularInteraction>

<bp:UnificationXref rdf:about="urn:miriam:uniprot:P11802:GS3223277">
 <bp:db rdf:datatype="xsd:string">UniProt</bp:db>
 <bp:id rdf:datatype="xsd:string">P11802</bp:id>
</bp:UnificationXref>

<bp:UnificationXref rdf:about="urn:miriam:uniprot:P60484:GS3225462">
 <bp:db rdf:datatype="xsd:string">UniProt</bp:db>
 <bp:id rdf:datatype="xsd:string">P60484</bp:id>
</bp:UnificationXref>

<bp:BiochemicalReaction rdf:about="99021">
 <bp:displayName rdf:datatype="xsd:string">taof(HES1) -| cell proliferation</bp:displayName>
 <bp:left rdf:resource="taof(HES1)"/>
 <bp:right rdf:resource="cell proliferation"/>
</bp:BiochemicalReaction>

<bp:PhysicalEntity rdf:about="exp(JAG2)">
 <bp:xref rdf:resource="urn:selventa:UnificationXref:Genstruct:exp(JAG2)"/>
 <bp:xref rdf:resource="urn:miriam:uniprot:Q9Y219:GS1360410"/>
 <bp:xref rdf:resource="urn:miriam:entrez:gene:3714:GS1360410"/>
 <bp:displayName rdf:datatype="xsd:string">exp(JAG2)</bp:displayName>
</bp:PhysicalEntity>

<bp:BiochemicalReaction rdf:about="99020">
 <bp:displayName rdf:datatype="xsd:string">catof(CHFR) -| PLK1</bp:displayName>
 <bp:left rdf:resource="catof(CHFR)"/>
 <bp:right rdf:resource="PLK1"/>
</bp:BiochemicalReaction>

<bp:UnificationXref rdf:about="urn:miriam:uniprot:Q13009:GS3473022">
 <bp:db rdf:datatype="xsd:string">UniProt</bp:db>
 <bp:id rdf:datatype="xsd:string">Q13009</bp:id>
</bp:UnificationXref>

<bp:PhysicalEntity rdf:about="Stat5 Family Hs">
 <bp:xref rdf:resource="urn:selventa:UnificationXref:Genstruct:Stat5 Family Hs"/>
 <bp:displayName rdf:datatype="xsd:string">Stat5 Family Hs</bp:displayName>
</bp:PhysicalEntity>

<bp:BiochemicalReaction rdf:about="99019">
 <bp:displayName rdf:datatype="xsd:string">kaof(PKA Family Hs) =&gt; RAF1 P@S43</bp:displayName>
 <bp:left rdf:resource="kaof(PKA Family Hs)"/>
 <bp:right rdf:resource="RAF1 P@S43"/>
</bp:BiochemicalReaction>

<bp:UnificationXref rdf:about="urn:miriam:uniprot:P01137:GS1421303">
 <bp:db rdf:datatype="xsd:string">UniProt</bp:db>
 <bp:id rdf:datatype="xsd:string">P01137</bp:id>
</bp:UnificationXref>

<bp:BiochemicalReaction rdf:about="99013">
 <bp:displayName rdf:datatype="xsd:string">CHEK2 P@T68 -&gt; kaof(CHEK2)</bp:displayName>
 <bp:left rdf:resource="CHEK2 P@T68"/>
 <bp:right rdf:resource="kaof(CHEK2)"/>
</bp:BiochemicalReaction>

<bp:PhysicalEntity rdf:about="gtpof(RHOA)">
 <bp:xref rdf:resource="urn:selventa:UnificationXref:Genstruct:gtpof(RHOA)"/>
 <bp:xref rdf:resource="urn:miriam:uniprot:P61586:GS3332011"/>
 <bp:xref rdf:resource="urn:miriam:entrez:gene:387:GS3332011"/>
 <bp:displayName rdf:datatype="xsd:string">gtpof(RHOA)</bp:displayName>
</bp:PhysicalEntity>

<bp:BiochemicalReaction rdf:about="99014">
 <bp:displayName rdf:datatype="xsd:string">taof(RB1) =| exp(CDT1)</bp:displayName>
 <bp:left rdf:resource="taof(RB1)"/>
 <bp:right rdf:resource="exp(CDT1)"/>
</bp:BiochemicalReaction>

<bp:MolecularInteraction rdf:about="99011">
 <bp:displayName rdf:datatype="xsd:string">SP1:SMAD2 -cc- SMAD2</bp:displayName>
 <bp:participant rdf:resource="SMAD2"/>
 <bp:participant rdf:resource="SP1:SMAD2"/>
</bp:MolecularInteraction>

<bp:UnificationXref rdf:about="urn:miriam:entrez:gene:4041:GS4473744">
 <bp:db rdf:datatype="xsd:string">Entrez Gene</bp:db>
 <bp:id rdf:datatype="xsd:string">4041</bp:id>
</bp:UnificationXref>

<bp:BiochemicalReaction rdf:about="99012">
 <bp:displayName rdf:datatype="xsd:string">PTTG1 -&gt; taof(TP53)</bp:displayName>
 <bp:left rdf:resource="PTTG1"/>
 <bp:right rdf:resource="taof(TP53)"/>
</bp:BiochemicalReaction>

<bp:MolecularInteraction rdf:about="99017">
 <bp:displayName rdf:datatype="xsd:string">FOS -cc- AP-1 Complex Hs</bp:displayName>
 <bp:participant rdf:resource="FOS"/>
 <bp:participant rdf:resource="AP-1 Complex Hs"/>
</bp:MolecularInteraction>

<bp:BiochemicalReaction rdf:about="99018">
 <bp:displayName rdf:datatype="xsd:string">PTGES2 -cat-&gt; catof(PTGES2)</bp:displayName>
 <bp:left rdf:resource="PTGES2"/>
 <bp:right rdf:resource="catof(PTGES2)"/>
</bp:BiochemicalReaction>

<bp:BiochemicalReaction rdf:about="99015">
 <bp:displayName rdf:datatype="xsd:string">exp(PTGS2) -gp-&gt; PTGS2</bp:displayName>
 <bp:left rdf:resource="exp(PTGS2)"/>
 <bp:right rdf:resource="PTGS2"/>
</bp:BiochemicalReaction>

<bp:BiochemicalReaction rdf:about="99016">
 <bp:displayName rdf:datatype="xsd:string">RHEB -cat-&gt; gtpof(RHEB)</bp:displayName>
 <bp:left rdf:resource="RHEB"/>
 <bp:right rdf:resource="gtpof(RHEB)"/>
</bp:BiochemicalReaction>

<bp:BiochemicalReaction rdf:about="99010">
 <bp:displayName rdf:datatype="xsd:string">PTN -&gt; taof(beta-catenin binding TCF family Hs)</bp:displayName>
 <bp:left rdf:resource="PTN"/>
 <bp:right rdf:resource="taof(beta-catenin binding TCF family Hs)"/>
</bp:BiochemicalReaction>

<bp:PhysicalEntity rdf:about="exp(JAG1)">
 <bp:xref rdf:resource="urn:selventa:UnificationXref:Genstruct:exp(JAG1)"/>
 <bp:xref rdf:resource="urn:miriam:entrez:gene:182:GS1316703"/>
 <bp:xref rdf:resource="urn:miriam:uniprot:P78504:GS1316703"/>
 <bp:displayName rdf:datatype="xsd:string">exp(JAG1)</bp:displayName>
</bp:PhysicalEntity>

<bp:UnificationXref rdf:about="urn:selventa:UnificationXref:Genstruct:MYC">
 <bp:db rdf:datatype="xsd:string">Genstruct</bp:db>
 <bp:id rdf:datatype="xsd:string">GS1370377</bp:id>
</bp:UnificationXref>

<bp:PhysicalEntity rdf:about="RB1 P@S811">
 <bp:displayName rdf:datatype="xsd:string">RB1 P@S811</bp:displayName>
</bp:PhysicalEntity>

<bp:PhysicalEntity rdf:about="NFATC1">
 <bp:xref rdf:resource="urn:selventa:UnificationXref:Genstruct:NFATC1"/>
 <bp:displayName rdf:datatype="xsd:string">NFATC1</bp:displayName>
</bp:PhysicalEntity>

<bp:BiochemicalReaction rdf:about="99008">
 <bp:displayName rdf:datatype="xsd:string">ADRB1:ARRB1 -&gt; kaof(EGFR)</bp:displayName>
 <bp:left rdf:resource="ADRB1:ARRB1"/>
 <bp:right rdf:resource="kaof(EGFR)"/>
</bp:BiochemicalReaction>

<bp:UnificationXref rdf:about="urn:selventa:UnificationXref:Genstruct:exp(TGFB1)">
 <bp:db rdf:datatype="xsd:string">Genstruct</bp:db>
 <bp:id rdf:datatype="xsd:string">GS1421303</bp:id>
</bp:UnificationXref>

<bp:BiochemicalReaction rdf:about="99009">
 <bp:displayName rdf:datatype="xsd:string">RPRM -| kaof(CDC2)</bp:displayName>
 <bp:left rdf:resource="RPRM"/>
 <bp:right rdf:resource="kaof(CDC2)"/>
</bp:BiochemicalReaction>

<bp:PhysicalEntity rdf:about="taof(TP63)">
 <bp:xref rdf:resource="urn:miriam:entrez:gene:8626:GS3462544"/>
 <bp:xref rdf:resource="urn:miriam:uniprot:Q9H3D4:GS3462544"/>
 <bp:xref rdf:resource="urn:selventa:UnificationXref:Genstruct:taof(TP63)"/>
 <bp:displayName rdf:datatype="xsd:string">taof(TP63)</bp:displayName>
</bp:PhysicalEntity>

<bp:UnificationXref rdf:about="urn:selventa:UnificationXref:Genstruct:exp(PTGS2)">
 <bp:db rdf:datatype="xsd:string">Genstruct</bp:db>
 <bp:id rdf:datatype="xsd:string">GS1404405</bp:id>
</bp:UnificationXref>

<bp:BiochemicalReaction rdf:about="99000">
 <bp:displayName rdf:datatype="xsd:string">taof(HOXA9) -&gt; exp(JUN)</bp:displayName>
 <bp:left rdf:resource="taof(HOXA9)"/>
 <bp:right rdf:resource="exp(JUN)"/>
</bp:BiochemicalReaction>

<bp:BiochemicalReaction rdf:about="99001">
 <bp:displayName rdf:datatype="xsd:string">CDC25A -cat-&gt; paof(CDC25A)</bp:displayName>
 <bp:left rdf:resource="CDC25A"/>
 <bp:right rdf:resource="paof(CDC25A)"/>
</bp:BiochemicalReaction>

<bp:PhysicalEntity rdf:about="RAF1">
 <bp:xref rdf:resource="urn:selventa:UnificationXref:Genstruct:RAF1"/>
 <bp:displayName rdf:datatype="xsd:string">RAF1</bp:displayName>
</bp:PhysicalEntity>

<bp:BiochemicalReaction rdf:about="99002">
 <bp:displayName rdf:datatype="xsd:string">kaof(MAPK14) -&gt; cell differentiation</bp:displayName>
 <bp:left rdf:resource="kaof(MAPK14)"/>
 <bp:right rdf:resource="cell differentiation"/>
</bp:BiochemicalReaction>

<bp:BiochemicalReaction rdf:about="99003">
 <bp:displayName rdf:datatype="xsd:string">gtpof(Cdc42) -&gt; STAT3 P@S727</bp:displayName>
 <bp:left rdf:resource="gtpof(Cdc42)"/>
 <bp:right rdf:resource="STAT3 P@S727"/>
</bp:BiochemicalReaction>

<bp:BiochemicalReaction rdf:about="99004">
 <bp:displayName rdf:datatype="xsd:string">CDK7 -cat-&gt; kaof(CDK7)</bp:displayName>
 <bp:left rdf:resource="CDK7"/>
 <bp:right rdf:resource="kaof(CDK7)"/>
</bp:BiochemicalReaction>

<bp:PhysicalEntity rdf:about="paof(Calcineurin complex Hs)">
 <bp:xref rdf:resource="urn:selventa:UnificationXref:Genstruct:paof(Calcineurin complex Hs)"/>
 <bp:displayName rdf:datatype="xsd:string">paof(Calcineurin complex Hs)</bp:displayName>
</bp:PhysicalEntity>

<bp:BiochemicalReaction rdf:about="99005">
 <bp:displayName rdf:datatype="xsd:string">kaof(RAF1) -&gt; kaof(MEK Family Hs)</bp:displayName>
 <bp:left rdf:resource="kaof(RAF1)"/>
 <bp:right rdf:resource="kaof(MEK Family Hs)"/>
</bp:BiochemicalReaction>

<bp:BiochemicalReaction rdf:about="99006">
 <bp:displayName rdf:datatype="xsd:string">PER1 -| exp(CCND1)</bp:displayName>
 <bp:left rdf:resource="PER1"/>
 <bp:right rdf:resource="exp(CCND1)"/>
</bp:BiochemicalReaction>

<bp:MolecularInteraction rdf:about="99007">
 <bp:displayName rdf:datatype="xsd:string">CDC27 -cc- Anaphase Promoting Complex Family Hs</bp:displayName>
 <bp:participant rdf:resource="Anaphase Promoting Complex Family Hs"/>
 <bp:participant rdf:resource="CDC27"/>
</bp:MolecularInteraction>

<bp:PhysicalEntity rdf:about="AURKA">
 <bp:xref rdf:resource="urn:selventa:UnificationXref:Genstruct:AURKA"/>
 <bp:displayName rdf:datatype="xsd:string">AURKA</bp:displayName>
</bp:PhysicalEntity>

<bp:PhysicalEntity rdf:about="RB1 P@S807">
 <bp:displayName rdf:datatype="xsd:string">RB1 P@S807</bp:displayName>
</bp:PhysicalEntity>

<bp:UnificationXref rdf:about="urn:selventa:UnificationXref:Genstruct:protein biosynthesis">
 <bp:db rdf:datatype="xsd:string">Genstruct</bp:db>
 <bp:id rdf:datatype="xsd:string">GS31122</bp:id>
</bp:UnificationXref>

<bp:PhysicalEntity rdf:about="kaof(SHC1)">
 <bp:displayName rdf:datatype="xsd:string">kaof(SHC1)</bp:displayName>
</bp:PhysicalEntity>

<bp:UnificationXref rdf:about="urn:selventa:UnificationXref:Genstruct:E2F2">
 <bp:db rdf:datatype="xsd:string">Genstruct</bp:db>
 <bp:id rdf:datatype="xsd:string">GS1337614</bp:id>
</bp:UnificationXref>

<bp:UnificationXref rdf:about="urn:selventa:UnificationXref:Genstruct:E2F1">
 <bp:db rdf:datatype="xsd:string">Genstruct</bp:db>
 <bp:id rdf:datatype="xsd:string">GS1337606</bp:id>
</bp:UnificationXref>

<bp:UnificationXref rdf:about="urn:selventa:UnificationXref:Genstruct:E2F5">
 <bp:db rdf:datatype="xsd:string">Genstruct</bp:db>
 <bp:id rdf:datatype="xsd:string">GS1337636</bp:id>
</bp:UnificationXref>

<bp:UnificationXref rdf:about="urn:selventa:UnificationXref:Genstruct:E2F4">
 <bp:db rdf:datatype="xsd:string">Genstruct</bp:db>
 <bp:id rdf:datatype="xsd:string">GS1337630</bp:id>
</bp:UnificationXref>

<bp:UnificationXref rdf:about="urn:selventa:UnificationXref:Genstruct:E2F3">
 <bp:db rdf:datatype="xsd:string">Genstruct</bp:db>
 <bp:id rdf:datatype="xsd:string">GS1337622</bp:id>
</bp:UnificationXref>

<bp:PhysicalEntity rdf:about="taof(TP53)">
 <bp:xref rdf:resource="urn:miriam:uniprot:P04637:GS3223235"/>
 <bp:xref rdf:resource="urn:selventa:UnificationXref:Genstruct:taof(TP53)"/>
 <bp:xref rdf:resource="urn:miriam:entrez:gene:7157:GS3223235"/>
 <bp:displayName rdf:datatype="xsd:string">taof(TP53)</bp:displayName>
</bp:PhysicalEntity>

<bp:UnificationXref rdf:about="urn:selventa:UnificationXref:Genstruct:exp(BUB1B)">
 <bp:db rdf:datatype="xsd:string">Genstruct</bp:db>
 <bp:id rdf:datatype="xsd:string">GS1324061</bp:id>
</bp:UnificationXref>

<bp:UnificationXref rdf:about="urn:miriam:entrez:gene:5925:GS3225611">
 <bp:db rdf:datatype="xsd:string">Entrez Gene</bp:db>
 <bp:id rdf:datatype="xsd:string">5925</bp:id>
</bp:UnificationXref>

<bp:UnificationXref rdf:about="urn:selventa:UnificationXref:Genstruct:kaof(JAK family Hs)">
 <bp:db rdf:datatype="xsd:string">Genstruct</bp:db>
 <bp:id rdf:datatype="xsd:string">GS3236755</bp:id>
</bp:UnificationXref>

<bp:UnificationXref rdf:about="urn:miriam:uniprot:P04626:GS3231663">
 <bp:db rdf:datatype="xsd:string">UniProt</bp:db>
 <bp:id rdf:datatype="xsd:string">P04626</bp:id>
</bp:UnificationXref>

<bp:PhysicalEntity rdf:about="taof(VDR)">
 <bp:xref rdf:resource="urn:miriam:entrez:gene:7421:GS3236745"/>
 <bp:xref rdf:resource="urn:selventa:UnificationXref:Genstruct:taof(VDR)"/>
 <bp:xref rdf:resource="urn:miriam:uniprot:P11473:GS3236745"/>
 <bp:xref rdf:resource="urn:miriam:uniprot:O15528:GS3236745"/>
 <bp:xref rdf:resource="urn:miriam:entrez:gene:1594:GS3236745"/>
 <bp:displayName rdf:datatype="xsd:string">taof(VDR)</bp:displayName>
</bp:PhysicalEntity>

<bp:UnificationXref rdf:about="urn:miriam:uniprot:P30550:GS4475737">
 <bp:db rdf:datatype="xsd:string">UniProt</bp:db>
 <bp:id rdf:datatype="xsd:string">P30550</bp:id>
</bp:UnificationXref>

<bp:BiochemicalReaction rdf:about="98390">
 <bp:displayName rdf:datatype="xsd:string">DKK2 -| catof(LRP5)</bp:displayName>
 <bp:left rdf:resource="DKK2"/>
 <bp:right rdf:resource="catof(LRP5)"/>
</bp:BiochemicalReaction>

<bp:BiochemicalReaction rdf:about="98394">
 <bp:displayName rdf:datatype="xsd:string">BHLHE40 -e-&gt; taof(BHLHE40)</bp:displayName>
 <bp:left rdf:resource="BHLHE40"/>
 <bp:right rdf:resource="taof(BHLHE40)"/>
</bp:BiochemicalReaction>

<bp:MolecularInteraction rdf:about="98393">
 <bp:displayName rdf:datatype="xsd:string">Calcitriol:VDR -cc- VDR</bp:displayName>
 <bp:participant rdf:resource="VDR"/>
 <bp:participant rdf:resource="Calcitriol:VDR"/>
</bp:MolecularInteraction>

<bp:BiochemicalReaction rdf:about="98392">
 <bp:displayName rdf:datatype="xsd:string">PTN -&gt; CTNNB1 P@Y</bp:displayName>
 <bp:left rdf:resource="PTN"/>
 <bp:right rdf:resource="CTNNB1 P@Y"/>
</bp:BiochemicalReaction>

<bp:BiochemicalReaction rdf:about="98391">
 <bp:displayName rdf:datatype="xsd:string">CCNE1 =&gt; kaof(CDK2)</bp:displayName>
 <bp:left rdf:resource="CCNE1"/>
 <bp:right rdf:resource="kaof(CDK2)"/>
</bp:BiochemicalReaction>

<bp:BiochemicalReaction rdf:about="98397">
 <bp:displayName rdf:datatype="xsd:string">exp(CRY2) -gp-&gt; CRY2</bp:displayName>
 <bp:left rdf:resource="exp(CRY2)"/>
 <bp:right rdf:resource="CRY2"/>
</bp:BiochemicalReaction>

<bp:BiochemicalReaction rdf:about="98398">
 <bp:displayName rdf:datatype="xsd:string">RASSF1 -&gt; CDKN1A</bp:displayName>
 <bp:left rdf:resource="RASSF1"/>
 <bp:right rdf:resource="CDKN1A"/>
</bp:BiochemicalReaction>

<bp:BiochemicalReaction rdf:about="98395">
 <bp:displayName rdf:datatype="xsd:string">catof(ADRB1) =&gt; ADRB1:ARRB1</bp:displayName>
 <bp:left rdf:resource="catof(ADRB1)"/>
 <bp:right rdf:resource="ADRB1:ARRB1"/>
</bp:BiochemicalReaction>

<bp:PhysicalEntity rdf:about="taof(STAT6)">
 <bp:xref rdf:resource="urn:miriam:uniprot:P42226:GS3225451"/>
 <bp:xref rdf:resource="urn:selventa:UnificationXref:Genstruct:taof(STAT6)"/>
 <bp:xref rdf:resource="urn:miriam:entrez:gene:6778:GS3225451"/>
 <bp:displayName rdf:datatype="xsd:string">taof(STAT6)</bp:displayName>
</bp:PhysicalEntity>

<bp:MolecularInteraction rdf:about="98396">
 <bp:displayName rdf:datatype="xsd:string">CRY1:TIMELESS -cc- TIMELESS</bp:displayName>
 <bp:participant rdf:resource="CRY1:TIMELESS"/>
 <bp:participant rdf:resource="TIMELESS"/>
</bp:MolecularInteraction>

<bp:UnificationXref rdf:about="urn:miriam:entrez:gene:8260:GS3375272">
 <bp:db rdf:datatype="xsd:string">Entrez Gene</bp:db>
 <bp:id rdf:datatype="xsd:string">8260</bp:id>
</bp:UnificationXref>

<bp:MolecularInteraction rdf:about="98399">
 <bp:displayName rdf:datatype="xsd:string">sec(AREG) -from- cell</bp:displayName>
 <bp:participant rdf:resource="sec(AREG)"/>
 <bp:participant rdf:resource="cell"/>
</bp:MolecularInteraction>

<bp:UnificationXref rdf:about="urn:miriam:entrez:gene:2735:GS1347217">
 <bp:db rdf:datatype="xsd:string">Entrez Gene</bp:db>
 <bp:id rdf:datatype="xsd:string">2735</bp:id>
</bp:UnificationXref>

<bp:UnificationXref rdf:about="urn:miriam:uniprot:Q9H3D4:GS1435606">
 <bp:db rdf:datatype="xsd:string">UniProt</bp:db>
 <bp:id rdf:datatype="xsd:string">Q9H3D4</bp:id>
</bp:UnificationXref>

<bp:UnificationXref rdf:about="urn:selventa:UnificationXref:Genstruct:NFATC1">
 <bp:db rdf:datatype="xsd:string">Genstruct</bp:db>
 <bp:id rdf:datatype="xsd:string">GS1372231</bp:id>
</bp:UnificationXref>

<bp:UnificationXref rdf:about="urn:miriam:uniprot:Q15329:GS3356163">
 <bp:db rdf:datatype="xsd:string">UniProt</bp:db>
 <bp:id rdf:datatype="xsd:string">Q15329</bp:id>
</bp:UnificationXref>

<bp:UnificationXref rdf:about="urn:selventa:UnificationXref:Genstruct:JNK Family Hs">
 <bp:db rdf:datatype="xsd:string">Genstruct</bp:db>
 <bp:id rdf:datatype="xsd:string">GS3162472</bp:id>
</bp:UnificationXref>

<bp:UnificationXref rdf:about="urn:miriam:entrez:gene:1981:GS1340553">
 <bp:db rdf:datatype="xsd:string">Entrez Gene</bp:db>
 <bp:id rdf:datatype="xsd:string">1981</bp:id>
</bp:UnificationXref>

<bp:UnificationXref rdf:about="urn:selventa:UnificationXref:Genstruct:FOS">
 <bp:db rdf:datatype="xsd:string">Genstruct</bp:db>
 <bp:id rdf:datatype="xsd:string">GS1344525</bp:id>
</bp:UnificationXref>

<bp:UnificationXref rdf:about="urn:selventa:UnificationXref:Genstruct:YWHAQ:WEE1">
 <bp:db rdf:datatype="xsd:string">Genstruct</bp:db>
 <bp:id rdf:datatype="xsd:string">GS7545360</bp:id>
</bp:UnificationXref>

<bp:UnificationXref rdf:about="urn:selventa:UnificationXref:Genstruct:exp(CDC25C)">
 <bp:db rdf:datatype="xsd:string">Genstruct</bp:db>
 <bp:id rdf:datatype="xsd:string">GS1327334</bp:id>
</bp:UnificationXref>

<bp:UnificationXref rdf:about="urn:selventa:UnificationXref:Genstruct:NRG4">
 <bp:db rdf:datatype="xsd:string">Genstruct</bp:db>
 <bp:id rdf:datatype="xsd:string">GS2276740</bp:id>
</bp:UnificationXref>

<bp:UnificationXref rdf:about="urn:miriam:uniprot:P42771:GS1327650">
 <bp:db rdf:datatype="xsd:string">UniProt</bp:db>
 <bp:id rdf:datatype="xsd:string">P42771</bp:id>
</bp:UnificationXref>

<bp:UnificationXref rdf:about="urn:selventa:UnificationXref:Genstruct:NRG3">
 <bp:db rdf:datatype="xsd:string">Genstruct</bp:db>
 <bp:id rdf:datatype="xsd:string">GS1463606</bp:id>
</bp:UnificationXref>

<bp:UnificationXref rdf:about="urn:selventa:UnificationXref:Genstruct:NRG2">
 <bp:db rdf:datatype="xsd:string">Genstruct</bp:db>
 <bp:id rdf:datatype="xsd:string">GS1446630</bp:id>
</bp:UnificationXref>

<bp:UnificationXref rdf:about="urn:miriam:uniprot:P42229:GS3224621">
 <bp:db rdf:datatype="xsd:string">UniProt</bp:db>
 <bp:id rdf:datatype="xsd:string">P42229</bp:id>
</bp:UnificationXref>

<bp:UnificationXref rdf:about="urn:selventa:UnificationXref:Genstruct:NRG1">
 <bp:db rdf:datatype="xsd:string">Genstruct</bp:db>
 <bp:id rdf:datatype="xsd:string">GS1353012</bp:id>
</bp:UnificationXref>

<bp:PhysicalEntity rdf:about="paof(PP2A catalytic family Hs)">
 <bp:xref rdf:resource="urn:selventa:UnificationXref:Genstruct:paof(PP2A catalytic family Hs)"/>
 <bp:displayName rdf:datatype="xsd:string">paof(PP2A catalytic family Hs)</bp:displayName>
</bp:PhysicalEntity>

<bp:PhysicalEntity rdf:about="ETS1">
 <bp:xref rdf:resource="urn:selventa:UnificationXref:Genstruct:ETS1"/>
 <bp:displayName rdf:datatype="xsd:string">ETS1</bp:displayName>
</bp:PhysicalEntity>

<bp:UnificationXref rdf:about="urn:selventa:UnificationXref:Genstruct:exp(CDC25B)">
 <bp:db rdf:datatype="xsd:string">Genstruct</bp:db>
 <bp:id rdf:datatype="xsd:string">GS1327316</bp:id>
</bp:UnificationXref>

<bp:PhysicalEntity rdf:about="KLF4">
 <bp:xref rdf:resource="urn:selventa:UnificationXref:Genstruct:KLF4"/>
 <bp:displayName rdf:datatype="xsd:string">KLF4</bp:displayName>
</bp:PhysicalEntity>

<bp:PhysicalEntity rdf:about="taof(STAT5A)">
 <bp:xref rdf:resource="urn:miriam:uniprot:P42229:GS3224621"/>
 <bp:xref rdf:resource="urn:miriam:entrez:gene:6776:GS3224621"/>
 <bp:xref rdf:resource="urn:selventa:UnificationXref:Genstruct:taof(STAT5A)"/>
 <bp:displayName rdf:datatype="xsd:string">taof(STAT5A)</bp:displayName>
</bp:PhysicalEntity>

<bp:PhysicalEntity rdf:about="catof(SKP2)">
 <bp:xref rdf:resource="urn:selventa:UnificationXref:Genstruct:catof(SKP2)"/>
 <bp:xref rdf:resource="urn:miriam:uniprot:Q13309:GS3341434"/>
 <bp:xref rdf:resource="urn:miriam:entrez:gene:6502:GS3341434"/>
 <bp:displayName rdf:datatype="xsd:string">catof(SKP2)</bp:displayName>
</bp:PhysicalEntity>

<bp:PhysicalEntity rdf:about="taof(STAT1)">
 <bp:xref rdf:resource="urn:miriam:uniprot:P42224:GS3225435"/>
 <bp:xref rdf:resource="urn:selventa:UnificationXref:Genstruct:taof(STAT1)"/>
 <bp:xref rdf:resource="urn:miriam:entrez:gene:6772:GS3225435"/>
 <bp:displayName rdf:datatype="xsd:string">taof(STAT1)</bp:displayName>
</bp:PhysicalEntity>

<bp:UnificationXref rdf:about="urn:miriam:uniprot:P45983:GS3221773">
 <bp:db rdf:datatype="xsd:string">UniProt</bp:db>
 <bp:id rdf:datatype="xsd:string">P45983</bp:id>
</bp:UnificationXref>

<bp:PhysicalEntity rdf:about="CDC2 P@Y15">
 <bp:displayName rdf:datatype="xsd:string">CDC2 P@Y15</bp:displayName>
</bp:PhysicalEntity>

<bp:PhysicalEntity rdf:about="PPARG">
 <bp:xref rdf:resource="urn:selventa:UnificationXref:Genstruct:PPARG"/>
 <bp:displayName rdf:datatype="xsd:string">PPARG</bp:displayName>
</bp:PhysicalEntity>

<bp:UnificationXref rdf:about="urn:selventa:UnificationXref:Genstruct:NF1">
 <bp:db rdf:datatype="xsd:string">Genstruct</bp:db>
 <bp:id rdf:datatype="xsd:string">GS1372141</bp:id>
</bp:UnificationXref>

<bp:UnificationXref rdf:about="urn:selventa:UnificationXref:Genstruct:EIF3A">
 <bp:db rdf:datatype="xsd:string">Genstruct</bp:db>
 <bp:id rdf:datatype="xsd:string">GS1436113</bp:id>
</bp:UnificationXref>

<bp:PhysicalEntity rdf:about="Collagen type IV Family Hs">
 <bp:xref rdf:resource="urn:selventa:UnificationXref:Genstruct:Collagen type IV Family Hs"/>
 <bp:displayName rdf:datatype="xsd:string">Collagen type IV Family Hs</bp:displayName>
</bp:PhysicalEntity>

<bp:PhysicalEntity rdf:about="kaof(EGFR)">
 <bp:xref rdf:resource="urn:miriam:entrez:gene:1956:GS3237070"/>
 <bp:xref rdf:resource="urn:miriam:uniprot:P00533:GS3237070"/>
 <bp:xref rdf:resource="urn:selventa:UnificationXref:Genstruct:kaof(EGFR)"/>
 <bp:displayName rdf:datatype="xsd:string">kaof(EGFR)</bp:displayName>
</bp:PhysicalEntity>

<bp:PhysicalEntity rdf:about="Histone Deacetylase Inhibitor">
 <bp:xref rdf:resource="urn:selventa:UnificationXref:Genstruct:Histone Deacetylase Inhibitor"/>
 <bp:displayName rdf:datatype="xsd:string">Histone Deacetylase Inhibitor</bp:displayName>
</bp:PhysicalEntity>

<bp:UnificationXref rdf:about="urn:selventa:UnificationXref:Genstruct:kaof(PDPK1)">
 <bp:db rdf:datatype="xsd:string">Genstruct</bp:db>
 <bp:id rdf:datatype="xsd:string">GS3230241</bp:id>
</bp:UnificationXref>

<bp:PhysicalEntity rdf:about="taof(STAT5B)">
 <bp:xref rdf:resource="urn:miriam:uniprot:P51692:GS3225447"/>
 <bp:xref rdf:resource="urn:miriam:entrez:gene:6777:GS3225447"/>
 <bp:xref rdf:resource="urn:selventa:UnificationXref:Genstruct:taof(STAT5B)"/>
 <bp:displayName rdf:datatype="xsd:string">taof(STAT5B)</bp:displayName>
</bp:PhysicalEntity>

<bp:UnificationXref rdf:about="urn:selventa:UnificationXref:Genstruct:EIF4E">
 <bp:db rdf:datatype="xsd:string">Genstruct</bp:db>
 <bp:id rdf:datatype="xsd:string">GS1340534</bp:id>
</bp:UnificationXref>

<bp:UnificationXref rdf:about="urn:selventa:UnificationXref:Genstruct:DKKL1">
 <bp:db rdf:datatype="xsd:string">Genstruct</bp:db>
 <bp:id rdf:datatype="xsd:string">GS1636604</bp:id>
</bp:UnificationXref>

<bp:UnificationXref rdf:about="urn:selventa:UnificationXref:Genstruct:PLAU">
 <bp:db rdf:datatype="xsd:string">Genstruct</bp:db>
 <bp:id rdf:datatype="xsd:string">GS1377767</bp:id>
</bp:UnificationXref>

<bp:UnificationXref rdf:about="urn:miriam:entrez:gene:9133:GS1442643">
 <bp:db rdf:datatype="xsd:string">Entrez Gene</bp:db>
 <bp:id rdf:datatype="xsd:string">9133</bp:id>
</bp:UnificationXref>

<bp:UnificationXref rdf:about="urn:selventa:UnificationXref:Genstruct:kaof(WEE1)">
 <bp:db rdf:datatype="xsd:string">Genstruct</bp:db>
 <bp:id rdf:datatype="xsd:string">GS3234706</bp:id>
</bp:UnificationXref>

<bp:PhysicalEntity rdf:about="AP-1 Complex Hs">
 <bp:xref rdf:resource="urn:selventa:UnificationXref:Genstruct:AP-1 Complex Hs"/>
 <bp:displayName rdf:datatype="xsd:string">AP-1 Complex Hs</bp:displayName>
</bp:PhysicalEntity>

<bp:UnificationXref rdf:about="urn:selventa:UnificationXref:Genstruct:ZBTB17">
 <bp:db rdf:datatype="xsd:string">Genstruct</bp:db>
 <bp:id rdf:datatype="xsd:string">GS1427432</bp:id>
</bp:UnificationXref>

<bp:UnificationXref rdf:about="urn:selventa:UnificationXref:Genstruct:ZBTB16">
 <bp:db rdf:datatype="xsd:string">Genstruct</bp:db>
 <bp:id rdf:datatype="xsd:string">GS1427376</bp:id>
</bp:UnificationXref>

<bp:UnificationXref rdf:about="urn:miriam:uniprot:Q96EY8:GS3235756">
 <bp:db rdf:datatype="xsd:string">UniProt</bp:db>
 <bp:id rdf:datatype="xsd:string">Q96EY8</bp:id>
</bp:UnificationXref>

<bp:UnificationXref rdf:about="urn:miriam:entrez:gene:7027:GS4653000">
 <bp:db rdf:datatype="xsd:string">Entrez Gene</bp:db>
 <bp:id rdf:datatype="xsd:string">7027</bp:id>
</bp:UnificationXref>

<bp:PhysicalEntity rdf:about="NPPA">
 <bp:xref rdf:resource="urn:selventa:UnificationXref:Genstruct:NPPA"/>
 <bp:displayName rdf:datatype="xsd:string">NPPA</bp:displayName>
</bp:PhysicalEntity>

<bp:PhysicalEntity rdf:about="taof(STAT2)">
 <bp:xref rdf:resource="urn:miriam:entrez:gene:6773:GS3225437"/>
 <bp:xref rdf:resource="urn:miriam:uniprot:P52630:GS3225437"/>
 <bp:xref rdf:resource="urn:selventa:UnificationXref:Genstruct:taof(STAT2)"/>
 <bp:displayName rdf:datatype="xsd:string">taof(STAT2)</bp:displayName>
</bp:PhysicalEntity>

<bp:UnificationXref rdf:about="urn:selventa:UnificationXref:Genstruct:taof(AP-1 complex Hs)">
 <bp:db rdf:datatype="xsd:string">Genstruct</bp:db>
 <bp:id rdf:datatype="xsd:string">GS3222033</bp:id>
</bp:UnificationXref>

<bp:UnificationXref rdf:about="urn:selventa:UnificationXref:Genstruct:TGFA">
 <bp:db rdf:datatype="xsd:string">Genstruct</bp:db>
 <bp:id rdf:datatype="xsd:string">GS1421300</bp:id>
</bp:UnificationXref>

<bp:UnificationXref rdf:about="urn:selventa:UnificationXref:Genstruct:exp(CCNE1)">
 <bp:db rdf:datatype="xsd:string">Genstruct</bp:db>
 <bp:id rdf:datatype="xsd:string">GS1326164</bp:id>
</bp:UnificationXref>

<bp:UnificationXref rdf:about="urn:selventa:UnificationXref:Genstruct:CHEK2">
 <bp:db rdf:datatype="xsd:string">Genstruct</bp:db>
 <bp:id rdf:datatype="xsd:string">GS1470715</bp:id>
</bp:UnificationXref>

<bp:UnificationXref rdf:about="urn:selventa:UnificationXref:Genstruct:CHEK1">
 <bp:db rdf:datatype="xsd:string">Genstruct</bp:db>
 <bp:id rdf:datatype="xsd:string">GS1330410</bp:id>
</bp:UnificationXref>

<bp:UnificationXref rdf:about="urn:selventa:UnificationXref:Genstruct:VDR">
 <bp:db rdf:datatype="xsd:string">Genstruct</bp:db>
 <bp:id rdf:datatype="xsd:string">GS1425071</bp:id>
</bp:UnificationXref>

<bp:UnificationXref rdf:about="urn:selventa:UnificationXref:Genstruct:FGFR2">
 <bp:db rdf:datatype="xsd:string">Genstruct</bp:db>
 <bp:id rdf:datatype="xsd:string">GS1343562</bp:id>
</bp:UnificationXref>

<bp:UnificationXref rdf:about="urn:selventa:UnificationXref:Genstruct:FGFR1">
 <bp:db rdf:datatype="xsd:string">Genstruct</bp:db>
 <bp:id rdf:datatype="xsd:string">GS1343516</bp:id>
</bp:UnificationXref>

<bp:PhysicalEntity rdf:about="ERBB3 P@Y1289">
 <bp:displayName rdf:datatype="xsd:string">ERBB3 P@Y1289</bp:displayName>
</bp:PhysicalEntity>

<bp:UnificationXref rdf:about="urn:miriam:uniprot:P08151:GS3337735">
 <bp:db rdf:datatype="xsd:string">UniProt</bp:db>
 <bp:id rdf:datatype="xsd:string">P08151</bp:id>
</bp:UnificationXref>

<bp:PhysicalEntity rdf:about="taof(STAT3)">
 <bp:xref rdf:resource="urn:miriam:uniprot:P40763:GS3225441"/>
 <bp:xref rdf:resource="urn:miriam:entrez:gene:6774:GS3225441"/>
 <bp:xref rdf:resource="urn:selventa:UnificationXref:Genstruct:taof(STAT3)"/>
 <bp:displayName rdf:datatype="xsd:string">taof(STAT3)</bp:displayName>
</bp:PhysicalEntity>

<bp:UnificationXref rdf:about="urn:selventa:UnificationXref:Genstruct:YWHAQ">
 <bp:db rdf:datatype="xsd:string">Genstruct</bp:db>
 <bp:id rdf:datatype="xsd:string">GS1466260</bp:id>
</bp:UnificationXref>

<bp:PhysicalEntity rdf:about="ITGA6:ITGB1">
 <bp:xref rdf:resource="urn:selventa:UnificationXref:Genstruct:ITGA6:ITGB1"/>
 <bp:displayName rdf:datatype="xsd:string">ITGA6:ITGB1</bp:displayName>
</bp:PhysicalEntity>

<bp:UnificationXref rdf:about="urn:selventa:UnificationXref:Genstruct:taof(HIF1A)">
 <bp:db rdf:datatype="xsd:string">Genstruct</bp:db>
 <bp:id rdf:datatype="xsd:string">GS3266015</bp:id>
</bp:UnificationXref>

<bp:PhysicalEntity rdf:about="kaof(PLK1)">
 <bp:xref rdf:resource="urn:miriam:entrez:gene:5347:GS3234763"/>
 <bp:xref rdf:resource="urn:selventa:UnificationXref:Genstruct:kaof(PLK1)"/>
 <bp:xref rdf:resource="urn:miriam:uniprot:P53350:GS3234763"/>
 <bp:displayName rdf:datatype="xsd:string">kaof(PLK1)</bp:displayName>
</bp:PhysicalEntity>

<bp:PhysicalEntity rdf:about="ITGA6:ITGB4">
 <bp:xref rdf:resource="urn:selventa:UnificationXref:Genstruct:ITGA6:ITGB4"/>
 <bp:displayName rdf:datatype="xsd:string">ITGA6:ITGB4</bp:displayName>
</bp:PhysicalEntity>

<bp:PhysicalEntity rdf:about="STAT3 P@Y705">
 <bp:displayName rdf:datatype="xsd:string">STAT3 P@Y705</bp:displayName>
</bp:PhysicalEntity>

<bp:UnificationXref rdf:about="urn:selventa:UnificationXref:Genstruct:paof(PTPN1)">
 <bp:db rdf:datatype="xsd:string">Genstruct</bp:db>
 <bp:id rdf:datatype="xsd:string">GS3242540</bp:id>
</bp:UnificationXref>

<bp:PhysicalEntity rdf:about="YWHAQ">
 <bp:xref rdf:resource="urn:selventa:UnificationXref:Genstruct:YWHAQ"/>
 <bp:displayName rdf:datatype="xsd:string">YWHAQ</bp:displayName>
</bp:PhysicalEntity>

<bp:UnificationXref rdf:about="urn:selventa:UnificationXref:Genstruct:Collagen type IV Family Hs">
 <bp:db rdf:datatype="xsd:string">Genstruct</bp:db>
 <bp:id rdf:datatype="xsd:string">GS4370062</bp:id>
</bp:UnificationXref>

<bp:UnificationXref rdf:about="urn:miriam:uniprot:P19419:GS3222216">
 <bp:db rdf:datatype="xsd:string">UniProt</bp:db>
 <bp:id rdf:datatype="xsd:string">P19419</bp:id>
</bp:UnificationXref>

<bp:BiochemicalReaction rdf:about="98320">
 <bp:displayName rdf:datatype="xsd:string">TGFB1 -&gt; SMAD4:SMAD3:E2F5:TFDP1:RBL1</bp:displayName>
 <bp:left rdf:resource="TGFB1"/>
 <bp:right rdf:resource="SMAD4:SMAD3:E2F5:TFDP1:RBL1"/>
</bp:BiochemicalReaction>

<bp:BiochemicalReaction rdf:about="98321">
 <bp:displayName rdf:datatype="xsd:string">PTTG1 =| catof(ESPL1)</bp:displayName>
 <bp:left rdf:resource="PTTG1"/>
 <bp:right rdf:resource="catof(ESPL1)"/>
</bp:BiochemicalReaction>

<bp:PhysicalEntity rdf:about="ILK:ITGB1">
 <bp:xref rdf:resource="urn:selventa:UnificationXref:Genstruct:ILK:ITGB1"/>
 <bp:displayName rdf:datatype="xsd:string">ILK:ITGB1</bp:displayName>
</bp:PhysicalEntity>

<bp:BiochemicalReaction rdf:about="98324">
 <bp:displayName rdf:datatype="xsd:string">STAT5B -e-&gt; taof(STAT5B)</bp:displayName>
 <bp:left rdf:resource="STAT5B"/>
 <bp:right rdf:resource="taof(STAT5B)"/>
</bp:BiochemicalReaction>

<bp:BiochemicalReaction rdf:about="98325">
 <bp:displayName rdf:datatype="xsd:string">taof(NFATC1) -&gt; cell proliferation</bp:displayName>
 <bp:left rdf:resource="taof(NFATC1)"/>
 <bp:right rdf:resource="cell proliferation"/>
</bp:BiochemicalReaction>

<bp:BiochemicalReaction rdf:about="98322">
 <bp:displayName rdf:datatype="xsd:string">exp(GLI3) -gp-&gt; GLI3</bp:displayName>
 <bp:left rdf:resource="exp(GLI3)"/>
 <bp:right rdf:resource="GLI3"/>
</bp:BiochemicalReaction>

<bp:BiochemicalReaction rdf:about="98323">
 <bp:displayName rdf:datatype="xsd:string">catof(MMP14) -&gt; TGFB1</bp:displayName>
 <bp:left rdf:resource="catof(MMP14)"/>
 <bp:right rdf:resource="TGFB1"/>
</bp:BiochemicalReaction>

<bp:BiochemicalReaction rdf:about="98328">
 <bp:displayName rdf:datatype="xsd:string">taof(ZBTB17) =&gt; exp(CCND1)</bp:displayName>
 <bp:left rdf:resource="taof(ZBTB17)"/>
 <bp:right rdf:resource="exp(CCND1)"/>
</bp:BiochemicalReaction>

<bp:PhysicalEntity rdf:about="PKMYT1">
 <bp:xref rdf:resource="urn:selventa:UnificationXref:Genstruct:PKMYT1"/>
 <bp:displayName rdf:datatype="xsd:string">PKMYT1</bp:displayName>
</bp:PhysicalEntity>

<bp:MolecularInteraction rdf:about="98329">
 <bp:displayName rdf:datatype="xsd:string">PER1 P@ST -@- PER1</bp:displayName>
 <bp:participant rdf:resource="PER1"/>
 <bp:participant rdf:resource="PER1 P@ST"/>
</bp:MolecularInteraction>

<bp:BiochemicalReaction rdf:about="98326">
 <bp:displayName rdf:datatype="xsd:string">MYC P@S62 =&gt; taof(MYC)</bp:displayName>
 <bp:left rdf:resource="MYC P@S62"/>
 <bp:right rdf:resource="taof(MYC)"/>
</bp:BiochemicalReaction>

<bp:UnificationXref rdf:about="urn:selventa:UnificationXref:Genstruct:MEK Family Hs">
 <bp:db rdf:datatype="xsd:string">Genstruct</bp:db>
 <bp:id rdf:datatype="xsd:string">GS3162501</bp:id>
</bp:UnificationXref>

<bp:BiochemicalReaction rdf:about="98327">
 <bp:displayName rdf:datatype="xsd:string">kaof(CDK6) =&gt; RB1 P@ST</bp:displayName>
 <bp:left rdf:resource="kaof(CDK6)"/>
 <bp:right rdf:resource="RB1 P@ST"/>
</bp:BiochemicalReaction>

<bp:PhysicalEntity rdf:about="GATA6">
 <bp:xref rdf:resource="urn:selventa:UnificationXref:Genstruct:GATA6"/>
 <bp:displayName rdf:datatype="xsd:string">GATA6</bp:displayName>
</bp:PhysicalEntity>

<bp:UnificationXref rdf:about="urn:miriam:uniprot:Q9Y219:GS1360410">
 <bp:db rdf:datatype="xsd:string">UniProt</bp:db>
 <bp:id rdf:datatype="xsd:string">Q9Y219</bp:id>
</bp:UnificationXref>

<bp:UnificationXref rdf:about="urn:miriam:uniprot:Q14332:GS1345172">
 <bp:db rdf:datatype="xsd:string">UniProt</bp:db>
 <bp:id rdf:datatype="xsd:string">Q14332</bp:id>
</bp:UnificationXref>

<bp:UnificationXref rdf:about="urn:miriam:entrez:gene:595:GS1322736">
 <bp:db rdf:datatype="xsd:string">Entrez Gene</bp:db>
 <bp:id rdf:datatype="xsd:string">595</bp:id>
</bp:UnificationXref>

<bp:BiochemicalReaction rdf:about="98310">
 <bp:displayName rdf:datatype="xsd:string">AMP kinase Family Hs -cat-&gt; kaof(AMP kinase Family Hs)</bp:displayName>
 <bp:left rdf:resource="AMP kinase Family Hs"/>
 <bp:right rdf:resource="kaof(AMP kinase Family Hs)"/>
</bp:BiochemicalReaction>

<bp:MolecularInteraction rdf:about="98311">
 <bp:displayName rdf:datatype="xsd:string">TGFB1:TGFBR2:TGFBR3 -cc- TGFBR3</bp:displayName>
 <bp:participant rdf:resource="TGFB1:TGFBR2:TGFBR3"/>
 <bp:participant rdf:resource="TGFBR3"/>
</bp:MolecularInteraction>

<bp:BiochemicalReaction rdf:about="98312">
 <bp:displayName rdf:datatype="xsd:string">kaof(PDPK1) =&gt; Akt family Hs P@T308</bp:displayName>
 <bp:left rdf:resource="kaof(PDPK1)"/>
 <bp:right rdf:resource="Akt family Hs P@T308"/>
</bp:BiochemicalReaction>

<bp:BiochemicalReaction rdf:about="98313">
 <bp:displayName rdf:datatype="xsd:string">kaof(CDK4) -&gt; RB1 P@S795</bp:displayName>
 <bp:left rdf:resource="kaof(CDK4)"/>
 <bp:right rdf:resource="RB1 P@S795"/>
</bp:BiochemicalReaction>

<bp:BiochemicalReaction rdf:about="98314">
 <bp:displayName rdf:datatype="xsd:string">taof(NR3C1) =&gt; exp(CDKN1A)</bp:displayName>
 <bp:left rdf:resource="taof(NR3C1)"/>
 <bp:right rdf:resource="exp(CDKN1A)"/>
</bp:BiochemicalReaction>

<bp:BiochemicalReaction rdf:about="98315">
 <bp:displayName rdf:datatype="xsd:string">exp(CDC25B) -gp-&gt; CDC25B</bp:displayName>
 <bp:left rdf:resource="exp(CDC25B)"/>
 <bp:right rdf:resource="CDC25B"/>
</bp:BiochemicalReaction>

<bp:MolecularInteraction rdf:about="98316">
 <bp:displayName rdf:datatype="xsd:string">ANAPC1 -cc- Anaphase Promoting Complex Family Hs</bp:displayName>
 <bp:participant rdf:resource="ANAPC1"/>
 <bp:participant rdf:resource="Anaphase Promoting Complex Family Hs"/>
</bp:MolecularInteraction>

<bp:UnificationXref rdf:about="urn:selventa:UnificationXref:Genstruct:catof(SMO)">
 <bp:db rdf:datatype="xsd:string">Genstruct</bp:db>
 <bp:id rdf:datatype="xsd:string">GS6213211</bp:id>
</bp:UnificationXref>

<bp:UnificationXref rdf:about="urn:selventa:UnificationXref:Genstruct:RASSF1">
 <bp:db rdf:datatype="xsd:string">Genstruct</bp:db>
 <bp:id rdf:datatype="xsd:string">GS1470577</bp:id>
</bp:UnificationXref>

<bp:MolecularInteraction rdf:about="98317">
 <bp:displayName rdf:datatype="xsd:string">PER3 P@? -@- PER3</bp:displayName>
 <bp:participant rdf:resource="PER3 P@?"/>
 <bp:participant rdf:resource="PER3"/>
</bp:MolecularInteraction>

<bp:PhysicalEntity rdf:about="catof(TSC2)">
 <bp:xref rdf:resource="urn:miriam:entrez:gene:7249:GS3240271"/>
 <bp:xref rdf:resource="urn:selventa:UnificationXref:Genstruct:catof(TSC2)"/>
 <bp:xref rdf:resource="urn:miriam:uniprot:P49815:GS3240271"/>
 <bp:displayName rdf:datatype="xsd:string">catof(TSC2)</bp:displayName>
</bp:PhysicalEntity>

<bp:BiochemicalReaction rdf:about="98318">
 <bp:displayName rdf:datatype="xsd:string">kaof(CDC2) -&gt; G2/M transition of mitotic cell cycle</bp:displayName>
 <bp:left rdf:resource="kaof(CDC2)"/>
 <bp:right rdf:resource="G2/M transition of mitotic cell cycle"/>
</bp:BiochemicalReaction>

<bp:BiochemicalReaction rdf:about="98319">
 <bp:displayName rdf:datatype="xsd:string">E2F5 -e-&gt; taof(E2F5)</bp:displayName>
 <bp:left rdf:resource="E2F5"/>
 <bp:right rdf:resource="taof(E2F5)"/>
</bp:BiochemicalReaction>

<bp:UnificationXref rdf:about="urn:selventa:UnificationXref:Genstruct:exp(MYCN)">
 <bp:db rdf:datatype="xsd:string">Genstruct</bp:db>
 <bp:id rdf:datatype="xsd:string">GS1370422</bp:id>
</bp:UnificationXref>

<bp:PhysicalEntity rdf:about="AKT Family Hs">
 <bp:xref rdf:resource="urn:selventa:UnificationXref:Genstruct:AKT Family Hs"/>
 <bp:displayName rdf:datatype="xsd:string">AKT Family Hs</bp:displayName>
</bp:PhysicalEntity>

<bp:UnificationXref rdf:about="urn:selventa:UnificationXref:Genstruct:catof(Frizzled Family Hs)">
 <bp:db rdf:datatype="xsd:string">Genstruct</bp:db>
 <bp:id rdf:datatype="xsd:string">GS3523117</bp:id>
</bp:UnificationXref>

<bp:UnificationXref rdf:about="urn:selventa:UnificationXref:Genstruct:PD0325901">
 <bp:db rdf:datatype="xsd:string">Genstruct</bp:db>
 <bp:id rdf:datatype="xsd:string">GS7412356</bp:id>
</bp:UnificationXref>

<bp:UnificationXref rdf:about="urn:miriam:entrez:gene:7039:GS1421275">
 <bp:db rdf:datatype="xsd:string">Entrez Gene</bp:db>
 <bp:id rdf:datatype="xsd:string">7039</bp:id>
</bp:UnificationXref>

<bp:UnificationXref rdf:about="urn:selventa:UnificationXref:Genstruct:G0 to G1 transition">
 <bp:db rdf:datatype="xsd:string">Genstruct</bp:db>
 <bp:id rdf:datatype="xsd:string">GS22447</bp:id>
</bp:UnificationXref>

<bp:PhysicalEntity rdf:about="exp(DKK1)">
 <bp:xref rdf:resource="urn:selventa:UnificationXref:Genstruct:exp(DKK1)"/>
 <bp:xref rdf:resource="urn:miriam:entrez:gene:22943:GS1573200"/>
 <bp:xref rdf:resource="urn:miriam:uniprot:O94907:GS1573200"/>
 <bp:displayName rdf:datatype="xsd:string">exp(DKK1)</bp:displayName>
</bp:PhysicalEntity>

<bp:UnificationXref rdf:about="urn:miriam:uniprot:O60566:GS1324061">
 <bp:db rdf:datatype="xsd:string">UniProt</bp:db>
 <bp:id rdf:datatype="xsd:string">O60566</bp:id>
</bp:UnificationXref>

<bp:UnificationXref rdf:about="urn:selventa:UnificationXref:Genstruct:Anti-EGFR mAb Clone 225">
 <bp:db rdf:datatype="xsd:string">Genstruct</bp:db>
 <bp:id rdf:datatype="xsd:string">GS7424145</bp:id>
</bp:UnificationXref>

<bp:PhysicalEntity rdf:about="taof(RB1)">
 <bp:xref rdf:resource="urn:miriam:uniprot:P06400:GS3225611"/>
 <bp:xref rdf:resource="urn:miriam:entrez:gene:5925:GS3225611"/>
 <bp:xref rdf:resource="urn:selventa:UnificationXref:Genstruct:taof(RB1)"/>
 <bp:displayName rdf:datatype="xsd:string">taof(RB1)</bp:displayName>
</bp:PhysicalEntity>

<bp:BiochemicalReaction rdf:about="98346">
 <bp:displayName rdf:datatype="xsd:string">BTC =&gt; kaof(ERBB4)</bp:displayName>
 <bp:left rdf:resource="BTC"/>
 <bp:right rdf:resource="kaof(ERBB4)"/>
</bp:BiochemicalReaction>

<bp:MolecularInteraction rdf:about="98347">
 <bp:displayName rdf:datatype="xsd:string">exp(CRY1) -pos- CRY1</bp:displayName>
 <bp:participant rdf:resource="exp(CRY1)"/>
 <bp:participant rdf:resource="CRY1"/>
</bp:MolecularInteraction>

<bp:UnificationXref rdf:about="urn:selventa:UnificationXref:Genstruct:AMP kinase Family Hs">
 <bp:db rdf:datatype="xsd:string">Genstruct</bp:db>
 <bp:id rdf:datatype="xsd:string">GS3162306</bp:id>
</bp:UnificationXref>

<bp:MolecularInteraction rdf:about="98344">
 <bp:displayName rdf:datatype="xsd:string">SMAD4:SMAD3:E2F5:TFDP1:RBL1 -cc- SMAD4</bp:displayName>
 <bp:participant rdf:resource="SMAD4"/>
 <bp:participant rdf:resource="SMAD4:SMAD3:E2F5:TFDP1:RBL1"/>
</bp:MolecularInteraction>

<bp:BiochemicalReaction rdf:about="98345">
 <bp:displayName rdf:datatype="xsd:string">Frizzled Family Hs -cat-&gt; catof(Frizzled Family Hs)</bp:displayName>
 <bp:left rdf:resource="Frizzled Family Hs"/>
 <bp:right rdf:resource="catof(Frizzled Family Hs)"/>
</bp:BiochemicalReaction>

<bp:UnificationXref rdf:about="urn:selventa:UnificationXref:Genstruct:exp(EGFR)">
 <bp:db rdf:datatype="xsd:string">Genstruct</bp:db>
 <bp:id rdf:datatype="xsd:string">GS1340373</bp:id>
</bp:UnificationXref>

<bp:BiochemicalReaction rdf:about="98342">
 <bp:displayName rdf:datatype="xsd:string">kaof(TYK2) -&gt; taof(STAT1)</bp:displayName>
 <bp:left rdf:resource="kaof(TYK2)"/>
 <bp:right rdf:resource="taof(STAT1)"/>
</bp:BiochemicalReaction>

<bp:BiochemicalReaction rdf:about="98343">
 <bp:displayName rdf:datatype="xsd:string">gtpof(RHOA) -&gt; STAT3 P@S727</bp:displayName>
 <bp:left rdf:resource="gtpof(RHOA)"/>
 <bp:right rdf:resource="STAT3 P@S727"/>
</bp:BiochemicalReaction>

<bp:BiochemicalReaction rdf:about="98340">
 <bp:displayName rdf:datatype="xsd:string">kaof(FRAP1) =&gt; RPS6KB1 P@T421</bp:displayName>
 <bp:left rdf:resource="kaof(FRAP1)"/>
 <bp:right rdf:resource="RPS6KB1 P@T421"/>
</bp:BiochemicalReaction>

<bp:BiochemicalReaction rdf:about="98341">
 <bp:displayName rdf:datatype="xsd:string">kaof(RPS6KB1) =&gt; FRAP1 P@S2448</bp:displayName>
 <bp:left rdf:resource="kaof(RPS6KB1)"/>
 <bp:right rdf:resource="FRAP1 P@S2448"/>
</bp:BiochemicalReaction>

<bp:BiochemicalReaction rdf:about="98348">
 <bp:displayName rdf:datatype="xsd:string">paof(Calcineurin complex Hs) -&gt; taof(NFATC1)</bp:displayName>
 <bp:left rdf:resource="paof(Calcineurin complex Hs)"/>
 <bp:right rdf:resource="taof(NFATC1)"/>
</bp:BiochemicalReaction>

<bp:PhysicalEntity rdf:about="ARD1A">
 <bp:xref rdf:resource="urn:selventa:UnificationXref:Genstruct:ARD1A"/>
 <bp:displayName rdf:datatype="xsd:string">ARD1A</bp:displayName>
</bp:PhysicalEntity>

<bp:BiochemicalReaction rdf:about="98349">
 <bp:displayName rdf:datatype="xsd:string">taof(MYC) =&gt; taof(STAT3)</bp:displayName>
 <bp:left rdf:resource="taof(MYC)"/>
 <bp:right rdf:resource="taof(STAT3)"/>
</bp:BiochemicalReaction>

<bp:UnificationXref rdf:about="urn:miriam:uniprot:P20930:GS3333446">
 <bp:db rdf:datatype="xsd:string">UniProt</bp:db>
 <bp:id rdf:datatype="xsd:string">P20930</bp:id>
</bp:UnificationXref>

<bp:UnificationXref rdf:about="urn:miriam:entrez:gene:153:GS3323747">
 <bp:db rdf:datatype="xsd:string">Entrez Gene</bp:db>
 <bp:id rdf:datatype="xsd:string">153</bp:id>
</bp:UnificationXref>

<bp:UnificationXref rdf:about="urn:selventa:UnificationXref:Genstruct:Hedgehog Family Hs">
 <bp:db rdf:datatype="xsd:string">Genstruct</bp:db>
 <bp:id rdf:datatype="xsd:string">GS6210401</bp:id>
</bp:UnificationXref>

<bp:BiochemicalReaction rdf:about="98333">
 <bp:displayName rdf:datatype="xsd:string">ILK -cat-&gt; kaof(ILK)</bp:displayName>
 <bp:left rdf:resource="ILK"/>
 <bp:right rdf:resource="kaof(ILK)"/>
</bp:BiochemicalReaction>

<bp:BiochemicalReaction rdf:about="98334">
 <bp:displayName rdf:datatype="xsd:string">taof(E2F1) =&gt; exp(CCNE1)</bp:displayName>
 <bp:left rdf:resource="taof(E2F1)"/>
 <bp:right rdf:resource="exp(CCNE1)"/>
</bp:BiochemicalReaction>

<bp:BiochemicalReaction rdf:about="98335">
 <bp:displayName rdf:datatype="xsd:string">catof(PTGER3) -&gt; cyclic AMP</bp:displayName>
 <bp:left rdf:resource="catof(PTGER3)"/>
 <bp:right rdf:resource="cyclic AMP"/>
</bp:BiochemicalReaction>

<bp:UnificationXref rdf:about="urn:miriam:uniprot:Q05209:GS4370320">
 <bp:db rdf:datatype="xsd:string">UniProt</bp:db>
 <bp:id rdf:datatype="xsd:string">Q05209</bp:id>
</bp:UnificationXref>

<bp:MolecularInteraction rdf:about="98336">
 <bp:displayName rdf:datatype="xsd:string">exp(CDC25C) -pos- CDC25C</bp:displayName>
 <bp:participant rdf:resource="exp(CDC25C)"/>
 <bp:participant rdf:resource="CDC25C"/>
</bp:MolecularInteraction>

<bp:MolecularInteraction rdf:about="98330">
 <bp:displayName rdf:datatype="xsd:string">GSK3 family Hs P@S21 -@- GSK3 Family Hs</bp:displayName>
 <bp:participant rdf:resource="GSK3 family Hs P@S21"/>
 <bp:participant rdf:resource="GSK3 Family Hs"/>
</bp:MolecularInteraction>

<bp:UnificationXref rdf:about="urn:miriam:entrez:gene:1874:GS3231007">
 <bp:db rdf:datatype="xsd:string">Entrez Gene</bp:db>
 <bp:id rdf:datatype="xsd:string">1874</bp:id>
</bp:UnificationXref>

<bp:BiochemicalReaction rdf:about="98331">
 <bp:displayName rdf:datatype="xsd:string">Translocates =&gt; kaof(CDC2)</bp:displayName>
 <bp:left rdf:resource="Translocates"/>
 <bp:right rdf:resource="kaof(CDC2)"/>
</bp:BiochemicalReaction>

<bp:MolecularInteraction rdf:about="98332">
 <bp:displayName rdf:datatype="xsd:string">exp(CDC25B) -pos- CDC25B</bp:displayName>
 <bp:participant rdf:resource="exp(CDC25B)"/>
 <bp:participant rdf:resource="CDC25B"/>
</bp:MolecularInteraction>

<bp:UnificationXref rdf:about="urn:miriam:uniprot:Q92908:GS3360122">
 <bp:db rdf:datatype="xsd:string">UniProt</bp:db>
 <bp:id rdf:datatype="xsd:string">Q92908</bp:id>
</bp:UnificationXref>

<bp:BiochemicalReaction rdf:about="98337">
 <bp:displayName rdf:datatype="xsd:string">NRG4 =&gt; kaof(ERBB4)</bp:displayName>
 <bp:left rdf:resource="NRG4"/>
 <bp:right rdf:resource="kaof(ERBB4)"/>
</bp:BiochemicalReaction>

<bp:MolecularInteraction rdf:about="98338">
 <bp:displayName rdf:datatype="xsd:string">TGFBR1:TGFBR2 -cc- TGFBR1</bp:displayName>
 <bp:participant rdf:resource="TGFBR1:TGFBR2"/>
 <bp:participant rdf:resource="TGFBR1"/>
</bp:MolecularInteraction>

<bp:MolecularInteraction rdf:about="98339">
 <bp:displayName rdf:datatype="xsd:string">exp(RPRM) -pos- RPRM</bp:displayName>
 <bp:participant rdf:resource="RPRM"/>
 <bp:participant rdf:resource="exp(RPRM)"/>
</bp:MolecularInteraction>

<bp:PhysicalEntity rdf:about="NR4A1 P@ST">
 <bp:displayName rdf:datatype="xsd:string">NR4A1 P@ST</bp:displayName>
</bp:PhysicalEntity>

<bp:UnificationXref rdf:about="urn:selventa:UnificationXref:Genstruct:VIP">
 <bp:db rdf:datatype="xsd:string">Genstruct</bp:db>
 <bp:id rdf:datatype="xsd:string">GS1425161</bp:id>
</bp:UnificationXref>

<bp:PhysicalEntity rdf:about="RAP1A">
 <bp:xref rdf:resource="urn:selventa:UnificationXref:Genstruct:RAP1A"/>
 <bp:displayName rdf:datatype="xsd:string">RAP1A</bp:displayName>
</bp:PhysicalEntity>

<bp:PhysicalEntity rdf:about="DNMT1">
 <bp:xref rdf:resource="urn:selventa:UnificationXref:Genstruct:DNMT1"/>
 <bp:displayName rdf:datatype="xsd:string">DNMT1</bp:displayName>
</bp:PhysicalEntity>

<bp:PhysicalEntity rdf:about="sec(TGFA)">
 <bp:xref rdf:resource="urn:selventa:UnificationXref:Genstruct:sec(TGFA)"/>
 <bp:displayName rdf:datatype="xsd:string">sec(TGFA)</bp:displayName>
</bp:PhysicalEntity>

<bp:UnificationXref rdf:about="urn:miriam:entrez:gene:2932:GS3234065">
 <bp:db rdf:datatype="xsd:string">Entrez Gene</bp:db>
 <bp:id rdf:datatype="xsd:string">2932</bp:id>
</bp:UnificationXref>

<bp:PhysicalEntity rdf:about="gtpof(Rac Family Hs)">
 <bp:xref rdf:resource="urn:selventa:UnificationXref:Genstruct:gtpof(Rac Family Hs)"/>
 <bp:displayName rdf:datatype="xsd:string">gtpof(Rac Family Hs)</bp:displayName>
</bp:PhysicalEntity>

<bp:MolecularInteraction rdf:about="98365">
 <bp:displayName rdf:datatype="xsd:string">ERBB3 P@Y1289 -@- ERBB3</bp:displayName>
 <bp:participant rdf:resource="ERBB3"/>
 <bp:participant rdf:resource="ERBB3 P@Y1289"/>
</bp:MolecularInteraction>

<bp:MolecularInteraction rdf:about="98364">
 <bp:displayName rdf:datatype="xsd:string">Akt family Hs P@T308 -@- AKT Family Hs</bp:displayName>
 <bp:participant rdf:resource="AKT Family Hs"/>
 <bp:participant rdf:resource="Akt family Hs P@T308"/>
</bp:MolecularInteraction>

<bp:BiochemicalReaction rdf:about="98363">
 <bp:displayName rdf:datatype="xsd:string">CTNNB1 P@S45 =&gt; degradationof(CTNNB1)</bp:displayName>
 <bp:left rdf:resource="CTNNB1 P@S45"/>
 <bp:right rdf:resource="degradationof(CTNNB1)"/>
</bp:BiochemicalReaction>

<bp:MolecularInteraction rdf:about="98362">
 <bp:displayName rdf:datatype="xsd:string">SMAD2:SMAD3:SMAD4 -cc- SMAD4</bp:displayName>
 <bp:participant rdf:resource="SMAD2:SMAD3:SMAD4"/>
 <bp:participant rdf:resource="SMAD4"/>
</bp:MolecularInteraction>

<bp:BiochemicalReaction rdf:about="98369">
 <bp:displayName rdf:datatype="xsd:string">taof(GLI2) -&gt; exp(SHH)</bp:displayName>
 <bp:left rdf:resource="taof(GLI2)"/>
 <bp:right rdf:resource="exp(SHH)"/>
</bp:BiochemicalReaction>

<bp:BiochemicalReaction rdf:about="98368">
 <bp:displayName rdf:datatype="xsd:string">taof(E2F5) -| exp(MYC)</bp:displayName>
 <bp:left rdf:resource="taof(E2F5)"/>
 <bp:right rdf:resource="exp(MYC)"/>
</bp:BiochemicalReaction>

<bp:BiochemicalReaction rdf:about="98367">
 <bp:displayName rdf:datatype="xsd:string">kaof(ZAK) -| cell proliferation</bp:displayName>
 <bp:left rdf:resource="kaof(ZAK)"/>
 <bp:right rdf:resource="cell proliferation"/>
</bp:BiochemicalReaction>

<bp:BiochemicalReaction rdf:about="98366">
 <bp:displayName rdf:datatype="xsd:string">ERBB4 P@Y =&gt; kaof(ERBB4)</bp:displayName>
 <bp:left rdf:resource="ERBB4 P@Y"/>
 <bp:right rdf:resource="kaof(ERBB4)"/>
</bp:BiochemicalReaction>

<bp:PhysicalEntity rdf:about="catof(PTCH1)">
 <bp:xref rdf:resource="urn:miriam:entrez:gene:5727:GS6210604"/>
 <bp:xref rdf:resource="urn:miriam:uniprot:Q13635:GS6210604"/>
 <bp:xref rdf:resource="urn:selventa:UnificationXref:Genstruct:catof(PTCH1)"/>
 <bp:displayName rdf:datatype="xsd:string">catof(PTCH1)</bp:displayName>
</bp:PhysicalEntity>

<bp:UnificationXref rdf:about="urn:miriam:entrez:gene:9575:GS4765064">
 <bp:db rdf:datatype="xsd:string">Entrez Gene</bp:db>
 <bp:id rdf:datatype="xsd:string">9575</bp:id>
</bp:UnificationXref>

<bp:BiochemicalReaction rdf:about="98360">
 <bp:displayName rdf:datatype="xsd:string">kaof(PDGFRB) -&gt; kaof(PI3K Family Hs)</bp:displayName>
 <bp:left rdf:resource="kaof(PDGFRB)"/>
 <bp:right rdf:resource="kaof(PI3K Family Hs)"/>
</bp:BiochemicalReaction>

<bp:BiochemicalReaction rdf:about="98361">
 <bp:displayName rdf:datatype="xsd:string">taof(HOXA5) -| exp(KDR)</bp:displayName>
 <bp:left rdf:resource="taof(HOXA5)"/>
 <bp:right rdf:resource="exp(KDR)"/>
</bp:BiochemicalReaction>

<bp:UnificationXref rdf:about="urn:selventa:UnificationXref:Genstruct:EREG">
 <bp:db rdf:datatype="xsd:string">Genstruct</bp:db>
 <bp:id rdf:datatype="xsd:string">GS1341552</bp:id>
</bp:UnificationXref>

<bp:UnificationXref rdf:about="urn:selventa:UnificationXref:Genstruct:kaof(PDGFR family Hs)">
 <bp:db rdf:datatype="xsd:string">Genstruct</bp:db>
 <bp:id rdf:datatype="xsd:string">GS4514416</bp:id>
</bp:UnificationXref>

<bp:UnificationXref rdf:about="urn:selventa:UnificationXref:Genstruct:EP300">
 <bp:db rdf:datatype="xsd:string">Genstruct</bp:db>
 <bp:id rdf:datatype="xsd:string">GS1341214</bp:id>
</bp:UnificationXref>

<bp:UnificationXref rdf:about="urn:miriam:uniprot:O15055:GS1440301">
 <bp:db rdf:datatype="xsd:string">UniProt</bp:db>
 <bp:id rdf:datatype="xsd:string">O15055</bp:id>
</bp:UnificationXref>

<bp:PhysicalEntity rdf:about="PRKCA">
 <bp:xref rdf:resource="urn:selventa:UnificationXref:Genstruct:PRKCA"/>
 <bp:displayName rdf:datatype="xsd:string">PRKCA</bp:displayName>
</bp:PhysicalEntity>

<bp:BiochemicalReaction rdf:about="98359">
 <bp:displayName rdf:datatype="xsd:string">GRPR -cat-&gt; catof(GRPR)</bp:displayName>
 <bp:left rdf:resource="GRPR"/>
 <bp:right rdf:resource="catof(GRPR)"/>
</bp:BiochemicalReaction>

<bp:BiochemicalReaction rdf:about="98352">
 <bp:displayName rdf:datatype="xsd:string">TIMELESS =&gt; CHEK1 P@S345</bp:displayName>
 <bp:left rdf:resource="TIMELESS"/>
 <bp:right rdf:resource="CHEK1 P@S345"/>
</bp:BiochemicalReaction>

<bp:UnificationXref rdf:about="urn:selventa:UnificationXref:Genstruct:taof(KLF4)">
 <bp:db rdf:datatype="xsd:string">Genstruct</bp:db>
 <bp:id rdf:datatype="xsd:string">GS3226613</bp:id>
</bp:UnificationXref>

<bp:BiochemicalReaction rdf:about="98351">
 <bp:displayName rdf:datatype="xsd:string">catof(GRPR) -&gt; kaof(EGFR)</bp:displayName>
 <bp:left rdf:resource="catof(GRPR)"/>
 <bp:right rdf:resource="kaof(EGFR)"/>
</bp:BiochemicalReaction>

<bp:MolecularInteraction rdf:about="98354">
 <bp:displayName rdf:datatype="xsd:string">TP53:MYC -cc- TP53</bp:displayName>
 <bp:participant rdf:resource="TP53:MYC"/>
 <bp:participant rdf:resource="TP53"/>
</bp:MolecularInteraction>

<bp:BiochemicalReaction rdf:about="98353">
 <bp:displayName rdf:datatype="xsd:string">TP53 P@S20 =&gt; taof(TP53)</bp:displayName>
 <bp:left rdf:resource="TP53 P@S20"/>
 <bp:right rdf:resource="taof(TP53)"/>
</bp:BiochemicalReaction>

<bp:BiochemicalReaction rdf:about="98356">
 <bp:displayName rdf:datatype="xsd:string">ERBB3 -cat-&gt; catof(ERBB3)</bp:displayName>
 <bp:left rdf:resource="ERBB3"/>
 <bp:right rdf:resource="catof(ERBB3)"/>
</bp:BiochemicalReaction>

<bp:BiochemicalReaction rdf:about="98355">
 <bp:displayName rdf:datatype="xsd:string">CDC2:CCNB1 -&gt; G2/M transition of mitotic cell cycle</bp:displayName>
 <bp:left rdf:resource="CDC2:CCNB1"/>
 <bp:right rdf:resource="G2/M transition of mitotic cell cycle"/>
</bp:BiochemicalReaction>

<bp:BiochemicalReaction rdf:about="98358">
 <bp:displayName rdf:datatype="xsd:string">exp(GADD45A) -gp-&gt; GADD45A</bp:displayName>
 <bp:left rdf:resource="exp(GADD45A)"/>
 <bp:right rdf:resource="GADD45A"/>
</bp:BiochemicalReaction>

<bp:UnificationXref rdf:about="urn:miriam:entrez:gene:5732:GS3351703">
 <bp:db rdf:datatype="xsd:string">Entrez Gene</bp:db>
 <bp:id rdf:datatype="xsd:string">5732</bp:id>
</bp:UnificationXref>

<bp:BiochemicalReaction rdf:about="98357">
 <bp:displayName rdf:datatype="xsd:string">EREG =&gt; kaof(ERBB4)</bp:displayName>
 <bp:left rdf:resource="EREG"/>
 <bp:right rdf:resource="kaof(ERBB4)"/>
</bp:BiochemicalReaction>

<bp:UnificationXref rdf:about="urn:miriam:uniprot:P43116:GS3351703">
 <bp:db rdf:datatype="xsd:string">UniProt</bp:db>
 <bp:id rdf:datatype="xsd:string">P43116</bp:id>
</bp:UnificationXref>

<bp:UnificationXref rdf:about="urn:miriam:uniprot:Q15465:GS1413214">
 <bp:db rdf:datatype="xsd:string">UniProt</bp:db>
 <bp:id rdf:datatype="xsd:string">Q15465</bp:id>
</bp:UnificationXref>

<bp:UnificationXref rdf:about="urn:selventa:UnificationXref:Genstruct:taof(HOXB4)">
 <bp:db rdf:datatype="xsd:string">Genstruct</bp:db>
 <bp:id rdf:datatype="xsd:string">GS7110123</bp:id>
</bp:UnificationXref>

<bp:MolecularInteraction rdf:about="98350">
 <bp:displayName rdf:datatype="xsd:string">ERBB2 P@Y1248 -@- ERBB2</bp:displayName>
 <bp:participant rdf:resource="ERBB2"/>
 <bp:participant rdf:resource="ERBB2 P@Y1248"/>
</bp:MolecularInteraction>

<bp:PhysicalEntity rdf:about="PDPK1 P@S241">
 <bp:displayName rdf:datatype="xsd:string">PDPK1 P@S241</bp:displayName>
</bp:PhysicalEntity>

<bp:UnificationXref rdf:about="urn:miriam:entrez:gene:4609:GS1370374">
 <bp:db rdf:datatype="xsd:string">Entrez Gene</bp:db>
 <bp:id rdf:datatype="xsd:string">4609</bp:id>
</bp:UnificationXref>

<bp:BiochemicalReaction rdf:about="98389">
 <bp:displayName rdf:datatype="xsd:string">Rosiglitazone =&gt; taof(PPARG)</bp:displayName>
 <bp:left rdf:resource="Rosiglitazone"/>
 <bp:right rdf:resource="taof(PPARG)"/>
</bp:BiochemicalReaction>

<bp:BiochemicalReaction rdf:about="98388">
 <bp:displayName rdf:datatype="xsd:string">CDC2 P@T161 =&gt; kaof(CDC2)</bp:displayName>
 <bp:left rdf:resource="CDC2 P@T161"/>
 <bp:right rdf:resource="kaof(CDC2)"/>
</bp:BiochemicalReaction>

<bp:BiochemicalReaction rdf:about="98387">
 <bp:displayName rdf:datatype="xsd:string">exp(SHH) -gp-&gt; SHH</bp:displayName>
 <bp:left rdf:resource="exp(SHH)"/>
 <bp:right rdf:resource="SHH"/>
</bp:BiochemicalReaction>

<bp:BiochemicalReaction rdf:about="98386">
 <bp:displayName rdf:datatype="xsd:string">catof(GAB1) =&gt; catof(GRB2)</bp:displayName>
 <bp:left rdf:resource="catof(GAB1)"/>
 <bp:right rdf:resource="catof(GRB2)"/>
</bp:BiochemicalReaction>

<bp:MolecularInteraction rdf:about="98385">
 <bp:displayName rdf:datatype="xsd:string">STAT3 P@S727 -@- STAT3</bp:displayName>
 <bp:participant rdf:resource="STAT3"/>
 <bp:participant rdf:resource="STAT3 P@S727"/>
</bp:MolecularInteraction>

<bp:BiochemicalReaction rdf:about="98384">
 <bp:displayName rdf:datatype="xsd:string">catof(RAPGEF3) =&gt; gtpof(RAP1A)</bp:displayName>
 <bp:left rdf:resource="catof(RAPGEF3)"/>
 <bp:right rdf:resource="gtpof(RAP1A)"/>
</bp:BiochemicalReaction>

<bp:BiochemicalReaction rdf:about="98382">
 <bp:displayName rdf:datatype="xsd:string">PCNA:CDK4:CCND1 -&gt; cell cycle</bp:displayName>
 <bp:left rdf:resource="PCNA:CDK4:CCND1"/>
 <bp:right rdf:resource="cell cycle"/>
</bp:BiochemicalReaction>

<bp:BiochemicalReaction rdf:about="98383">
 <bp:displayName rdf:datatype="xsd:string">catof(RAPGEF3) -&gt; kaof(PI3K Family Hs)</bp:displayName>
 <bp:left rdf:resource="catof(RAPGEF3)"/>
 <bp:right rdf:resource="kaof(PI3K Family Hs)"/>
</bp:BiochemicalReaction>

<bp:BiochemicalReaction rdf:about="98380">
 <bp:displayName rdf:datatype="xsd:string">SMAD2:SMAD3:SMAD4 =&gt; taof(SMAD3)</bp:displayName>
 <bp:left rdf:resource="SMAD2:SMAD3:SMAD4"/>
 <bp:right rdf:resource="taof(SMAD3)"/>
</bp:BiochemicalReaction>

<bp:BiochemicalReaction rdf:about="98381">
 <bp:displayName rdf:datatype="xsd:string">kaof(ZAK) -&gt; JNK family Hs P@?</bp:displayName>
 <bp:left rdf:resource="kaof(ZAK)"/>
 <bp:right rdf:resource="JNK family Hs P@?"/>
</bp:BiochemicalReaction>

<bp:UnificationXref rdf:about="urn:miriam:entrez:gene:2549:GS4762546">
 <bp:db rdf:datatype="xsd:string">Entrez Gene</bp:db>
 <bp:id rdf:datatype="xsd:string">2549</bp:id>
</bp:UnificationXref>

<bp:UnificationXref rdf:about="urn:selventa:UnificationXref:Genstruct:ERBB3:ERBB2">
 <bp:db rdf:datatype="xsd:string">Genstruct</bp:db>
 <bp:id rdf:datatype="xsd:string">GS3175314</bp:id>
</bp:UnificationXref>

<bp:PhysicalEntity rdf:about="YES1">
 <bp:xref rdf:resource="urn:selventa:UnificationXref:Genstruct:YES1"/>
 <bp:displayName rdf:datatype="xsd:string">YES1</bp:displayName>
</bp:PhysicalEntity>

<bp:UnificationXref rdf:about="urn:miriam:uniprot:Q99717:GS4466247">
 <bp:db rdf:datatype="xsd:string">UniProt</bp:db>
 <bp:id rdf:datatype="xsd:string">Q99717</bp:id>
</bp:UnificationXref>

<bp:BiochemicalReaction rdf:about="98378">
 <bp:displayName rdf:datatype="xsd:string">gtpof(RAP1A) -| cell proliferation</bp:displayName>
 <bp:left rdf:resource="gtpof(RAP1A)"/>
 <bp:right rdf:resource="cell proliferation"/>
</bp:BiochemicalReaction>

<bp:BiochemicalReaction rdf:about="98377">
 <bp:displayName rdf:datatype="xsd:string">TYK2 P@Y1054 =&gt; kaof(TYK2)</bp:displayName>
 <bp:left rdf:resource="TYK2 P@Y1054"/>
 <bp:right rdf:resource="kaof(TYK2)"/>
</bp:BiochemicalReaction>

<bp:UnificationXref rdf:about="urn:miriam:uniprot:P02751:GS1344376">
 <bp:db rdf:datatype="xsd:string">UniProt</bp:db>
 <bp:id rdf:datatype="xsd:string">P02751</bp:id>
</bp:UnificationXref>

<bp:BiochemicalReaction rdf:about="98379">
 <bp:displayName rdf:datatype="xsd:string">CCNE2 =&gt; kaof(CDK2)</bp:displayName>
 <bp:left rdf:resource="CCNE2"/>
 <bp:right rdf:resource="kaof(CDK2)"/>
</bp:BiochemicalReaction>

<bp:BiochemicalReaction rdf:about="98374">
 <bp:displayName rdf:datatype="xsd:string">gtpof(RAC1) -&gt; taof(STAT3)</bp:displayName>
 <bp:left rdf:resource="gtpof(RAC1)"/>
 <bp:right rdf:resource="taof(STAT3)"/>
</bp:BiochemicalReaction>

<bp:BiochemicalReaction rdf:about="98373">
 <bp:displayName rdf:datatype="xsd:string">taof(HIF1A) =&gt; exp(VEGFA)</bp:displayName>
 <bp:left rdf:resource="taof(HIF1A)"/>
 <bp:right rdf:resource="exp(VEGFA)"/>
</bp:BiochemicalReaction>

<bp:BiochemicalReaction rdf:about="98376">
 <bp:displayName rdf:datatype="xsd:string">HOXA5 -&gt; cell proliferation</bp:displayName>
 <bp:left rdf:resource="HOXA5"/>
 <bp:right rdf:resource="cell proliferation"/>
</bp:BiochemicalReaction>

<bp:BiochemicalReaction rdf:about="98375">
 <bp:displayName rdf:datatype="xsd:string">catof(ADAM17) -&gt; sec(Hbegf)</bp:displayName>
 <bp:left rdf:resource="catof(ADAM17)"/>
 <bp:right rdf:resource="sec(Hbegf)"/>
</bp:BiochemicalReaction>

<bp:BiochemicalReaction rdf:about="98370">
 <bp:displayName rdf:datatype="xsd:string">PDGFRB:PLAUR =&gt; kaof(PDGFRB)</bp:displayName>
 <bp:left rdf:resource="PDGFRB:PLAUR"/>
 <bp:right rdf:resource="kaof(PDGFRB)"/>
</bp:BiochemicalReaction>

<bp:MolecularInteraction rdf:about="98371">
 <bp:displayName rdf:datatype="xsd:string">exp(PER3) -pos- PER3</bp:displayName>
 <bp:participant rdf:resource="exp(PER3)"/>
 <bp:participant rdf:resource="PER3"/>
</bp:MolecularInteraction>

<bp:BiochemicalReaction rdf:about="98372">
 <bp:displayName rdf:datatype="xsd:string">taof(RORA) -&gt; exp(CDKN1A)</bp:displayName>
 <bp:left rdf:resource="taof(RORA)"/>
 <bp:right rdf:resource="exp(CDKN1A)"/>
</bp:BiochemicalReaction>

<bp:UnificationXref rdf:about="urn:selventa:UnificationXref:Genstruct:taof(Notch Family Hs)">
 <bp:db rdf:datatype="xsd:string">Genstruct</bp:db>
 <bp:id rdf:datatype="xsd:string">GS3237124</bp:id>
</bp:UnificationXref>

<bp:UnificationXref rdf:about="urn:selventa:UnificationXref:Genstruct:EGFR:ADRB1">
 <bp:db rdf:datatype="xsd:string">Genstruct</bp:db>
 <bp:id rdf:datatype="xsd:string">GS7643605</bp:id>
</bp:UnificationXref>

<bp:PhysicalEntity rdf:about="calcineurin complex Hs">
 <bp:xref rdf:resource="urn:selventa:UnificationXref:Genstruct:calcineurin complex Hs"/>
 <bp:displayName rdf:datatype="xsd:string">calcineurin complex Hs</bp:displayName>
</bp:PhysicalEntity>

<bp:UnificationXref rdf:about="urn:miriam:entrez:gene:5424:GS1327166">
 <bp:db rdf:datatype="xsd:string">Entrez Gene</bp:db>
 <bp:id rdf:datatype="xsd:string">5424</bp:id>
</bp:UnificationXref>

<bp:UnificationXref rdf:about="urn:miriam:entrez:gene:2617:GS4422154">
 <bp:db rdf:datatype="xsd:string">Entrez Gene</bp:db>
 <bp:id rdf:datatype="xsd:string">2617</bp:id>
</bp:UnificationXref>

<bp:UnificationXref rdf:about="urn:selventa:UnificationXref:Genstruct:CRY2:TIMELESS">
 <bp:db rdf:datatype="xsd:string">Genstruct</bp:db>
 <bp:id rdf:datatype="xsd:string">GS6420333</bp:id>
</bp:UnificationXref>

<bp:UnificationXref rdf:about="urn:selventa:UnificationXref:Genstruct:exp(ITGB3)">
 <bp:db rdf:datatype="xsd:string">Genstruct</bp:db>
 <bp:id rdf:datatype="xsd:string">GS1360170</bp:id>
</bp:UnificationXref>

<bp:UnificationXref rdf:about="urn:miriam:uniprot:O43148:GS3235410">
 <bp:db rdf:datatype="xsd:string">UniProt</bp:db>
 <bp:id rdf:datatype="xsd:string">O43148</bp:id>
</bp:UnificationXref>

<bp:UnificationXref rdf:about="urn:selventa:UnificationXref:Genstruct:PCNA">
 <bp:db rdf:datatype="xsd:string">Genstruct</bp:db>
 <bp:id rdf:datatype="xsd:string">GS1375522</bp:id>
</bp:UnificationXref>

<bp:PhysicalEntity rdf:about="ROCK1">
 <bp:xref rdf:resource="urn:selventa:UnificationXref:Genstruct:ROCK1"/>
 <bp:displayName rdf:datatype="xsd:string">ROCK1</bp:displayName>
</bp:PhysicalEntity>

<bp:PhysicalEntity rdf:about="G2 phase of mitotic cell cycle">
 <bp:xref rdf:resource="urn:selventa:UnificationXref:Genstruct:G2 phase of mitotic cell cycle"/>
 <bp:displayName rdf:datatype="xsd:string">G2 phase of mitotic cell cycle</bp:displayName>
</bp:PhysicalEntity>

<bp:UnificationXref rdf:about="urn:selventa:UnificationXref:Genstruct:EGFR:ERBB2">
 <bp:db rdf:datatype="xsd:string">Genstruct</bp:db>
 <bp:id rdf:datatype="xsd:string">GS3204424</bp:id>
</bp:UnificationXref>

<bp:UnificationXref rdf:about="urn:selventa:UnificationXref:Genstruct:TGFB1">
 <bp:db rdf:datatype="xsd:string">Genstruct</bp:db>
 <bp:id rdf:datatype="xsd:string">GS1421306</bp:id>
</bp:UnificationXref>

<bp:UnificationXref rdf:about="urn:selventa:UnificationXref:Genstruct:TGFB2">
 <bp:db rdf:datatype="xsd:string">Genstruct</bp:db>
 <bp:id rdf:datatype="xsd:string">GS1421322</bp:id>
</bp:UnificationXref>

<bp:UnificationXref rdf:about="urn:selventa:UnificationXref:Genstruct:TGFB3">
 <bp:db rdf:datatype="xsd:string">Genstruct</bp:db>
 <bp:id rdf:datatype="xsd:string">GS1421330</bp:id>
</bp:UnificationXref>

<bp:UnificationXref rdf:about="urn:selventa:UnificationXref:Genstruct:EGFR:ERBB3">
 <bp:db rdf:datatype="xsd:string">Genstruct</bp:db>
 <bp:id rdf:datatype="xsd:string">GS6305702</bp:id>
</bp:UnificationXref>

<bp:PhysicalEntity rdf:about="taof(HOXA9)">
 <bp:xref rdf:resource="urn:selventa:UnificationXref:Genstruct:taof(HOXA9)"/>
 <bp:xref rdf:resource="urn:miriam:uniprot:P31269:GS3400057"/>
 <bp:xref rdf:resource="urn:miriam:entrez:gene:3205:GS3400057"/>
 <bp:displayName rdf:datatype="xsd:string">taof(HOXA9)</bp:displayName>
</bp:PhysicalEntity>

<bp:PhysicalEntity rdf:about="exp(IHH)">
 <bp:xref rdf:resource="urn:miriam:entrez:gene:3549:GS1356526"/>
 <bp:xref rdf:resource="urn:miriam:uniprot:Q14623:GS1356526"/>
 <bp:xref rdf:resource="urn:selventa:UnificationXref:Genstruct:exp(IHH)"/>
 <bp:displayName rdf:datatype="xsd:string">exp(IHH)</bp:displayName>
</bp:PhysicalEntity>

<bp:UnificationXref rdf:about="urn:selventa:UnificationXref:Genstruct:CDC16">
 <bp:db rdf:datatype="xsd:string">Genstruct</bp:db>
 <bp:id rdf:datatype="xsd:string">GS1440436</bp:id>
</bp:UnificationXref>

<bp:PhysicalEntity rdf:about="ERBB4">
 <bp:xref rdf:resource="urn:selventa:UnificationXref:Genstruct:ERBB4"/>
 <bp:displayName rdf:datatype="xsd:string">ERBB4</bp:displayName>
</bp:PhysicalEntity>

<bp:PhysicalEntity rdf:about="ERBB3">
 <bp:xref rdf:resource="urn:selventa:UnificationXref:Genstruct:ERBB3"/>
 <bp:displayName rdf:datatype="xsd:string">ERBB3</bp:displayName>
</bp:PhysicalEntity>

<bp:PhysicalEntity rdf:about="ERBB2">
 <bp:xref rdf:resource="urn:selventa:UnificationXref:Genstruct:ERBB2"/>
 <bp:displayName rdf:datatype="xsd:string">ERBB2</bp:displayName>
</bp:PhysicalEntity>

<bp:PhysicalEntity rdf:about="kaof(RPS6KB1)">
 <bp:xref rdf:resource="urn:miriam:entrez:gene:6198:GS3243677"/>
 <bp:xref rdf:resource="urn:selventa:UnificationXref:Genstruct:kaof(RPS6KB1)"/>
 <bp:xref rdf:resource="urn:miriam:uniprot:P23443:GS3243677"/>
 <bp:displayName rdf:datatype="xsd:string">kaof(RPS6KB1)</bp:displayName>
</bp:PhysicalEntity>

<bp:UnificationXref rdf:about="urn:selventa:UnificationXref:Genstruct:NPPA">
 <bp:db rdf:datatype="xsd:string">Genstruct</bp:db>
 <bp:id rdf:datatype="xsd:string">GS1373245</bp:id>
</bp:UnificationXref>

<bp:UnificationXref rdf:about="urn:miriam:uniprot:Q09472:GS3223373">
 <bp:db rdf:datatype="xsd:string">UniProt</bp:db>
 <bp:id rdf:datatype="xsd:string">Q09472</bp:id>
</bp:UnificationXref>

<bp:UnificationXref rdf:about="urn:miriam:entrez:gene:1594:GS3236745">
 <bp:db rdf:datatype="xsd:string">Entrez Gene</bp:db>
 <bp:id rdf:datatype="xsd:string">1594</bp:id>
</bp:UnificationXref>

<bp:UnificationXref rdf:about="urn:miriam:entrez:gene:8731:GS3235410">
 <bp:db rdf:datatype="xsd:string">Entrez Gene</bp:db>
 <bp:id rdf:datatype="xsd:string">8731</bp:id>
</bp:UnificationXref>

<bp:UnificationXref rdf:about="urn:miriam:uniprot:P28340:GS1327166">
 <bp:db rdf:datatype="xsd:string">UniProt</bp:db>
 <bp:id rdf:datatype="xsd:string">P28340</bp:id>
</bp:UnificationXref>

<bp:UnificationXref rdf:about="urn:selventa:UnificationXref:Genstruct:CDC27">
 <bp:db rdf:datatype="xsd:string">Genstruct</bp:db>
 <bp:id rdf:datatype="xsd:string">GS1327347</bp:id>
</bp:UnificationXref>

<bp:PhysicalEntity rdf:about="taof(AP-1 complex Hs)">
 <bp:xref rdf:resource="urn:selventa:UnificationXref:Genstruct:taof(AP-1 complex Hs)"/>
 <bp:displayName rdf:datatype="xsd:string">taof(AP-1 complex Hs)</bp:displayName>
</bp:PhysicalEntity>

<bp:UnificationXref rdf:about="urn:selventa:UnificationXref:Genstruct:CDC23">
 <bp:db rdf:datatype="xsd:string">Genstruct</bp:db>
 <bp:id rdf:datatype="xsd:string">GS1436405</bp:id>
</bp:UnificationXref>

<bp:UnificationXref rdf:about="urn:selventa:UnificationXref:Genstruct:taof(NFATC1)">
 <bp:db rdf:datatype="xsd:string">Genstruct</bp:db>
 <bp:id rdf:datatype="xsd:string">GS3265444</bp:id>
</bp:UnificationXref>

<bp:UnificationXref rdf:about="urn:selventa:UnificationXref:Genstruct:CDC20">
 <bp:db rdf:datatype="xsd:string">Genstruct</bp:db>
 <bp:id rdf:datatype="xsd:string">GS1327303</bp:id>
</bp:UnificationXref>

<bp:UnificationXref rdf:about="urn:miriam:uniprot:P20393:GS1447071">
 <bp:db rdf:datatype="xsd:string">UniProt</bp:db>
 <bp:id rdf:datatype="xsd:string">P20393</bp:id>
</bp:UnificationXref>

<bp:UnificationXref rdf:about="urn:miriam:entrez:gene:1019:GS3223277">
 <bp:db rdf:datatype="xsd:string">Entrez Gene</bp:db>
 <bp:id rdf:datatype="xsd:string">1019</bp:id>
</bp:UnificationXref>

<bp:PhysicalEntity rdf:about="gtpof(KRAS)">
 <bp:xref rdf:resource="urn:miriam:uniprot:P01116:GS3474213"/>
 <bp:xref rdf:resource="urn:miriam:entrez:gene:3845:GS3474213"/>
 <bp:xref rdf:resource="urn:selventa:UnificationXref:Genstruct:gtpof(KRAS)"/>
 <bp:displayName rdf:datatype="xsd:string">gtpof(KRAS)</bp:displayName>
</bp:PhysicalEntity>

<bp:PhysicalEntity rdf:about="HRAS mutated at G12V">
 <bp:displayName rdf:datatype="xsd:string">HRAS mutated at G12V</bp:displayName>
</bp:PhysicalEntity>

<bp:UnificationXref rdf:about="urn:miriam:uniprot:P08588:GS3323747">
 <bp:db rdf:datatype="xsd:string">UniProt</bp:db>
 <bp:id rdf:datatype="xsd:string">P08588</bp:id>
</bp:UnificationXref>

<bp:UnificationXref rdf:about="urn:selventa:UnificationXref:Genstruct:kaof(ATM)">
 <bp:db rdf:datatype="xsd:string">Genstruct</bp:db>
 <bp:id rdf:datatype="xsd:string">GS3234210</bp:id>
</bp:UnificationXref>

<bp:PhysicalEntity rdf:about="ERK Family Hs">
 <bp:xref rdf:resource="urn:selventa:UnificationXref:Genstruct:ERK Family Hs"/>
 <bp:displayName rdf:datatype="xsd:string">ERK Family Hs</bp:displayName>
</bp:PhysicalEntity>

<bp:UnificationXref rdf:about="urn:miriam:entrez:gene:7015:GS4351450">
 <bp:db rdf:datatype="xsd:string">Entrez Gene</bp:db>
 <bp:id rdf:datatype="xsd:string">7015</bp:id>
</bp:UnificationXref>

<bp:UnificationXref rdf:about="urn:selventa:UnificationXref:Genstruct:DUOX1">
 <bp:db rdf:datatype="xsd:string">Genstruct</bp:db>
 <bp:id rdf:datatype="xsd:string">GS1673740</bp:id>
</bp:UnificationXref>

<bp:PhysicalEntity rdf:about="RB1 P@S788">
 <bp:displayName rdf:datatype="xsd:string">RB1 P@S788</bp:displayName>
</bp:PhysicalEntity>

<bp:UnificationXref rdf:about="urn:miriam:entrez:gene:1647:GS1335523">
 <bp:db rdf:datatype="xsd:string">Entrez Gene</bp:db>
 <bp:id rdf:datatype="xsd:string">1647</bp:id>
</bp:UnificationXref>

<bp:UnificationXref rdf:about="urn:selventa:UnificationXref:Genstruct:GRPR">
 <bp:db rdf:datatype="xsd:string">Genstruct</bp:db>
 <bp:id rdf:datatype="xsd:string">GS1351307</bp:id>
</bp:UnificationXref>

<bp:UnificationXref rdf:about="urn:selventa:UnificationXref:Genstruct:NOTCH3">
 <bp:db rdf:datatype="xsd:string">Genstruct</bp:db>
 <bp:id rdf:datatype="xsd:string">GS1373113</bp:id>
</bp:UnificationXref>

<bp:UnificationXref rdf:about="urn:selventa:UnificationXref:Genstruct:mitotic spindle checkpoint">
 <bp:db rdf:datatype="xsd:string">Genstruct</bp:db>
 <bp:id rdf:datatype="xsd:string">GS22250</bp:id>
</bp:UnificationXref>

<bp:UnificationXref rdf:about="urn:selventa:UnificationXref:Genstruct:gtpof(Ras family Hs)">
 <bp:db rdf:datatype="xsd:string">Genstruct</bp:db>
 <bp:id rdf:datatype="xsd:string">GS3224264</bp:id>
</bp:UnificationXref>

<bp:PhysicalEntity rdf:about="RB1 P@S780">
 <bp:displayName rdf:datatype="xsd:string">RB1 P@S780</bp:displayName>
</bp:PhysicalEntity>

<bp:PhysicalEntity rdf:about="taof(HOXA5)">
 <bp:xref rdf:resource="urn:selventa:UnificationXref:Genstruct:taof(HOXA5)"/>
 <bp:xref rdf:resource="urn:miriam:uniprot:P20719:GS3235643"/>
 <bp:xref rdf:resource="urn:miriam:entrez:gene:3202:GS3235643"/>
 <bp:displayName rdf:datatype="xsd:string">taof(HOXA5)</bp:displayName>
</bp:PhysicalEntity>

<bp:UnificationXref rdf:about="urn:selventa:UnificationXref:Genstruct:exp(ARNTL)">
 <bp:db rdf:datatype="xsd:string">Genstruct</bp:db>
 <bp:id rdf:datatype="xsd:string">GS1321167</bp:id>
</bp:UnificationXref>

<bp:UnificationXref rdf:about="urn:miriam:entrez:gene:5328:GS3324175">
 <bp:db rdf:datatype="xsd:string">Entrez Gene</bp:db>
 <bp:id rdf:datatype="xsd:string">5328</bp:id>
</bp:UnificationXref>

<bp:UnificationXref rdf:about="urn:selventa:UnificationXref:Genstruct:TERT">
 <bp:db rdf:datatype="xsd:string">Genstruct</bp:db>
 <bp:id rdf:datatype="xsd:string">GS1421072</bp:id>
</bp:UnificationXref>

<bp:UnificationXref rdf:about="urn:miriam:entrez:gene:1017:GS3223123">
 <bp:db rdf:datatype="xsd:string">Entrez Gene</bp:db>
 <bp:id rdf:datatype="xsd:string">1017</bp:id>
</bp:UnificationXref>

<bp:PhysicalEntity rdf:about="RB1 P@S795">
 <bp:displayName rdf:datatype="xsd:string">RB1 P@S795</bp:displayName>
</bp:PhysicalEntity>

<bp:PhysicalEntity rdf:about="exp(HES1)">
 <bp:xref rdf:resource="urn:miriam:entrez:gene:8209:GS1354717"/>
 <bp:xref rdf:resource="urn:miriam:entrez:gene:3280:GS1354717"/>
 <bp:xref rdf:resource="urn:miriam:uniprot:P30042:GS1354717"/>
 <bp:xref rdf:resource="urn:miriam:uniprot:Q14469:GS1354717"/>
 <bp:xref rdf:resource="urn:selventa:UnificationXref:Genstruct:exp(HES1)"/>
 <bp:displayName rdf:datatype="xsd:string">exp(HES1)</bp:displayName>
</bp:PhysicalEntity>

<bp:PhysicalEntity rdf:about="catof(MMP9)">
 <bp:xref rdf:resource="urn:miriam:uniprot:P14780:GS3334222"/>
 <bp:xref rdf:resource="urn:miriam:entrez:gene:4318:GS3334222"/>
 <bp:xref rdf:resource="urn:selventa:UnificationXref:Genstruct:catof(MMP9)"/>
 <bp:displayName rdf:datatype="xsd:string">catof(MMP9)</bp:displayName>
</bp:PhysicalEntity>

<bp:UnificationXref rdf:about="urn:miriam:entrez:gene:2737:GS5023602">
 <bp:db rdf:datatype="xsd:string">Entrez Gene</bp:db>
 <bp:id rdf:datatype="xsd:string">2737</bp:id>
</bp:UnificationXref>

<bp:UnificationXref rdf:about="urn:miriam:uniprot:P51532:GS3357412">
 <bp:db rdf:datatype="xsd:string">UniProt</bp:db>
 <bp:id rdf:datatype="xsd:string">P51532</bp:id>
</bp:UnificationXref>

<bp:UnificationXref rdf:about="urn:selventa:UnificationXref:Genstruct:CRY1:TIMELESS">
 <bp:db rdf:datatype="xsd:string">Genstruct</bp:db>
 <bp:id rdf:datatype="xsd:string">GS6420336</bp:id>
</bp:UnificationXref>

<bp:PhysicalEntity rdf:about="RASSF1">
 <bp:xref rdf:resource="urn:selventa:UnificationXref:Genstruct:RASSF1"/>
 <bp:displayName rdf:datatype="xsd:string">RASSF1</bp:displayName>
</bp:PhysicalEntity>

<bp:UnificationXref rdf:about="urn:selventa:UnificationXref:Genstruct:catof(MMP family Hs)">
 <bp:db rdf:datatype="xsd:string">Genstruct</bp:db>
 <bp:id rdf:datatype="xsd:string">GS3354271</bp:id>
</bp:UnificationXref>

<bp:PhysicalEntity rdf:about="ZAK">
 <bp:xref rdf:resource="urn:selventa:UnificationXref:Genstruct:ZAK"/>
 <bp:displayName rdf:datatype="xsd:string">ZAK</bp:displayName>
</bp:PhysicalEntity>

<bp:UnificationXref rdf:about="urn:selventa:UnificationXref:Genstruct:exp(SHH)">
 <bp:db rdf:datatype="xsd:string">Genstruct</bp:db>
 <bp:id rdf:datatype="xsd:string">GS1413214</bp:id>
</bp:UnificationXref>

<bp:UnificationXref rdf:about="urn:miriam:entrez:gene:2324:GS3353141">
 <bp:db rdf:datatype="xsd:string">Entrez Gene</bp:db>
 <bp:id rdf:datatype="xsd:string">2324</bp:id>
</bp:UnificationXref>

<bp:PhysicalEntity rdf:about="JAG2">
 <bp:xref rdf:resource="urn:selventa:UnificationXref:Genstruct:JAG2"/>
 <bp:displayName rdf:datatype="xsd:string">JAG2</bp:displayName>
</bp:PhysicalEntity>

<bp:UnificationXref rdf:about="urn:miriam:entrez:gene:6714:GS3223046">
 <bp:db rdf:datatype="xsd:string">Entrez Gene</bp:db>
 <bp:id rdf:datatype="xsd:string">6714</bp:id>
</bp:UnificationXref>

<bp:PhysicalEntity rdf:about="DLK1">
 <bp:xref rdf:resource="urn:selventa:UnificationXref:Genstruct:DLK1"/>
 <bp:displayName rdf:datatype="xsd:string">DLK1</bp:displayName>
</bp:PhysicalEntity>

<bp:PhysicalEntity rdf:about="JAG1">
 <bp:xref rdf:resource="urn:selventa:UnificationXref:Genstruct:JAG1"/>
 <bp:displayName rdf:datatype="xsd:string">JAG1</bp:displayName>
</bp:PhysicalEntity>

<bp:UnificationXref rdf:about="urn:selventa:UnificationXref:Genstruct:kaof(CDC2)">
 <bp:db rdf:datatype="xsd:string">Genstruct</bp:db>
 <bp:id rdf:datatype="xsd:string">GS3226100</bp:id>
</bp:UnificationXref>

<bp:UnificationXref rdf:about="urn:selventa:UnificationXref:Genstruct:exp(HHIP)">
 <bp:db rdf:datatype="xsd:string">Genstruct</bp:db>
 <bp:id rdf:datatype="xsd:string">GS1752406</bp:id>
</bp:UnificationXref>

<bp:PhysicalEntity rdf:about="IRS2">
 <bp:xref rdf:resource="urn:selventa:UnificationXref:Genstruct:IRS2"/>
 <bp:displayName rdf:datatype="xsd:string">IRS2</bp:displayName>
</bp:PhysicalEntity>

<bp:PhysicalEntity rdf:about="RBL2">
 <bp:xref rdf:resource="urn:selventa:UnificationXref:Genstruct:RBL2"/>
 <bp:displayName rdf:datatype="xsd:string">RBL2</bp:displayName>
</bp:PhysicalEntity>

<bp:UnificationXref rdf:about="urn:selventa:UnificationXref:Genstruct:catof(ERBB3)">
 <bp:db rdf:datatype="xsd:string">Genstruct</bp:db>
 <bp:id rdf:datatype="xsd:string">GS3231675</bp:id>
</bp:UnificationXref>

<bp:UnificationXref rdf:about="urn:miriam:uniprot:P20248:GS1326126">
 <bp:db rdf:datatype="xsd:string">UniProt</bp:db>
 <bp:id rdf:datatype="xsd:string">P20248</bp:id>
</bp:UnificationXref>

<bp:PhysicalEntity rdf:about="RBL1">
 <bp:xref rdf:resource="urn:selventa:UnificationXref:Genstruct:RBL1"/>
 <bp:displayName rdf:datatype="xsd:string">RBL1</bp:displayName>
</bp:PhysicalEntity>

<bp:UnificationXref rdf:about="urn:selventa:UnificationXref:Genstruct:kaof(AMP kinase Family Hs)">
 <bp:db rdf:datatype="xsd:string">Genstruct</bp:db>
 <bp:id rdf:datatype="xsd:string">GS3377147</bp:id>
</bp:UnificationXref>

<bp:PhysicalEntity rdf:about="exp(CDKN2A)">
 <bp:xref rdf:resource="urn:miriam:uniprot:P42771:GS1327650"/>
 <bp:xref rdf:resource="urn:selventa:UnificationXref:Genstruct:exp(CDKN2A)"/>
 <bp:xref rdf:resource="urn:miriam:entrez:gene:1029:GS1327650"/>
 <bp:xref rdf:resource="urn:miriam:uniprot:Q8N726:GS1327650"/>
 <bp:displayName rdf:datatype="xsd:string">exp(CDKN2A)</bp:displayName>
</bp:PhysicalEntity>

<bp:PhysicalEntity rdf:about="WEE1">
 <bp:xref rdf:resource="urn:selventa:UnificationXref:Genstruct:WEE1"/>
 <bp:displayName rdf:datatype="xsd:string">WEE1</bp:displayName>
</bp:PhysicalEntity>

<bp:PhysicalEntity rdf:about="kaof(AURKA)">
 <bp:xref rdf:resource="urn:miriam:uniprot:O14965:GS3356023"/>
 <bp:xref rdf:resource="urn:miriam:entrez:gene:6790:GS3356023"/>
 <bp:xref rdf:resource="urn:selventa:UnificationXref:Genstruct:kaof(AURKA)"/>
 <bp:displayName rdf:datatype="xsd:string">kaof(AURKA)</bp:displayName>
</bp:PhysicalEntity>

<bp:PhysicalEntity rdf:about="taof(E2F5)">
 <bp:xref rdf:resource="urn:miriam:uniprot:Q15329:GS3356163"/>
 <bp:xref rdf:resource="urn:miriam:entrez:gene:1875:GS3356163"/>
 <bp:xref rdf:resource="urn:selventa:UnificationXref:Genstruct:taof(E2F5)"/>
 <bp:displayName rdf:datatype="xsd:string">taof(E2F5)</bp:displayName>
</bp:PhysicalEntity>

<bp:UnificationXref rdf:about="urn:miriam:uniprot:P00749:GS3324175">
 <bp:db rdf:datatype="xsd:string">UniProt</bp:db>
 <bp:id rdf:datatype="xsd:string">P00749</bp:id>
</bp:UnificationXref>

<bp:PhysicalEntity rdf:about="exp(CDKN2B)">
 <bp:xref rdf:resource="urn:selventa:UnificationXref:Genstruct:exp(CDKN2B)"/>
 <bp:xref rdf:resource="urn:miriam:entrez:gene:1030:GS1327662"/>
 <bp:xref rdf:resource="urn:miriam:uniprot:P42772:GS1327662"/>
 <bp:displayName rdf:datatype="xsd:string">exp(CDKN2B)</bp:displayName>
</bp:PhysicalEntity>

<bp:UnificationXref rdf:about="urn:miriam:entrez:gene:3205:GS3400057">
 <bp:db rdf:datatype="xsd:string">Entrez Gene</bp:db>
 <bp:id rdf:datatype="xsd:string">3205</bp:id>
</bp:UnificationXref>

<bp:UnificationXref rdf:about="urn:miriam:uniprot:P30281:GS1326156">
 <bp:db rdf:datatype="xsd:string">UniProt</bp:db>
 <bp:id rdf:datatype="xsd:string">P30281</bp:id>
</bp:UnificationXref>

<bp:UnificationXref rdf:about="urn:miriam:entrez:gene:545:GS3235756">
 <bp:db rdf:datatype="xsd:string">Entrez Gene</bp:db>
 <bp:id rdf:datatype="xsd:string">545</bp:id>
</bp:UnificationXref>

<bp:UnificationXref rdf:about="urn:selventa:UnificationXref:Genstruct:FZR1">
 <bp:db rdf:datatype="xsd:string">Genstruct</bp:db>
 <bp:id rdf:datatype="xsd:string">GS1665013</bp:id>
</bp:UnificationXref>

<bp:PhysicalEntity rdf:about="exp(CDKN2C)">
 <bp:xref rdf:resource="urn:selventa:UnificationXref:Genstruct:exp(CDKN2C)"/>
 <bp:xref rdf:resource="urn:miriam:uniprot:P42773:GS1327672"/>
 <bp:xref rdf:resource="urn:miriam:entrez:gene:1031:GS1327672"/>
 <bp:displayName rdf:datatype="xsd:string">exp(CDKN2C)</bp:displayName>
</bp:PhysicalEntity>

<bp:PhysicalEntity rdf:about="kaof(TYK2)">
 <bp:xref rdf:resource="urn:selventa:UnificationXref:Genstruct:kaof(TYK2)"/>
 <bp:xref rdf:resource="urn:miriam:entrez:gene:7297:GS3252331"/>
 <bp:xref rdf:resource="urn:miriam:uniprot:P29597:GS3252331"/>
 <bp:displayName rdf:datatype="xsd:string">kaof(TYK2)</bp:displayName>
</bp:PhysicalEntity>

<bp:UnificationXref rdf:about="urn:miriam:entrez:gene:983:GS3226100">
 <bp:db rdf:datatype="xsd:string">Entrez Gene</bp:db>
 <bp:id rdf:datatype="xsd:string">983</bp:id>
</bp:UnificationXref>

<bp:PhysicalEntity rdf:about="catof(HDAC Family Hs)">
 <bp:xref rdf:resource="urn:selventa:UnificationXref:Genstruct:catof(HDAC Family Hs)"/>
 <bp:displayName rdf:datatype="xsd:string">catof(HDAC Family Hs)</bp:displayName>
</bp:PhysicalEntity>

<bp:UnificationXref rdf:about="urn:miriam:uniprot:P32241:GS4460051">
 <bp:db rdf:datatype="xsd:string">UniProt</bp:db>
 <bp:id rdf:datatype="xsd:string">P32241</bp:id>
</bp:UnificationXref>

<bp:UnificationXref rdf:about="urn:miriam:uniprot:P10070:GS3340044">
 <bp:db rdf:datatype="xsd:string">UniProt</bp:db>
 <bp:id rdf:datatype="xsd:string">P10070</bp:id>
</bp:UnificationXref>

<bp:PhysicalEntity rdf:about="taof(E2F2)">
 <bp:xref rdf:resource="urn:miriam:uniprot:Q14209:GS3231245"/>
 <bp:xref rdf:resource="urn:selventa:UnificationXref:Genstruct:taof(E2F2)"/>
 <bp:xref rdf:resource="urn:miriam:entrez:gene:1870:GS3231245"/>
 <bp:displayName rdf:datatype="xsd:string">taof(E2F2)</bp:displayName>
</bp:PhysicalEntity>

<bp:PhysicalEntity rdf:about="paof(PTPN1)">
 <bp:xref rdf:resource="urn:selventa:UnificationXref:Genstruct:paof(PTPN1)"/>
 <bp:xref rdf:resource="urn:miriam:entrez:gene:5770:GS3242540"/>
 <bp:xref rdf:resource="urn:miriam:uniprot:P18031:GS3242540"/>
 <bp:displayName rdf:datatype="xsd:string">paof(PTPN1)</bp:displayName>
</bp:PhysicalEntity>

<bp:UnificationXref rdf:about="urn:miriam:uniprot:P35968:GS1361302">
 <bp:db rdf:datatype="xsd:string">UniProt</bp:db>
 <bp:id rdf:datatype="xsd:string">P35968</bp:id>
</bp:UnificationXref>

<bp:UnificationXref rdf:about="urn:miriam:uniprot:A8MT69:GS3510611">
 <bp:db rdf:datatype="xsd:string">UniProt</bp:db>
 <bp:id rdf:datatype="xsd:string">A8MT69</bp:id>
</bp:UnificationXref>

<bp:PhysicalEntity rdf:about="SGK1">
 <bp:xref rdf:resource="urn:selventa:UnificationXref:Genstruct:SGK1"/>
 <bp:displayName rdf:datatype="xsd:string">SGK1</bp:displayName>
</bp:PhysicalEntity>

<bp:UnificationXref rdf:about="urn:selventa:UnificationXref:Genstruct:G1/S transition of mitotic cell cycle">
 <bp:db rdf:datatype="xsd:string">Genstruct</bp:db>
 <bp:id rdf:datatype="xsd:string">GS22370</bp:id>
</bp:UnificationXref>

<bp:UnificationXref rdf:about="urn:selventa:UnificationXref:Genstruct:taof(NR4A1)">
 <bp:db rdf:datatype="xsd:string">Genstruct</bp:db>
 <bp:id rdf:datatype="xsd:string">GS3240403</bp:id>
</bp:UnificationXref>

<bp:UnificationXref rdf:about="urn:miriam:uniprot:P50613:GS3353541">
 <bp:db rdf:datatype="xsd:string">UniProt</bp:db>
 <bp:id rdf:datatype="xsd:string">P50613</bp:id>
</bp:UnificationXref>

<bp:PhysicalEntity rdf:about="RB1">
 <bp:xref rdf:resource="urn:selventa:UnificationXref:Genstruct:RB1"/>
 <bp:displayName rdf:datatype="xsd:string">RB1</bp:displayName>
</bp:PhysicalEntity>

<bp:PhysicalEntity rdf:about="MYC P@S62">
 <bp:displayName rdf:datatype="xsd:string">MYC P@S62</bp:displayName>
</bp:PhysicalEntity>

<bp:PhysicalEntity rdf:about="taof(E2F1)">
 <bp:xref rdf:resource="urn:miriam:uniprot:Q01094:GS3231011"/>
 <bp:xref rdf:resource="urn:selventa:UnificationXref:Genstruct:taof(E2F1)"/>
 <bp:xref rdf:resource="urn:miriam:uniprot:P10745:GS3231011"/>
 <bp:xref rdf:resource="urn:miriam:entrez:gene:1869:GS3231011"/>
 <bp:displayName rdf:datatype="xsd:string">taof(E2F1)</bp:displayName>
</bp:PhysicalEntity>

<bp:PhysicalEntity rdf:about="ADRB1">
 <bp:xref rdf:resource="urn:selventa:UnificationXref:Genstruct:ADRB1"/>
 <bp:displayName rdf:datatype="xsd:string">ADRB1</bp:displayName>
</bp:PhysicalEntity>

<bp:UnificationXref rdf:about="urn:selventa:UnificationXref:Genstruct:exp(VEGFA)">
 <bp:db rdf:datatype="xsd:string">Genstruct</bp:db>
 <bp:id rdf:datatype="xsd:string">GS1425074</bp:id>
</bp:UnificationXref>

<bp:PhysicalEntity rdf:about="kaof(RAF1)">
 <bp:xref rdf:resource="urn:miriam:uniprot:P04049:GS3226332"/>
 <bp:xref rdf:resource="urn:miriam:entrez:gene:5894:GS3226332"/>
 <bp:xref rdf:resource="urn:selventa:UnificationXref:Genstruct:kaof(RAF1)"/>
 <bp:displayName rdf:datatype="xsd:string">kaof(RAF1)</bp:displayName>
</bp:PhysicalEntity>

<bp:PhysicalEntity rdf:about="CHFR">
 <bp:xref rdf:resource="urn:selventa:UnificationXref:Genstruct:CHFR"/>
 <bp:displayName rdf:datatype="xsd:string">CHFR</bp:displayName>
</bp:PhysicalEntity>

<bp:UnificationXref rdf:about="urn:selventa:UnificationXref:Genstruct:cell senescence">
 <bp:db rdf:datatype="xsd:string">Genstruct</bp:db>
 <bp:id rdf:datatype="xsd:string">GS6142340</bp:id>
</bp:UnificationXref>

<bp:UnificationXref rdf:about="urn:selventa:UnificationXref:Genstruct:taof(CTNNB1)">
 <bp:db rdf:datatype="xsd:string">Genstruct</bp:db>
 <bp:id rdf:datatype="xsd:string">GS3223741</bp:id>
</bp:UnificationXref>

<bp:PhysicalEntity rdf:about="exp(TGFA)">
 <bp:xref rdf:resource="urn:miriam:entrez:gene:7039:GS1421275"/>
 <bp:xref rdf:resource="urn:miriam:uniprot:P01135:GS1421275"/>
 <bp:xref rdf:resource="urn:selventa:UnificationXref:Genstruct:exp(TGFA)"/>
 <bp:displayName rdf:datatype="xsd:string">exp(TGFA)</bp:displayName>
</bp:PhysicalEntity>

<bp:PhysicalEntity rdf:about="taof(CEBP family Hs)">
 <bp:xref rdf:resource="urn:selventa:UnificationXref:Genstruct:taof(CEBP family Hs)"/>
 <bp:displayName rdf:datatype="xsd:string">taof(CEBP family Hs)</bp:displayName>
</bp:PhysicalEntity>

<bp:PhysicalEntity rdf:about="exp(CCNE1)">
 <bp:xref rdf:resource="urn:selventa:UnificationXref:Genstruct:exp(CCNE1)"/>
 <bp:xref rdf:resource="urn:miriam:uniprot:P24864:GS1326164"/>
 <bp:xref rdf:resource="urn:miriam:entrez:gene:898:GS1326164"/>
 <bp:displayName rdf:datatype="xsd:string">exp(CCNE1)</bp:displayName>
</bp:PhysicalEntity>

<bp:PhysicalEntity rdf:about="taof(E2F4)">
 <bp:xref rdf:resource="urn:miriam:uniprot:Q16254:GS3231007"/>
 <bp:xref rdf:resource="urn:selventa:UnificationXref:Genstruct:taof(E2F4)"/>
 <bp:xref rdf:resource="urn:miriam:entrez:gene:1874:GS3231007"/>
 <bp:displayName rdf:datatype="xsd:string">taof(E2F4)</bp:displayName>
</bp:PhysicalEntity>

<bp:PhysicalEntity rdf:about="IGF1R">
 <bp:xref rdf:resource="urn:selventa:UnificationXref:Genstruct:IGF1R"/>
 <bp:displayName rdf:datatype="xsd:string">IGF1R</bp:displayName>
</bp:PhysicalEntity>

<bp:UnificationXref rdf:about="urn:selventa:UnificationXref:Genstruct:LRP6">
 <bp:db rdf:datatype="xsd:string">Genstruct</bp:db>
 <bp:id rdf:datatype="xsd:string">GS1363636</bp:id>
</bp:UnificationXref>

<bp:UnificationXref rdf:about="urn:selventa:UnificationXref:Genstruct:exp(EIF4EBP1)">
 <bp:db rdf:datatype="xsd:string">Genstruct</bp:db>
 <bp:id rdf:datatype="xsd:string">GS1340537</bp:id>
</bp:UnificationXref>

<bp:UnificationXref rdf:about="urn:selventa:UnificationXref:Genstruct:LRP5">
 <bp:db rdf:datatype="xsd:string">Genstruct</bp:db>
 <bp:id rdf:datatype="xsd:string">GS1363644</bp:id>
</bp:UnificationXref>

<bp:PhysicalEntity rdf:about="CREB1">
 <bp:xref rdf:resource="urn:selventa:UnificationXref:Genstruct:CREB1"/>
 <bp:displayName rdf:datatype="xsd:string">CREB1</bp:displayName>
</bp:PhysicalEntity>

<bp:UnificationXref rdf:about="urn:selventa:UnificationXref:Genstruct:exp(CDC25A)">
 <bp:db rdf:datatype="xsd:string">Genstruct</bp:db>
 <bp:id rdf:datatype="xsd:string">GS1327306</bp:id>
</bp:UnificationXref>

<bp:UnificationXref rdf:about="urn:selventa:UnificationXref:Genstruct:Colforsin">
 <bp:db rdf:datatype="xsd:string">Genstruct</bp:db>
 <bp:id rdf:datatype="xsd:string">GS553612</bp:id>
</bp:UnificationXref>

<bp:PhysicalEntity rdf:about="taof(E2F3)">
 <bp:xref rdf:resource="urn:miriam:uniprot:O00716:GS3231240"/>
 <bp:xref rdf:resource="urn:miriam:entrez:gene:1871:GS3231240"/>
 <bp:xref rdf:resource="urn:selventa:UnificationXref:Genstruct:taof(E2F3)"/>
 <bp:displayName rdf:datatype="xsd:string">taof(E2F3)</bp:displayName>
</bp:PhysicalEntity>

<bp:UnificationXref rdf:about="urn:selventa:UnificationXref:Genstruct:exp(VEGFC)">
 <bp:db rdf:datatype="xsd:string">Genstruct</bp:db>
 <bp:id rdf:datatype="xsd:string">GS1425110</bp:id>
</bp:UnificationXref>

<bp:UnificationXref rdf:about="urn:miriam:entrez:gene:6778:GS3225451">
 <bp:db rdf:datatype="xsd:string">Entrez Gene</bp:db>
 <bp:id rdf:datatype="xsd:string">6778</bp:id>
</bp:UnificationXref>

<bp:PhysicalEntity rdf:about="JAK1">
 <bp:xref rdf:resource="urn:selventa:UnificationXref:Genstruct:JAK1"/>
 <bp:displayName rdf:datatype="xsd:string">JAK1</bp:displayName>
</bp:PhysicalEntity>

<bp:PhysicalEntity rdf:about="JAK2">
 <bp:xref rdf:resource="urn:selventa:UnificationXref:Genstruct:JAK2"/>
 <bp:displayName rdf:datatype="xsd:string">JAK2</bp:displayName>
</bp:PhysicalEntity>

<bp:PhysicalEntity rdf:about="JAK3">
 <bp:xref rdf:resource="urn:selventa:UnificationXref:Genstruct:JAK3"/>
 <bp:displayName rdf:datatype="xsd:string">JAK3</bp:displayName>
</bp:PhysicalEntity>

<bp:PhysicalEntity rdf:about="taof(EP300)">
 <bp:xref rdf:resource="urn:selventa:UnificationXref:Genstruct:taof(EP300)"/>
 <bp:xref rdf:resource="urn:miriam:entrez:gene:2033:GS3223373"/>
 <bp:xref rdf:resource="urn:miriam:uniprot:Q09472:GS3223373"/>
 <bp:displayName rdf:datatype="xsd:string">taof(EP300)</bp:displayName>
</bp:PhysicalEntity>

<bp:PhysicalEntity rdf:about="Calcium">
 <bp:xref rdf:resource="urn:selventa:UnificationXref:Genstruct:Calcium"/>
 <bp:displayName rdf:datatype="xsd:string">Calcium</bp:displayName>
</bp:PhysicalEntity>

<bp:PhysicalEntity rdf:about="Arachidonic acid">
 <bp:xref rdf:resource="urn:miriam:entrez:gene:240:GS65432"/>
 <bp:xref rdf:resource="urn:selventa:UnificationXref:Genstruct:Arachidonic acid"/>
 <bp:xref rdf:resource="urn:miriam:uniprot:P09917:GS65432"/>
 <bp:displayName rdf:datatype="xsd:string">Arachidonic acid</bp:displayName>
</bp:PhysicalEntity>

<bp:UnificationXref rdf:about="urn:selventa:UnificationXref:Genstruct:exp(CCND3)">
 <bp:db rdf:datatype="xsd:string">Genstruct</bp:db>
 <bp:id rdf:datatype="xsd:string">GS1326156</bp:id>
</bp:UnificationXref>

<bp:PhysicalEntity rdf:about="CDC16">
 <bp:xref rdf:resource="urn:selventa:UnificationXref:Genstruct:CDC16"/>
 <bp:displayName rdf:datatype="xsd:string">CDC16</bp:displayName>
</bp:PhysicalEntity>

<bp:UnificationXref rdf:about="urn:selventa:UnificationXref:Genstruct:PTGER4">
 <bp:db rdf:datatype="xsd:string">Genstruct</bp:db>
 <bp:id rdf:datatype="xsd:string">GS1404334</bp:id>
</bp:UnificationXref>

<bp:UnificationXref rdf:about="urn:selventa:UnificationXref:Genstruct:PTGER3">
 <bp:db rdf:datatype="xsd:string">Genstruct</bp:db>
 <bp:id rdf:datatype="xsd:string">GS1404304</bp:id>
</bp:UnificationXref>

<bp:UnificationXref rdf:about="urn:selventa:UnificationXref:Genstruct:PTGER2">
 <bp:db rdf:datatype="xsd:string">Genstruct</bp:db>
 <bp:id rdf:datatype="xsd:string">GS1404276</bp:id>
</bp:UnificationXref>

<bp:UnificationXref rdf:about="urn:selventa:UnificationXref:Genstruct:PTGER1">
 <bp:db rdf:datatype="xsd:string">Genstruct</bp:db>
 <bp:id rdf:datatype="xsd:string">GS1404270</bp:id>
</bp:UnificationXref>

<bp:PhysicalEntity rdf:about="kaof(MAP3K1)">
 <bp:xref rdf:resource="urn:miriam:uniprot:Q13233:GS3226707"/>
 <bp:xref rdf:resource="urn:miriam:entrez:gene:4214:GS3226707"/>
 <bp:xref rdf:resource="urn:selventa:UnificationXref:Genstruct:kaof(MAP3K1)"/>
 <bp:displayName rdf:datatype="xsd:string">kaof(MAP3K1)</bp:displayName>
</bp:PhysicalEntity>

<bp:UnificationXref rdf:about="urn:selventa:UnificationXref:Genstruct:cell cycle">
 <bp:db rdf:datatype="xsd:string">Genstruct</bp:db>
 <bp:id rdf:datatype="xsd:string">GS22120</bp:id>
</bp:UnificationXref>

<bp:UnificationXref rdf:about="urn:miriam:entrez:gene:4087:GS3227414">
 <bp:db rdf:datatype="xsd:string">Entrez Gene</bp:db>
 <bp:id rdf:datatype="xsd:string">4087</bp:id>
</bp:UnificationXref>

<bp:UnificationXref rdf:about="urn:selventa:UnificationXref:Genstruct:kaof(AURKA)">
 <bp:db rdf:datatype="xsd:string">Genstruct</bp:db>
 <bp:id rdf:datatype="xsd:string">GS3356023</bp:id>
</bp:UnificationXref>

<bp:PhysicalEntity rdf:about="exp(CCND2)">
 <bp:xref rdf:resource="urn:miriam:uniprot:P30279:GS1326150"/>
 <bp:xref rdf:resource="urn:miriam:entrez:gene:894:GS1326150"/>
 <bp:xref rdf:resource="urn:selventa:UnificationXref:Genstruct:exp(CCND2)"/>
 <bp:displayName rdf:datatype="xsd:string">exp(CCND2)</bp:displayName>
</bp:PhysicalEntity>

<bp:UnificationXref rdf:about="urn:miriam:entrez:gene:1958:GS3222505">
 <bp:db rdf:datatype="xsd:string">Entrez Gene</bp:db>
 <bp:id rdf:datatype="xsd:string">1958</bp:id>
</bp:UnificationXref>

<bp:BiochemicalReaction rdf:about="98295">
 <bp:displayName rdf:datatype="xsd:string">EP300 -e-&gt; taof(EP300)</bp:displayName>
 <bp:left rdf:resource="EP300"/>
 <bp:right rdf:resource="taof(EP300)"/>
</bp:BiochemicalReaction>

<bp:MolecularInteraction rdf:about="98294">
 <bp:displayName rdf:datatype="xsd:string">EIF4E:EIF3A -cc- EIF4E</bp:displayName>
 <bp:participant rdf:resource="EIF4E"/>
 <bp:participant rdf:resource="EIF4E:EIF3A"/>
</bp:MolecularInteraction>

<bp:MolecularInteraction rdf:about="98293">
 <bp:displayName rdf:datatype="xsd:string">CRY1:PER2 -cc- PER2</bp:displayName>
 <bp:participant rdf:resource="PER2"/>
 <bp:participant rdf:resource="CRY1:PER2"/>
</bp:MolecularInteraction>

<bp:BiochemicalReaction rdf:about="98292">
 <bp:displayName rdf:datatype="xsd:string">CTNNB1 P@Y -&gt; taof(CTNNB1)</bp:displayName>
 <bp:left rdf:resource="CTNNB1 P@Y"/>
 <bp:right rdf:resource="taof(CTNNB1)"/>
</bp:BiochemicalReaction>

<bp:MolecularInteraction rdf:about="98291">
 <bp:displayName rdf:datatype="xsd:string">CDC2:Anaphase Promoting Complex Family Hs -cc- Anaphase Promoting Complex Family Hs</bp:displayName>
 <bp:participant rdf:resource="Anaphase Promoting Complex Family Hs"/>
 <bp:participant rdf:resource="CDC2:Anaphase Promoting Complex Family Hs"/>
</bp:MolecularInteraction>

<bp:BiochemicalReaction rdf:about="98290">
 <bp:displayName rdf:datatype="xsd:string">TGFBR1 P@? =&gt; kaof(TGFBR1)</bp:displayName>
 <bp:left rdf:resource="TGFBR1 P@?"/>
 <bp:right rdf:resource="kaof(TGFBR1)"/>
</bp:BiochemicalReaction>

<bp:UnificationXref rdf:about="urn:selventa:UnificationXref:Genstruct:exp(CCND2)">
 <bp:db rdf:datatype="xsd:string">Genstruct</bp:db>
 <bp:id rdf:datatype="xsd:string">GS1326150</bp:id>
</bp:UnificationXref>

<bp:UnificationXref rdf:about="urn:selventa:UnificationXref:Genstruct:PTGES3">
 <bp:db rdf:datatype="xsd:string">Genstruct</bp:db>
 <bp:id rdf:datatype="xsd:string">GS1463673</bp:id>
</bp:UnificationXref>

<bp:UnificationXref rdf:about="urn:selventa:UnificationXref:Genstruct:PTGES2">
 <bp:db rdf:datatype="xsd:string">Genstruct</bp:db>
 <bp:id rdf:datatype="xsd:string">GS2124440</bp:id>
</bp:UnificationXref>

<bp:PhysicalEntity rdf:about="exp(CCND1)">
 <bp:xref rdf:resource="urn:miriam:entrez:gene:595:GS1322736"/>
 <bp:xref rdf:resource="urn:miriam:uniprot:P24385:GS1322736"/>
 <bp:xref rdf:resource="urn:selventa:UnificationXref:Genstruct:exp(CCND1)"/>
 <bp:displayName rdf:datatype="xsd:string">exp(CCND1)</bp:displayName>
</bp:PhysicalEntity>

<bp:UnificationXref rdf:about="urn:selventa:UnificationXref:Genstruct:GRP">
 <bp:db rdf:datatype="xsd:string">Genstruct</bp:db>
 <bp:id rdf:datatype="xsd:string">GS1351273</bp:id>
</bp:UnificationXref>

<bp:PhysicalEntity rdf:about="MIR34A">
 <bp:displayName rdf:datatype="xsd:string">MIR34A</bp:displayName>
</bp:PhysicalEntity>

<bp:UnificationXref rdf:about="urn:selventa:UnificationXref:Genstruct:ARNTL">
 <bp:db rdf:datatype="xsd:string">Genstruct</bp:db>
 <bp:id rdf:datatype="xsd:string">GS1321172</bp:id>
</bp:UnificationXref>

<bp:BiochemicalReaction rdf:about="98298">
 <bp:displayName rdf:datatype="xsd:string">TGFA =&gt; EGFR:EGFR</bp:displayName>
 <bp:left rdf:resource="TGFA"/>
 <bp:right rdf:resource="EGFR:EGFR"/>
</bp:BiochemicalReaction>

<bp:BiochemicalReaction rdf:about="98299">
 <bp:displayName rdf:datatype="xsd:string">kaof(PI3K Family Hs) -&gt; kaof(AKT Family Hs)</bp:displayName>
 <bp:left rdf:resource="kaof(PI3K Family Hs)"/>
 <bp:right rdf:resource="kaof(AKT Family Hs)"/>
</bp:BiochemicalReaction>

<bp:MolecularInteraction rdf:about="98296">
 <bp:displayName rdf:datatype="xsd:string">ANAPC2 -cc- Anaphase Promoting Complex Family Hs</bp:displayName>
 <bp:participant rdf:resource="ANAPC2"/>
 <bp:participant rdf:resource="Anaphase Promoting Complex Family Hs"/>
</bp:MolecularInteraction>

<bp:BiochemicalReaction rdf:about="98297">
 <bp:displayName rdf:datatype="xsd:string">RAPGEF3 -cat-&gt; catof(RAPGEF3)</bp:displayName>
 <bp:left rdf:resource="RAPGEF3"/>
 <bp:right rdf:resource="catof(RAPGEF3)"/>
</bp:BiochemicalReaction>

<bp:PhysicalEntity rdf:about="FOS:JUN">
 <bp:xref rdf:resource="urn:selventa:UnificationXref:Genstruct:FOS:JUN"/>
 <bp:displayName rdf:datatype="xsd:string">FOS:JUN</bp:displayName>
</bp:PhysicalEntity>

<bp:UnificationXref rdf:about="urn:selventa:UnificationXref:Genstruct:JAK Family Hs">
 <bp:db rdf:datatype="xsd:string">Genstruct</bp:db>
 <bp:id rdf:datatype="xsd:string">GS3162471</bp:id>
</bp:UnificationXref>

<bp:MolecularInteraction rdf:about="98280">
 <bp:displayName rdf:datatype="xsd:string">YWHAQ:WEE1 -cc- WEE1</bp:displayName>
 <bp:participant rdf:resource="WEE1"/>
 <bp:participant rdf:resource="YWHAQ:WEE1"/>
</bp:MolecularInteraction>

<bp:UnificationXref rdf:about="urn:miriam:uniprot:P35222:GS3223741">
 <bp:db rdf:datatype="xsd:string">UniProt</bp:db>
 <bp:id rdf:datatype="xsd:string">P35222</bp:id>
</bp:UnificationXref>

<bp:BiochemicalReaction rdf:about="98282">
 <bp:displayName rdf:datatype="xsd:string">HIF1A -e-&gt; taof(HIF1A)</bp:displayName>
 <bp:left rdf:resource="HIF1A"/>
 <bp:right rdf:resource="taof(HIF1A)"/>
</bp:BiochemicalReaction>

<bp:BiochemicalReaction rdf:about="98281">
 <bp:displayName rdf:datatype="xsd:string">JAK2 -cat-&gt; kaof(JAK2)</bp:displayName>
 <bp:left rdf:resource="JAK2"/>
 <bp:right rdf:resource="kaof(JAK2)"/>
</bp:BiochemicalReaction>

<bp:BiochemicalReaction rdf:about="98284">
 <bp:displayName rdf:datatype="xsd:string">taof(GLI2) -&gt; exp(PTCH1)</bp:displayName>
 <bp:left rdf:resource="taof(GLI2)"/>
 <bp:right rdf:resource="exp(PTCH1)"/>
</bp:BiochemicalReaction>

<bp:BiochemicalReaction rdf:about="98283">
 <bp:displayName rdf:datatype="xsd:string">taof(MYCN) -&gt; exp(CCNB1)</bp:displayName>
 <bp:left rdf:resource="taof(MYCN)"/>
 <bp:right rdf:resource="exp(CCNB1)"/>
</bp:BiochemicalReaction>

<bp:PhysicalEntity rdf:about="CHEK1">
 <bp:xref rdf:resource="urn:selventa:UnificationXref:Genstruct:CHEK1"/>
 <bp:displayName rdf:datatype="xsd:string">CHEK1</bp:displayName>
</bp:PhysicalEntity>

<bp:PhysicalEntity rdf:about="CHEK2">
 <bp:xref rdf:resource="urn:selventa:UnificationXref:Genstruct:CHEK2"/>
 <bp:displayName rdf:datatype="xsd:string">CHEK2</bp:displayName>
</bp:PhysicalEntity>

<bp:PhysicalEntity rdf:about="LAMB3">
 <bp:xref rdf:resource="urn:selventa:UnificationXref:Genstruct:LAMB3"/>
 <bp:displayName rdf:datatype="xsd:string">LAMB3</bp:displayName>
</bp:PhysicalEntity>

<bp:UnificationXref rdf:about="urn:miriam:entrez:gene:1026:GS1327624">
 <bp:db rdf:datatype="xsd:string">Entrez Gene</bp:db>
 <bp:id rdf:datatype="xsd:string">1026</bp:id>
</bp:UnificationXref>

<bp:PhysicalEntity rdf:about="gtpof(Ras family Hs)">
 <bp:xref rdf:resource="urn:selventa:UnificationXref:Genstruct:gtpof(Ras family Hs)"/>
 <bp:displayName rdf:datatype="xsd:string">gtpof(Ras family Hs)</bp:displayName>
</bp:PhysicalEntity>

<bp:UnificationXref rdf:about="urn:miriam:uniprot:P84996:GS3254472">
 <bp:db rdf:datatype="xsd:string">UniProt</bp:db>
 <bp:id rdf:datatype="xsd:string">P84996</bp:id>
</bp:UnificationXref>

<bp:UnificationXref rdf:about="urn:selventa:UnificationXref:Genstruct:SMAD4:SMAD3:E2F4:TFDP1:RBL1">
 <bp:db rdf:datatype="xsd:string">Genstruct</bp:db>
 <bp:id rdf:datatype="xsd:string">GS7545556</bp:id>
</bp:UnificationXref>

<bp:BiochemicalReaction rdf:about="98285">
 <bp:displayName rdf:datatype="xsd:string">taof(HOXD3) =&gt; exp(ITGA5)</bp:displayName>
 <bp:left rdf:resource="taof(HOXD3)"/>
 <bp:right rdf:resource="exp(ITGA5)"/>
</bp:BiochemicalReaction>

<bp:BiochemicalReaction rdf:about="98286">
 <bp:displayName rdf:datatype="xsd:string">MAPK14 -cat-&gt; kaof(MAPK14)</bp:displayName>
 <bp:left rdf:resource="MAPK14"/>
 <bp:right rdf:resource="kaof(MAPK14)"/>
</bp:BiochemicalReaction>

<bp:BiochemicalReaction rdf:about="98287">
 <bp:displayName rdf:datatype="xsd:string">ITGA5:ITGB1 -&gt; CAV1</bp:displayName>
 <bp:left rdf:resource="ITGA5:ITGB1"/>
 <bp:right rdf:resource="CAV1"/>
</bp:BiochemicalReaction>

<bp:MolecularInteraction rdf:about="98288">
 <bp:displayName rdf:datatype="xsd:string">TSC1:TSC2 -cc- TSC1</bp:displayName>
 <bp:participant rdf:resource="TSC1:TSC2"/>
 <bp:participant rdf:resource="TSC1"/>
</bp:MolecularInteraction>

<bp:BiochemicalReaction rdf:about="98289">
 <bp:displayName rdf:datatype="xsd:string">FGF10 =&gt; kaof(FGFR2)</bp:displayName>
 <bp:left rdf:resource="FGF10"/>
 <bp:right rdf:resource="kaof(FGFR2)"/>
</bp:BiochemicalReaction>

<bp:UnificationXref rdf:about="urn:miriam:entrez:gene:7704:GS3237061">
 <bp:db rdf:datatype="xsd:string">Entrez Gene</bp:db>
 <bp:id rdf:datatype="xsd:string">7704</bp:id>
</bp:UnificationXref>

<bp:PhysicalEntity rdf:about="catof(IRS2)">
 <bp:xref rdf:resource="urn:miriam:uniprot:Q9Y4H2:GS4634501"/>
 <bp:xref rdf:resource="urn:miriam:entrez:gene:8660:GS4634501"/>
 <bp:xref rdf:resource="urn:selventa:UnificationXref:Genstruct:catof(IRS2)"/>
 <bp:displayName rdf:datatype="xsd:string">catof(IRS2)</bp:displayName>
</bp:PhysicalEntity>

<bp:UnificationXref rdf:about="urn:selventa:UnificationXref:Genstruct:gtpof(RHOA)">
 <bp:db rdf:datatype="xsd:string">Genstruct</bp:db>
 <bp:id rdf:datatype="xsd:string">GS3332011</bp:id>
</bp:UnificationXref>

<bp:UnificationXref rdf:about="urn:miriam:entrez:gene:5731:GS3351752">
 <bp:db rdf:datatype="xsd:string">Entrez Gene</bp:db>
 <bp:id rdf:datatype="xsd:string">5731</bp:id>
</bp:UnificationXref>

<bp:BiochemicalReaction rdf:about="98273">
 <bp:displayName rdf:datatype="xsd:string">ARNTL:NPAS2 -&gt; exp(BHLHE40)</bp:displayName>
 <bp:left rdf:resource="ARNTL:NPAS2"/>
 <bp:right rdf:resource="exp(BHLHE40)"/>
</bp:BiochemicalReaction>

<bp:BiochemicalReaction rdf:about="98272">
 <bp:displayName rdf:datatype="xsd:string">response to hypoxia -&gt; taof(HIF1A)</bp:displayName>
 <bp:left rdf:resource="response to hypoxia"/>
 <bp:right rdf:resource="taof(HIF1A)"/>
</bp:BiochemicalReaction>

<bp:BiochemicalReaction rdf:about="98271">
 <bp:displayName rdf:datatype="xsd:string">kaof(AKT Family Hs) -&gt; RPS6KB1 P@ST</bp:displayName>
 <bp:left rdf:resource="kaof(AKT Family Hs)"/>
 <bp:right rdf:resource="RPS6KB1 P@ST"/>
</bp:BiochemicalReaction>

<bp:BiochemicalReaction rdf:about="98270">
 <bp:displayName rdf:datatype="xsd:string">CRY2:PER1 -| ARNTL:NPAS2</bp:displayName>
 <bp:left rdf:resource="CRY2:PER1"/>
 <bp:right rdf:resource="ARNTL:NPAS2"/>
</bp:BiochemicalReaction>

<bp:PhysicalEntity rdf:about="CDC23">
 <bp:xref rdf:resource="urn:selventa:UnificationXref:Genstruct:CDC23"/>
 <bp:displayName rdf:datatype="xsd:string">CDC23</bp:displayName>
</bp:PhysicalEntity>

<bp:PhysicalEntity rdf:about="CDC20">
 <bp:xref rdf:resource="urn:selventa:UnificationXref:Genstruct:CDC20"/>
 <bp:displayName rdf:datatype="xsd:string">CDC20</bp:displayName>
</bp:PhysicalEntity>

<bp:PhysicalEntity rdf:about="CDC27">
 <bp:xref rdf:resource="urn:selventa:UnificationXref:Genstruct:CDC27"/>
 <bp:displayName rdf:datatype="xsd:string">CDC27</bp:displayName>
</bp:PhysicalEntity>

<bp:PhysicalEntity rdf:about="PTPN12">
 <bp:xref rdf:resource="urn:selventa:UnificationXref:Genstruct:PTPN12"/>
 <bp:displayName rdf:datatype="xsd:string">PTPN12</bp:displayName>
</bp:PhysicalEntity>

<bp:PhysicalEntity rdf:about="PTPN11">
 <bp:xref rdf:resource="urn:selventa:UnificationXref:Genstruct:PTPN11"/>
 <bp:displayName rdf:datatype="xsd:string">PTPN11</bp:displayName>
</bp:PhysicalEntity>

<bp:PhysicalEntity rdf:about="NOTCH3">
 <bp:xref rdf:resource="urn:selventa:UnificationXref:Genstruct:NOTCH3"/>
 <bp:displayName rdf:datatype="xsd:string">NOTCH3</bp:displayName>
</bp:PhysicalEntity>

<bp:BiochemicalReaction rdf:about="98276">
 <bp:displayName rdf:datatype="xsd:string">MAPK1 P@Y204 =&gt; kaof(MAPK1)</bp:displayName>
 <bp:left rdf:resource="MAPK1 P@Y204"/>
 <bp:right rdf:resource="kaof(MAPK1)"/>
</bp:BiochemicalReaction>

<bp:MolecularInteraction rdf:about="98277">
 <bp:displayName rdf:datatype="xsd:string">FOS:JUN -cc- FOS</bp:displayName>
 <bp:participant rdf:resource="FOS:JUN"/>
 <bp:participant rdf:resource="FOS"/>
</bp:MolecularInteraction>

<bp:MolecularInteraction rdf:about="98274">
 <bp:displayName rdf:datatype="xsd:string">RPS6KB1 P@S424 -@- RPS6KB1</bp:displayName>
 <bp:participant rdf:resource="RPS6KB1 P@S424"/>
 <bp:participant rdf:resource="RPS6KB1"/>
</bp:MolecularInteraction>

<bp:BiochemicalReaction rdf:about="98275">
 <bp:displayName rdf:datatype="xsd:string">RASSF1 -| JNK family Hs P@?</bp:displayName>
 <bp:left rdf:resource="RASSF1"/>
 <bp:right rdf:resource="JNK family Hs P@?"/>
</bp:BiochemicalReaction>

<bp:PhysicalEntity rdf:about="exp(CCND3)">
 <bp:xref rdf:resource="urn:miriam:uniprot:P30281:GS1326156"/>
 <bp:xref rdf:resource="urn:selventa:UnificationXref:Genstruct:exp(CCND3)"/>
 <bp:xref rdf:resource="urn:miriam:entrez:gene:896:GS1326156"/>
 <bp:displayName rdf:datatype="xsd:string">exp(CCND3)</bp:displayName>
</bp:PhysicalEntity>

<bp:MolecularInteraction rdf:about="98278">
 <bp:displayName rdf:datatype="xsd:string">EGFR:ADRB1 -cc- ADRB1</bp:displayName>
 <bp:participant rdf:resource="EGFR:ADRB1"/>
 <bp:participant rdf:resource="ADRB1"/>
</bp:MolecularInteraction>

<bp:MolecularInteraction rdf:about="98279">
 <bp:displayName rdf:datatype="xsd:string">ERBB3:ERBB2 -cc- ERBB3</bp:displayName>
 <bp:participant rdf:resource="ERBB3:ERBB2"/>
 <bp:participant rdf:resource="ERBB3"/>
</bp:MolecularInteraction>

<bp:UnificationXref rdf:about="urn:selventa:UnificationXref:Genstruct:FZD2">
 <bp:db rdf:datatype="xsd:string">Genstruct</bp:db>
 <bp:id rdf:datatype="xsd:string">GS1345175</bp:id>
</bp:UnificationXref>

<bp:PhysicalEntity rdf:about="exp(CDKN1C)">
 <bp:xref rdf:resource="urn:miriam:uniprot:P49918:GS1327642"/>
 <bp:xref rdf:resource="urn:miriam:entrez:gene:1028:GS1327642"/>
 <bp:xref rdf:resource="urn:selventa:UnificationXref:Genstruct:exp(CDKN1C)"/>
 <bp:displayName rdf:datatype="xsd:string">exp(CDKN1C)</bp:displayName>
</bp:PhysicalEntity>

<bp:UnificationXref rdf:about="urn:miriam:entrez:gene:5329:GS1377772">
 <bp:db rdf:datatype="xsd:string">Entrez Gene</bp:db>
 <bp:id rdf:datatype="xsd:string">5329</bp:id>
</bp:UnificationXref>

<bp:PhysicalEntity rdf:about="HHIP">
 <bp:xref rdf:resource="urn:selventa:UnificationXref:Genstruct:HHIP"/>
 <bp:displayName rdf:datatype="xsd:string">HHIP</bp:displayName>
</bp:PhysicalEntity>

<bp:UnificationXref rdf:about="urn:selventa:UnificationXref:Genstruct:FZD1">
 <bp:db rdf:datatype="xsd:string">Genstruct</bp:db>
 <bp:id rdf:datatype="xsd:string">GS1432622</bp:id>
</bp:UnificationXref>

<bp:UnificationXref rdf:about="urn:miriam:entrez:gene:1453:GS3234200">
 <bp:db rdf:datatype="xsd:string">Entrez Gene</bp:db>
 <bp:id rdf:datatype="xsd:string">1453</bp:id>
</bp:UnificationXref>

<bp:PhysicalEntity rdf:about="taof(Notch Family Hs)">
 <bp:xref rdf:resource="urn:selventa:UnificationXref:Genstruct:taof(Notch Family Hs)"/>
 <bp:displayName rdf:datatype="xsd:string">taof(Notch Family Hs)</bp:displayName>
</bp:PhysicalEntity>

<bp:UnificationXref rdf:about="urn:selventa:UnificationXref:Genstruct:kaof(MAPK3)">
 <bp:db rdf:datatype="xsd:string">Genstruct</bp:db>
 <bp:id rdf:datatype="xsd:string">GS3222161</bp:id>
</bp:UnificationXref>

<bp:UnificationXref rdf:about="urn:selventa:UnificationXref:Genstruct:Frizzled Family Hs">
 <bp:db rdf:datatype="xsd:string">Genstruct</bp:db>
 <bp:id rdf:datatype="xsd:string">GS3162425</bp:id>
</bp:UnificationXref>

<bp:PhysicalEntity rdf:about="exp(CDKN1B)">
 <bp:xref rdf:resource="urn:miriam:uniprot:P46527:GS1327634"/>
 <bp:xref rdf:resource="urn:miriam:entrez:gene:1027:GS1327634"/>
 <bp:xref rdf:resource="urn:selventa:UnificationXref:Genstruct:exp(CDKN1B)"/>
 <bp:displayName rdf:datatype="xsd:string">exp(CDKN1B)</bp:displayName>
</bp:PhysicalEntity>

<bp:UnificationXref rdf:about="urn:miriam:uniprot:Q9UQ05:GS3222216">
 <bp:db rdf:datatype="xsd:string">UniProt</bp:db>
 <bp:id rdf:datatype="xsd:string">Q9UQ05</bp:id>
</bp:UnificationXref>

<bp:UnificationXref rdf:about="urn:miriam:uniprot:Q9Y6C5:GS1435736">
 <bp:db rdf:datatype="xsd:string">UniProt</bp:db>
 <bp:id rdf:datatype="xsd:string">Q9Y6C5</bp:id>
</bp:UnificationXref>

<bp:UnificationXref rdf:about="urn:selventa:UnificationXref:Genstruct:taof(TFDP1)">
 <bp:db rdf:datatype="xsd:string">Genstruct</bp:db>
 <bp:id rdf:datatype="xsd:string">GS4653000</bp:id>
</bp:UnificationXref>

<bp:UnificationXref rdf:about="urn:selventa:UnificationXref:Genstruct:taof(HOXA9)">
 <bp:db rdf:datatype="xsd:string">Genstruct</bp:db>
 <bp:id rdf:datatype="xsd:string">GS3400057</bp:id>
</bp:UnificationXref>

<bp:UnificationXref rdf:about="urn:selventa:UnificationXref:Genstruct:exp(CCND1)">
 <bp:db rdf:datatype="xsd:string">Genstruct</bp:db>
 <bp:id rdf:datatype="xsd:string">GS1322736</bp:id>
</bp:UnificationXref>

<bp:UnificationXref rdf:about="urn:selventa:UnificationXref:Genstruct:TIAM1">
 <bp:db rdf:datatype="xsd:string">Genstruct</bp:db>
 <bp:id rdf:datatype="xsd:string">GS1421626</bp:id>
</bp:UnificationXref>

<bp:UnificationXref rdf:about="urn:selventa:UnificationXref:Genstruct:PP2A catalytic Family Hs">
 <bp:db rdf:datatype="xsd:string">Genstruct</bp:db>
 <bp:id rdf:datatype="xsd:string">GS3162557</bp:id>
</bp:UnificationXref>

<bp:UnificationXref rdf:about="urn:miriam:entrez:gene:390502:GS3235756">
 <bp:db rdf:datatype="xsd:string">Entrez Gene</bp:db>
 <bp:id rdf:datatype="xsd:string">390502</bp:id>
</bp:UnificationXref>

<bp:UnificationXref rdf:about="urn:selventa:UnificationXref:Genstruct:CDH1:EGFR">
 <bp:db rdf:datatype="xsd:string">Genstruct</bp:db>
 <bp:id rdf:datatype="xsd:string">GS4337774</bp:id>
</bp:UnificationXref>

<bp:PhysicalEntity rdf:about="taof(GATA6)">
 <bp:xref rdf:resource="urn:miriam:uniprot:Q92908:GS3360122"/>
 <bp:xref rdf:resource="urn:selventa:UnificationXref:Genstruct:taof(GATA6)"/>
 <bp:xref rdf:resource="urn:miriam:entrez:gene:2627:GS3360122"/>
 <bp:displayName rdf:datatype="xsd:string">taof(GATA6)</bp:displayName>
</bp:PhysicalEntity>

<bp:UnificationXref rdf:about="urn:selventa:UnificationXref:Genstruct:lung development">
 <bp:db rdf:datatype="xsd:string">Genstruct</bp:db>
 <bp:id rdf:datatype="xsd:string">GS25232</bp:id>
</bp:UnificationXref>

<bp:UnificationXref rdf:about="urn:selventa:UnificationXref:Genstruct:CEBPA:NR3C1">
 <bp:db rdf:datatype="xsd:string">Genstruct</bp:db>
 <bp:id rdf:datatype="xsd:string">GS6422653</bp:id>
</bp:UnificationXref>

<bp:UnificationXref rdf:about="urn:selventa:UnificationXref:Genstruct:kaof(MAPK1)">
 <bp:db rdf:datatype="xsd:string">Genstruct</bp:db>
 <bp:id rdf:datatype="xsd:string">GS3221706</bp:id>
</bp:UnificationXref>

<bp:PhysicalEntity rdf:about="DKK4">
 <bp:xref rdf:resource="urn:selventa:UnificationXref:Genstruct:DKK4"/>
 <bp:displayName rdf:datatype="xsd:string">DKK4</bp:displayName>
</bp:PhysicalEntity>

<bp:PhysicalEntity rdf:about="kaof(MAPK1)">
 <bp:xref rdf:resource="urn:miriam:uniprot:P28482:GS3221706"/>
 <bp:xref rdf:resource="urn:miriam:entrez:gene:5594:GS3221706"/>
 <bp:xref rdf:resource="urn:selventa:UnificationXref:Genstruct:kaof(MAPK1)"/>
 <bp:displayName rdf:datatype="xsd:string">kaof(MAPK1)</bp:displayName>
</bp:PhysicalEntity>

<bp:PhysicalEntity rdf:about="DKK2">
 <bp:xref rdf:resource="urn:selventa:UnificationXref:Genstruct:DKK2"/>
 <bp:displayName rdf:datatype="xsd:string">DKK2</bp:displayName>
</bp:PhysicalEntity>

<bp:PhysicalEntity rdf:about="DKK3">
 <bp:xref rdf:resource="urn:selventa:UnificationXref:Genstruct:DKK3"/>
 <bp:displayName rdf:datatype="xsd:string">DKK3</bp:displayName>
</bp:PhysicalEntity>

<bp:PhysicalEntity rdf:about="DKK1">
 <bp:xref rdf:resource="urn:selventa:UnificationXref:Genstruct:DKK1"/>
 <bp:displayName rdf:datatype="xsd:string">DKK1</bp:displayName>
</bp:PhysicalEntity>

<bp:UnificationXref rdf:about="urn:miriam:uniprot:P14921:GS3225204">
 <bp:db rdf:datatype="xsd:string">UniProt</bp:db>
 <bp:id rdf:datatype="xsd:string">P14921</bp:id>
</bp:UnificationXref>

<bp:UnificationXref rdf:about="urn:miriam:uniprot:Q14674:GS3343640">
 <bp:db rdf:datatype="xsd:string">UniProt</bp:db>
 <bp:id rdf:datatype="xsd:string">Q14674</bp:id>
</bp:UnificationXref>

<bp:UnificationXref rdf:about="urn:miriam:uniprot:P49918:GS1327642">
 <bp:db rdf:datatype="xsd:string">UniProt</bp:db>
 <bp:id rdf:datatype="xsd:string">P49918</bp:id>
</bp:UnificationXref>

<bp:BiochemicalReaction rdf:about="98229">
 <bp:displayName rdf:datatype="xsd:string">catof(PTGS2) =&gt; Prostaglandin H2</bp:displayName>
 <bp:left rdf:resource="catof(PTGS2)"/>
 <bp:right rdf:resource="Prostaglandin H2"/>
</bp:BiochemicalReaction>

<bp:PhysicalEntity rdf:about="WNT3A">
 <bp:xref rdf:resource="urn:selventa:UnificationXref:Genstruct:WNT3A"/>
 <bp:displayName rdf:datatype="xsd:string">WNT3A</bp:displayName>
</bp:PhysicalEntity>

<bp:BiochemicalReaction rdf:about="98227">
 <bp:displayName rdf:datatype="xsd:string">CEBPA:NR3C1 =&gt; exp(CDKN1A)</bp:displayName>
 <bp:left rdf:resource="CEBPA:NR3C1"/>
 <bp:right rdf:resource="exp(CDKN1A)"/>
</bp:BiochemicalReaction>

<bp:MolecularInteraction rdf:about="98228">
 <bp:displayName rdf:datatype="xsd:string">JUN P@S73 -@- JUN</bp:displayName>
 <bp:participant rdf:resource="JUN"/>
 <bp:participant rdf:resource="JUN P@S73"/>
</bp:MolecularInteraction>

<bp:BiochemicalReaction rdf:about="98225">
 <bp:displayName rdf:datatype="xsd:string">SFN -| kaof(CDC2)</bp:displayName>
 <bp:left rdf:resource="SFN"/>
 <bp:right rdf:resource="kaof(CDC2)"/>
</bp:BiochemicalReaction>

<bp:BiochemicalReaction rdf:about="98226">
 <bp:displayName rdf:datatype="xsd:string">CAV1 -&gt; kaof(SRC family Hs)</bp:displayName>
 <bp:left rdf:resource="CAV1"/>
 <bp:right rdf:resource="kaof(SRC family Hs)"/>
</bp:BiochemicalReaction>

<bp:BiochemicalReaction rdf:about="98223">
 <bp:displayName rdf:datatype="xsd:string">RHOA -cat-&gt; gtpof(RHOA)</bp:displayName>
 <bp:left rdf:resource="RHOA"/>
 <bp:right rdf:resource="gtpof(RHOA)"/>
</bp:BiochemicalReaction>

<bp:BiochemicalReaction rdf:about="98224">
 <bp:displayName rdf:datatype="xsd:string">TGFB2 -&gt; Dinoprostone</bp:displayName>
 <bp:left rdf:resource="TGFB2"/>
 <bp:right rdf:resource="Dinoprostone"/>
</bp:BiochemicalReaction>

<bp:MolecularInteraction rdf:about="98221">
 <bp:displayName rdf:datatype="xsd:string">SMAD4:SMAD3:E2F4:TFDP1:RBL1 -cc- E2F4</bp:displayName>
 <bp:participant rdf:resource="SMAD4:SMAD3:E2F4:TFDP1:RBL1"/>
 <bp:participant rdf:resource="E2F4"/>
</bp:MolecularInteraction>

<bp:BiochemicalReaction rdf:about="98222">
 <bp:displayName rdf:datatype="xsd:string">Isoproterenol =&gt; catof(ADRB1)</bp:displayName>
 <bp:left rdf:resource="Isoproterenol"/>
 <bp:right rdf:resource="catof(ADRB1)"/>
</bp:BiochemicalReaction>

<bp:MolecularInteraction rdf:about="98220">
 <bp:displayName rdf:datatype="xsd:string">RAF1 P@S43 -@- RAF1</bp:displayName>
 <bp:participant rdf:resource="RAF1"/>
 <bp:participant rdf:resource="RAF1 P@S43"/>
</bp:MolecularInteraction>

<bp:UnificationXref rdf:about="urn:miriam:uniprot:Q9H6X2:GS3235756">
 <bp:db rdf:datatype="xsd:string">UniProt</bp:db>
 <bp:id rdf:datatype="xsd:string">Q9H6X2</bp:id>
</bp:UnificationXref>

<bp:UnificationXref rdf:about="urn:selventa:UnificationXref:Genstruct:taof(HES1)">
 <bp:db rdf:datatype="xsd:string">Genstruct</bp:db>
 <bp:id rdf:datatype="xsd:string">GS3350572</bp:id>
</bp:UnificationXref>

<bp:UnificationXref rdf:about="urn:selventa:UnificationXref:Genstruct:MET">
 <bp:db rdf:datatype="xsd:string">Genstruct</bp:db>
 <bp:id rdf:datatype="xsd:string">GS1365765</bp:id>
</bp:UnificationXref>

<bp:UnificationXref rdf:about="urn:selventa:UnificationXref:Genstruct:exp(CRY1)">
 <bp:db rdf:datatype="xsd:string">Genstruct</bp:db>
 <bp:id rdf:datatype="xsd:string">GS1333257</bp:id>
</bp:UnificationXref>

<bp:PhysicalEntity rdf:about="Dishevelled Family Hs">
 <bp:xref rdf:resource="urn:selventa:UnificationXref:Genstruct:Dishevelled Family Hs"/>
 <bp:displayName rdf:datatype="xsd:string">Dishevelled Family Hs</bp:displayName>
</bp:PhysicalEntity>

<bp:BiochemicalReaction rdf:about="98216">
 <bp:displayName rdf:datatype="xsd:string">kaof(PDPK1) =&gt; PDPK1 P@S241</bp:displayName>
 <bp:left rdf:resource="kaof(PDPK1)"/>
 <bp:right rdf:resource="PDPK1 P@S241"/>
</bp:BiochemicalReaction>

<bp:PhysicalEntity rdf:about="exp(TGFB1)">
 <bp:xref rdf:resource="urn:selventa:UnificationXref:Genstruct:exp(TGFB1)"/>
 <bp:xref rdf:resource="urn:miriam:uniprot:P01137:GS1421303"/>
 <bp:xref rdf:resource="urn:miriam:entrez:gene:7040:GS1421303"/>
 <bp:displayName rdf:datatype="xsd:string">exp(TGFB1)</bp:displayName>
</bp:PhysicalEntity>

<bp:BiochemicalReaction rdf:about="98217">
 <bp:displayName rdf:datatype="xsd:string">kaof(ATM) =&gt; TP53 P@S15</bp:displayName>
 <bp:left rdf:resource="kaof(ATM)"/>
 <bp:right rdf:resource="TP53 P@S15"/>
</bp:BiochemicalReaction>

<bp:BiochemicalReaction rdf:about="98218">
 <bp:displayName rdf:datatype="xsd:string">kaof(MAPK14) -| cell proliferation</bp:displayName>
 <bp:left rdf:resource="kaof(MAPK14)"/>
 <bp:right rdf:resource="cell proliferation"/>
</bp:BiochemicalReaction>

<bp:UnificationXref rdf:about="urn:selventa:UnificationXref:Genstruct:PTPN12">
 <bp:db rdf:datatype="xsd:string">Genstruct</bp:db>
 <bp:id rdf:datatype="xsd:string">GS1404652</bp:id>
</bp:UnificationXref>

<bp:UnificationXref rdf:about="urn:selventa:UnificationXref:Genstruct:PTPN11">
 <bp:db rdf:datatype="xsd:string">Genstruct</bp:db>
 <bp:id rdf:datatype="xsd:string">GS1404644</bp:id>
</bp:UnificationXref>

<bp:BiochemicalReaction rdf:about="98219">
 <bp:displayName rdf:datatype="xsd:string">taof(NOTCH3) -&gt; HES5</bp:displayName>
 <bp:left rdf:resource="taof(NOTCH3)"/>
 <bp:right rdf:resource="HES5"/>
</bp:BiochemicalReaction>

<bp:BiochemicalReaction rdf:about="98212">
 <bp:displayName rdf:datatype="xsd:string">E2F1 -e-&gt; taof(E2F1)</bp:displayName>
 <bp:left rdf:resource="E2F1"/>
 <bp:right rdf:resource="taof(E2F1)"/>
</bp:BiochemicalReaction>

<bp:BiochemicalReaction rdf:about="98213">
 <bp:displayName rdf:datatype="xsd:string">SUFU -| taof(GLI1)</bp:displayName>
 <bp:left rdf:resource="SUFU"/>
 <bp:right rdf:resource="taof(GLI1)"/>
</bp:BiochemicalReaction>

<bp:MolecularInteraction rdf:about="98214">
 <bp:displayName rdf:datatype="xsd:string">FRAP1 P@S2448 -@- FRAP1</bp:displayName>
 <bp:participant rdf:resource="FRAP1 P@S2448"/>
 <bp:participant rdf:resource="FRAP1"/>
</bp:MolecularInteraction>

<bp:BiochemicalReaction rdf:about="98215">
 <bp:displayName rdf:datatype="xsd:string">kaof(CSNK1E) -&gt; CRY2 P@?</bp:displayName>
 <bp:left rdf:resource="kaof(CSNK1E)"/>
 <bp:right rdf:resource="CRY2 P@?"/>
</bp:BiochemicalReaction>

<bp:MolecularInteraction rdf:about="98210">
 <bp:displayName rdf:datatype="xsd:string">exp(TGFB1) -pos- TGFB1</bp:displayName>
 <bp:participant rdf:resource="exp(TGFB1)"/>
 <bp:participant rdf:resource="TGFB1"/>
</bp:MolecularInteraction>

<bp:UnificationXref rdf:about="urn:selventa:UnificationXref:Genstruct:TIMELESS">
 <bp:db rdf:datatype="xsd:string">Genstruct</bp:db>
 <bp:id rdf:datatype="xsd:string">GS1441000</bp:id>
</bp:UnificationXref>

<bp:BiochemicalReaction rdf:about="98211">
 <bp:displayName rdf:datatype="xsd:string">taof(GLI3) -| exp(JAG1)</bp:displayName>
 <bp:left rdf:resource="taof(GLI3)"/>
 <bp:right rdf:resource="exp(JAG1)"/>
</bp:BiochemicalReaction>

<bp:PhysicalEntity rdf:about="kaof(MAPK3)">
 <bp:xref rdf:resource="urn:miriam:uniprot:P27361:GS3222161"/>
 <bp:xref rdf:resource="urn:miriam:entrez:gene:5595:GS3222161"/>
 <bp:xref rdf:resource="urn:selventa:UnificationXref:Genstruct:kaof(MAPK3)"/>
 <bp:displayName rdf:datatype="xsd:string">kaof(MAPK3)</bp:displayName>
</bp:PhysicalEntity>

<bp:PhysicalEntity rdf:about="kaof(RPS6KA5)">
 <bp:xref rdf:resource="urn:miriam:uniprot:O75582:GS3325330"/>
 <bp:xref rdf:resource="urn:miriam:entrez:gene:9252:GS3325330"/>
 <bp:xref rdf:resource="urn:selventa:UnificationXref:Genstruct:kaof(RPS6KA5)"/>
 <bp:displayName rdf:datatype="xsd:string">kaof(RPS6KA5)</bp:displayName>
</bp:PhysicalEntity>

<bp:PhysicalEntity rdf:about="ERK family Hs P@?">
 <bp:displayName rdf:datatype="xsd:string">ERK family Hs P@?</bp:displayName>
</bp:PhysicalEntity>

<bp:UnificationXref rdf:about="urn:selventa:UnificationXref:Genstruct:exp(CRY2)">
 <bp:db rdf:datatype="xsd:string">Genstruct</bp:db>
 <bp:id rdf:datatype="xsd:string">GS1333265</bp:id>
</bp:UnificationXref>

<bp:PhysicalEntity rdf:about="WNT5A">
 <bp:xref rdf:resource="urn:selventa:UnificationXref:Genstruct:WNT5A"/>
 <bp:displayName rdf:datatype="xsd:string">WNT5A</bp:displayName>
</bp:PhysicalEntity>

<bp:BiochemicalReaction rdf:about="98207">
 <bp:displayName rdf:datatype="xsd:string">taof(GLI3) -| exp(CDK6)</bp:displayName>
 <bp:left rdf:resource="taof(GLI3)"/>
 <bp:right rdf:resource="exp(CDK6)"/>
</bp:BiochemicalReaction>

<bp:BiochemicalReaction rdf:about="98208">
 <bp:displayName rdf:datatype="xsd:string">RBL1 -| taof(E2F4)</bp:displayName>
 <bp:left rdf:resource="RBL1"/>
 <bp:right rdf:resource="taof(E2F4)"/>
</bp:BiochemicalReaction>

<bp:BiochemicalReaction rdf:about="98205">
 <bp:displayName rdf:datatype="xsd:string">Collagen type I Family Hs -&gt; ITGA1:ITGB1</bp:displayName>
 <bp:left rdf:resource="Collagen type I Family Hs"/>
 <bp:right rdf:resource="ITGA1:ITGB1"/>
</bp:BiochemicalReaction>

<bp:BiochemicalReaction rdf:about="98206">
 <bp:displayName rdf:datatype="xsd:string">WEE1 -cat-&gt; kaof(WEE1)</bp:displayName>
 <bp:left rdf:resource="WEE1"/>
 <bp:right rdf:resource="kaof(WEE1)"/>
</bp:BiochemicalReaction>

<bp:MolecularInteraction rdf:about="98209">
 <bp:displayName rdf:datatype="xsd:string">exp(GLI1) -pos- GLI1</bp:displayName>
 <bp:participant rdf:resource="exp(GLI1)"/>
 <bp:participant rdf:resource="GLI1"/>
</bp:MolecularInteraction>

<bp:BiochemicalReaction rdf:about="98200">
 <bp:displayName rdf:datatype="xsd:string">CDKN2A -&gt; cell senescence</bp:displayName>
 <bp:left rdf:resource="CDKN2A"/>
 <bp:right rdf:resource="cell senescence"/>
</bp:BiochemicalReaction>

<bp:PhysicalEntity rdf:about="ELK1">
 <bp:xref rdf:resource="urn:selventa:UnificationXref:Genstruct:ELK1"/>
 <bp:displayName rdf:datatype="xsd:string">ELK1</bp:displayName>
</bp:PhysicalEntity>

<bp:BiochemicalReaction rdf:about="98203">
 <bp:displayName rdf:datatype="xsd:string">kaof(GSK3 Family Hs) -| taof(GLI3)</bp:displayName>
 <bp:left rdf:resource="kaof(GSK3 Family Hs)"/>
 <bp:right rdf:resource="taof(GLI3)"/>
</bp:BiochemicalReaction>

<bp:BiochemicalReaction rdf:about="98204">
 <bp:displayName rdf:datatype="xsd:string">NRG1 =&gt; ERBB4:ERBB2</bp:displayName>
 <bp:left rdf:resource="NRG1"/>
 <bp:right rdf:resource="ERBB4:ERBB2"/>
</bp:BiochemicalReaction>

<bp:BiochemicalReaction rdf:about="98201">
 <bp:displayName rdf:datatype="xsd:string">kaof(PLK1) -&gt; ANAPC1 P@ST</bp:displayName>
 <bp:left rdf:resource="kaof(PLK1)"/>
 <bp:right rdf:resource="ANAPC1 P@ST"/>
</bp:BiochemicalReaction>

<bp:BiochemicalReaction rdf:about="98202">
 <bp:displayName rdf:datatype="xsd:string">STAT3 -e-&gt; taof(STAT3)</bp:displayName>
 <bp:left rdf:resource="STAT3"/>
 <bp:right rdf:resource="taof(STAT3)"/>
</bp:BiochemicalReaction>

<bp:PhysicalEntity rdf:about="Calcitriol">
 <bp:xref rdf:resource="urn:selventa:UnificationXref:Genstruct:Calcitriol"/>
 <bp:displayName rdf:datatype="xsd:string">Calcitriol</bp:displayName>
</bp:PhysicalEntity>

<bp:PhysicalEntity rdf:about="exp(DLK1)">
 <bp:xref rdf:resource="urn:miriam:uniprot:P80370:GS1437374"/>
 <bp:xref rdf:resource="urn:miriam:entrez:gene:8788:GS1437374"/>
 <bp:xref rdf:resource="urn:selventa:UnificationXref:Genstruct:exp(DLK1)"/>
 <bp:displayName rdf:datatype="xsd:string">exp(DLK1)</bp:displayName>
</bp:PhysicalEntity>

<bp:UnificationXref rdf:about="urn:selventa:UnificationXref:Genstruct:taof(HOXA5)">
 <bp:db rdf:datatype="xsd:string">Genstruct</bp:db>
 <bp:id rdf:datatype="xsd:string">GS3235643</bp:id>
</bp:UnificationXref>

<bp:UnificationXref rdf:about="urn:miriam:uniprot:P30291:GS1425420">
 <bp:db rdf:datatype="xsd:string">UniProt</bp:db>
 <bp:id rdf:datatype="xsd:string">P30291</bp:id>
</bp:UnificationXref>

<bp:PhysicalEntity rdf:about="catof(VIPR1)">
 <bp:xref rdf:resource="urn:miriam:uniprot:P32241:GS4460051"/>
 <bp:xref rdf:resource="urn:miriam:entrez:gene:7433:GS4460051"/>
 <bp:xref rdf:resource="urn:selventa:UnificationXref:Genstruct:catof(VIPR1)"/>
 <bp:displayName rdf:datatype="xsd:string">catof(VIPR1)</bp:displayName>
</bp:PhysicalEntity>

<bp:UnificationXref rdf:about="urn:selventa:UnificationXref:Genstruct:taof(BHLHE40)">
 <bp:db rdf:datatype="xsd:string">Genstruct</bp:db>
 <bp:id rdf:datatype="xsd:string">GS3510611</bp:id>
</bp:UnificationXref>

<bp:UnificationXref rdf:about="urn:selventa:UnificationXref:Genstruct:WIF1">
 <bp:db rdf:datatype="xsd:string">Genstruct</bp:db>
 <bp:id rdf:datatype="xsd:string">GS1470673</bp:id>
</bp:UnificationXref>

<bp:UnificationXref rdf:about="urn:miriam:uniprot:Q9UP38:GS6210022">
 <bp:db rdf:datatype="xsd:string">UniProt</bp:db>
 <bp:id rdf:datatype="xsd:string">Q9UP38</bp:id>
</bp:UnificationXref>

<bp:UnificationXref rdf:about="urn:selventa:UnificationXref:Genstruct:taof(BHLHE41)">
 <bp:db rdf:datatype="xsd:string">Genstruct</bp:db>
 <bp:id rdf:datatype="xsd:string">GS3341261</bp:id>
</bp:UnificationXref>

<bp:PhysicalEntity rdf:about="response to hypoxia">
 <bp:xref rdf:resource="urn:selventa:UnificationXref:Genstruct:response to hypoxia"/>
 <bp:displayName rdf:datatype="xsd:string">response to hypoxia</bp:displayName>
</bp:PhysicalEntity>

<bp:UnificationXref rdf:about="urn:miriam:entrez:gene:3714:GS1360410">
 <bp:db rdf:datatype="xsd:string">Entrez Gene</bp:db>
 <bp:id rdf:datatype="xsd:string">3714</bp:id>
</bp:UnificationXref>

<bp:BiochemicalReaction rdf:about="98269">
 <bp:displayName rdf:datatype="xsd:string">TGFB3 -&gt; Dinoprostone</bp:displayName>
 <bp:left rdf:resource="TGFB3"/>
 <bp:right rdf:resource="Dinoprostone"/>
</bp:BiochemicalReaction>

<bp:BiochemicalReaction rdf:about="98268">
 <bp:displayName rdf:datatype="xsd:string">ITGAV:ITGB8 -&gt; catof(MMP14)</bp:displayName>
 <bp:left rdf:resource="ITGAV:ITGB8"/>
 <bp:right rdf:resource="catof(MMP14)"/>
</bp:BiochemicalReaction>

<bp:BiochemicalReaction rdf:about="98267">
 <bp:displayName rdf:datatype="xsd:string">TGFBR2 -cat-&gt; kaof(TGFBR2)</bp:displayName>
 <bp:left rdf:resource="TGFBR2"/>
 <bp:right rdf:resource="kaof(TGFBR2)"/>
</bp:BiochemicalReaction>

<bp:MolecularInteraction rdf:about="98266">
 <bp:displayName rdf:datatype="xsd:string">CTNNB1 P@? -@- CTNNB1</bp:displayName>
 <bp:participant rdf:resource="CTNNB1 P@?"/>
 <bp:participant rdf:resource="CTNNB1"/>
</bp:MolecularInteraction>

<bp:BiochemicalReaction rdf:about="98265">
 <bp:displayName rdf:datatype="xsd:string">kaof(RAF family Hs) -&gt; kaof(MEK Family Hs)</bp:displayName>
 <bp:left rdf:resource="kaof(RAF family Hs)"/>
 <bp:right rdf:resource="kaof(MEK Family Hs)"/>
</bp:BiochemicalReaction>

<bp:MolecularInteraction rdf:about="98264">
 <bp:displayName rdf:datatype="xsd:string">TSC2 P@ST -@- TSC2</bp:displayName>
 <bp:participant rdf:resource="TSC2 P@ST"/>
 <bp:participant rdf:resource="TSC2"/>
</bp:MolecularInteraction>

<bp:BiochemicalReaction rdf:about="98263">
 <bp:displayName rdf:datatype="xsd:string">TGFB1 -&gt; ITGA5:ITGB1</bp:displayName>
 <bp:left rdf:resource="TGFB1"/>
 <bp:right rdf:resource="ITGA5:ITGB1"/>
</bp:BiochemicalReaction>

<bp:MolecularInteraction rdf:about="98261">
 <bp:displayName rdf:datatype="xsd:string">CHEK1 P@S345 -@- CHEK1</bp:displayName>
 <bp:participant rdf:resource="CHEK1 P@S345"/>
 <bp:participant rdf:resource="CHEK1"/>
</bp:MolecularInteraction>

<bp:BiochemicalReaction rdf:about="98262">
 <bp:displayName rdf:datatype="xsd:string">PPARG -e-&gt; taof(PPARG)</bp:displayName>
 <bp:left rdf:resource="PPARG"/>
 <bp:right rdf:resource="taof(PPARG)"/>
</bp:BiochemicalReaction>

<bp:BiochemicalReaction rdf:about="98260">
 <bp:displayName rdf:datatype="xsd:string">exp(NR1D1) -gp-&gt; NR1D1</bp:displayName>
 <bp:left rdf:resource="exp(NR1D1)"/>
 <bp:right rdf:resource="NR1D1"/>
</bp:BiochemicalReaction>

<bp:BiochemicalReaction rdf:about="98257">
 <bp:displayName rdf:datatype="xsd:string">catof(CHFR) -| CCNB1</bp:displayName>
 <bp:left rdf:resource="catof(CHFR)"/>
 <bp:right rdf:resource="CCNB1"/>
</bp:BiochemicalReaction>

<bp:PhysicalEntity rdf:about="kaof(MAPK8)">
 <bp:xref rdf:resource="urn:miriam:uniprot:P45983:GS3221773"/>
 <bp:xref rdf:resource="urn:selventa:UnificationXref:Genstruct:kaof(MAPK8)"/>
 <bp:xref rdf:resource="urn:miriam:entrez:gene:5599:GS3221773"/>
 <bp:displayName rdf:datatype="xsd:string">kaof(MAPK8)</bp:displayName>
</bp:PhysicalEntity>

<bp:BiochemicalReaction rdf:about="98256">
 <bp:displayName rdf:datatype="xsd:string">BTC =&gt; ERBB4:ERBB4</bp:displayName>
 <bp:left rdf:resource="BTC"/>
 <bp:right rdf:resource="ERBB4:ERBB4"/>
</bp:BiochemicalReaction>

<bp:BiochemicalReaction rdf:about="98259">
 <bp:displayName rdf:datatype="xsd:string">oxof(DUOX1) -&gt; catof(ADAM17)</bp:displayName>
 <bp:left rdf:resource="oxof(DUOX1)"/>
 <bp:right rdf:resource="catof(ADAM17)"/>
</bp:BiochemicalReaction>

<bp:UnificationXref rdf:about="urn:selventa:UnificationXref:Genstruct:telomerase-dependent telomere maintenance">
 <bp:db rdf:datatype="xsd:string">Genstruct</bp:db>
 <bp:id rdf:datatype="xsd:string">GS22073</bp:id>
</bp:UnificationXref>

<bp:BiochemicalReaction rdf:about="98258">
 <bp:displayName rdf:datatype="xsd:string">CDC2 P@Y15 -| kaof(CDC2)</bp:displayName>
 <bp:left rdf:resource="CDC2 P@Y15"/>
 <bp:right rdf:resource="kaof(CDC2)"/>
</bp:BiochemicalReaction>

<bp:MolecularInteraction rdf:about="98253">
 <bp:displayName rdf:datatype="xsd:string">CTNNB1 P@S37 -@- CTNNB1</bp:displayName>
 <bp:participant rdf:resource="CTNNB1 P@S37"/>
 <bp:participant rdf:resource="CTNNB1"/>
</bp:MolecularInteraction>

<bp:MolecularInteraction rdf:about="98252">
 <bp:displayName rdf:datatype="xsd:string">ITGAV:ITGB3 -cc- ITGB3</bp:displayName>
 <bp:participant rdf:resource="ITGAV:ITGB3"/>
 <bp:participant rdf:resource="ITGB3"/>
</bp:MolecularInteraction>

<bp:UnificationXref rdf:about="urn:selventa:UnificationXref:Genstruct:exp(ITGA5)">
 <bp:db rdf:datatype="xsd:string">Genstruct</bp:db>
 <bp:id rdf:datatype="xsd:string">GS1360046</bp:id>
</bp:UnificationXref>

<bp:BiochemicalReaction rdf:about="98255">
 <bp:displayName rdf:datatype="xsd:string">kaof(PLK1) -&gt; ANAPC5 P@ST</bp:displayName>
 <bp:left rdf:resource="kaof(PLK1)"/>
 <bp:right rdf:resource="ANAPC5 P@ST"/>
</bp:BiochemicalReaction>

<bp:PhysicalEntity rdf:about="taof(RORA)">
 <bp:xref rdf:resource="urn:selventa:UnificationXref:Genstruct:taof(RORA)"/>
 <bp:xref rdf:resource="urn:miriam:uniprot:P35398:GS3341115"/>
 <bp:xref rdf:resource="urn:miriam:entrez:gene:6095:GS3341115"/>
 <bp:displayName rdf:datatype="xsd:string">taof(RORA)</bp:displayName>
</bp:PhysicalEntity>

<bp:UnificationXref rdf:about="urn:selventa:UnificationXref:Genstruct:kaof(PLK1)">
 <bp:db rdf:datatype="xsd:string">Genstruct</bp:db>
 <bp:id rdf:datatype="xsd:string">GS3234763</bp:id>
</bp:UnificationXref>

<bp:MolecularInteraction rdf:about="98254">
 <bp:displayName rdf:datatype="xsd:string">exp(EGR1) -pos- EGR1</bp:displayName>
 <bp:participant rdf:resource="EGR1"/>
 <bp:participant rdf:resource="exp(EGR1)"/>
</bp:MolecularInteraction>

<bp:UnificationXref rdf:about="urn:selventa:UnificationXref:Genstruct:catof(TIAM1)">
 <bp:db rdf:datatype="xsd:string">Genstruct</bp:db>
 <bp:id rdf:datatype="xsd:string">GS3473022</bp:id>
</bp:UnificationXref>

<bp:BiochemicalReaction rdf:about="98250">
 <bp:displayName rdf:datatype="xsd:string">taof(NR3C1) =&gt; exp(CDKN1C)</bp:displayName>
 <bp:left rdf:resource="taof(NR3C1)"/>
 <bp:right rdf:resource="exp(CDKN1C)"/>
</bp:BiochemicalReaction>

<bp:BiochemicalReaction rdf:about="98251">
 <bp:displayName rdf:datatype="xsd:string">ARNTL:NPAS2 -&gt; exp(NR1D1)</bp:displayName>
 <bp:left rdf:resource="ARNTL:NPAS2"/>
 <bp:right rdf:resource="exp(NR1D1)"/>
</bp:BiochemicalReaction>

<bp:UnificationXref rdf:about="urn:selventa:UnificationXref:Genstruct:taof(Stat  Family Hs)">
 <bp:db rdf:datatype="xsd:string">Genstruct</bp:db>
 <bp:id rdf:datatype="xsd:string">GS6773137</bp:id>
</bp:UnificationXref>

<bp:MolecularInteraction rdf:about="98244">
 <bp:displayName rdf:datatype="xsd:string">CDC2 P@T161 -@- CDC2</bp:displayName>
 <bp:participant rdf:resource="CDC2"/>
 <bp:participant rdf:resource="CDC2 P@T161"/>
</bp:MolecularInteraction>

<bp:UnificationXref rdf:about="urn:selventa:UnificationXref:Genstruct:taof(EP300)">
 <bp:db rdf:datatype="xsd:string">Genstruct</bp:db>
 <bp:id rdf:datatype="xsd:string">GS3223373</bp:id>
</bp:UnificationXref>

<bp:BiochemicalReaction rdf:about="98243">
 <bp:displayName rdf:datatype="xsd:string">exp(WEE1) -gp-&gt; WEE1</bp:displayName>
 <bp:left rdf:resource="exp(WEE1)"/>
 <bp:right rdf:resource="WEE1"/>
</bp:BiochemicalReaction>

<bp:BiochemicalReaction rdf:about="98242">
 <bp:displayName rdf:datatype="xsd:string">taof(MEOX2) -| cell proliferation</bp:displayName>
 <bp:left rdf:resource="taof(MEOX2)"/>
 <bp:right rdf:resource="cell proliferation"/>
</bp:BiochemicalReaction>

<bp:BiochemicalReaction rdf:about="98241">
 <bp:displayName rdf:datatype="xsd:string">kaof(AKT Family Hs) -&gt; kaof(FRAP1)</bp:displayName>
 <bp:left rdf:resource="kaof(AKT Family Hs)"/>
 <bp:right rdf:resource="kaof(FRAP1)"/>
</bp:BiochemicalReaction>

<bp:BiochemicalReaction rdf:about="98248">
 <bp:displayName rdf:datatype="xsd:string">kaof(JNK family Hs) -&gt; JUN P@S73</bp:displayName>
 <bp:left rdf:resource="kaof(JNK family Hs)"/>
 <bp:right rdf:resource="JUN P@S73"/>
</bp:BiochemicalReaction>

<bp:MolecularInteraction rdf:about="98247">
 <bp:displayName rdf:datatype="xsd:string">CTNNB1 P@Y -@- CTNNB1</bp:displayName>
 <bp:participant rdf:resource="CTNNB1 P@Y"/>
 <bp:participant rdf:resource="CTNNB1"/>
</bp:MolecularInteraction>

<bp:UnificationXref rdf:about="urn:selventa:UnificationXref:Genstruct:kaof(MAPK8)">
 <bp:db rdf:datatype="xsd:string">Genstruct</bp:db>
 <bp:id rdf:datatype="xsd:string">GS3221773</bp:id>
</bp:UnificationXref>

<bp:UnificationXref rdf:about="urn:miriam:entrez:gene:79365:GS2116670">
 <bp:db rdf:datatype="xsd:string">Entrez Gene</bp:db>
 <bp:id rdf:datatype="xsd:string">79365</bp:id>
</bp:UnificationXref>

<bp:UnificationXref rdf:about="urn:selventa:UnificationXref:Genstruct:PXN:VCL">
 <bp:db rdf:datatype="xsd:string">Genstruct</bp:db>
 <bp:id rdf:datatype="xsd:string">GS6363553</bp:id>
</bp:UnificationXref>

<bp:BiochemicalReaction rdf:about="98246">
 <bp:displayName rdf:datatype="xsd:string">kaof(MAPK3) =&gt; taof(ELK1)</bp:displayName>
 <bp:left rdf:resource="kaof(MAPK3)"/>
 <bp:right rdf:resource="taof(ELK1)"/>
</bp:BiochemicalReaction>

<bp:BiochemicalReaction rdf:about="98245">
 <bp:displayName rdf:datatype="xsd:string">KDR -cat-&gt; kaof(KDR)</bp:displayName>
 <bp:left rdf:resource="KDR"/>
 <bp:right rdf:resource="kaof(KDR)"/>
</bp:BiochemicalReaction>

<bp:UnificationXref rdf:about="urn:miriam:uniprot:Q05397:GS3332100">
 <bp:db rdf:datatype="xsd:string">UniProt</bp:db>
 <bp:id rdf:datatype="xsd:string">Q05397</bp:id>
</bp:UnificationXref>

<bp:BiochemicalReaction rdf:about="98249">
 <bp:displayName rdf:datatype="xsd:string">taof(MYCN) -&gt; cell cycle</bp:displayName>
 <bp:left rdf:resource="taof(MYCN)"/>
 <bp:right rdf:resource="cell cycle"/>
</bp:BiochemicalReaction>

<bp:UnificationXref rdf:about="urn:miriam:uniprot:P42224:GS3225435">
 <bp:db rdf:datatype="xsd:string">UniProt</bp:db>
 <bp:id rdf:datatype="xsd:string">P42224</bp:id>
</bp:UnificationXref>

<bp:PhysicalEntity rdf:about="NPAS2">
 <bp:xref rdf:resource="urn:selventa:UnificationXref:Genstruct:NPAS2"/>
 <bp:displayName rdf:datatype="xsd:string">NPAS2</bp:displayName>
</bp:PhysicalEntity>

<bp:UnificationXref rdf:about="urn:miriam:entrez:gene:2475:GS3243674">
 <bp:db rdf:datatype="xsd:string">Entrez Gene</bp:db>
 <bp:id rdf:datatype="xsd:string">2475</bp:id>
</bp:UnificationXref>

<bp:BiochemicalReaction rdf:about="98240">
 <bp:displayName rdf:datatype="xsd:string">kaof(AKT Family Hs) -| kaof(GSK3 Family Hs)</bp:displayName>
 <bp:left rdf:resource="kaof(AKT Family Hs)"/>
 <bp:right rdf:resource="kaof(GSK3 Family Hs)"/>
</bp:BiochemicalReaction>

<bp:BiochemicalReaction rdf:about="98231">
 <bp:displayName rdf:datatype="xsd:string">ARNTL:NPAS2 -&gt; exp(PER1)</bp:displayName>
 <bp:left rdf:resource="ARNTL:NPAS2"/>
 <bp:right rdf:resource="exp(PER1)"/>
</bp:BiochemicalReaction>

<bp:BiochemicalReaction rdf:about="98230">
 <bp:displayName rdf:datatype="xsd:string">JAG1 =&gt; taof(Notch Family Hs)</bp:displayName>
 <bp:left rdf:resource="JAG1"/>
 <bp:right rdf:resource="taof(Notch Family Hs)"/>
</bp:BiochemicalReaction>

<bp:BiochemicalReaction rdf:about="98233">
 <bp:displayName rdf:datatype="xsd:string">catof(CCBL1) =| CDH1</bp:displayName>
 <bp:left rdf:resource="catof(CCBL1)"/>
 <bp:right rdf:resource="CDH1"/>
</bp:BiochemicalReaction>

<bp:BiochemicalReaction rdf:about="98232">
 <bp:displayName rdf:datatype="xsd:string">GADD45A -&gt; mitotic spindle checkpoint</bp:displayName>
 <bp:left rdf:resource="GADD45A"/>
 <bp:right rdf:resource="mitotic spindle checkpoint"/>
</bp:BiochemicalReaction>

<bp:BiochemicalReaction rdf:about="98235">
 <bp:displayName rdf:datatype="xsd:string">Platelet Derived Growth Factor Complex family Hs -&gt; kaof(PDGFR family Hs)</bp:displayName>
 <bp:left rdf:resource="Platelet Derived Growth Factor Complex family Hs"/>
 <bp:right rdf:resource="kaof(PDGFR family Hs)"/>
</bp:BiochemicalReaction>

<bp:BiochemicalReaction rdf:about="98234">
 <bp:displayName rdf:datatype="xsd:string">p38 MAPK family Hs P@T180 =&gt; kaof(p38 MAPK family Hs)</bp:displayName>
 <bp:left rdf:resource="p38 MAPK family Hs P@T180"/>
 <bp:right rdf:resource="kaof(p38 MAPK family Hs)"/>
</bp:BiochemicalReaction>

<bp:UnificationXref rdf:about="urn:miriam:entrez:gene:8209:GS1354717">
 <bp:db rdf:datatype="xsd:string">Entrez Gene</bp:db>
 <bp:id rdf:datatype="xsd:string">8209</bp:id>
</bp:UnificationXref>

<bp:BiochemicalReaction rdf:about="98237">
 <bp:displayName rdf:datatype="xsd:string">paof(PTPN12) =| BCAR1</bp:displayName>
 <bp:left rdf:resource="paof(PTPN12)"/>
 <bp:right rdf:resource="BCAR1"/>
</bp:BiochemicalReaction>

<bp:MolecularInteraction rdf:about="98236">
 <bp:displayName rdf:datatype="xsd:string">CTNNB1 P@T41 -@- CTNNB1</bp:displayName>
 <bp:participant rdf:resource="CTNNB1 P@T41"/>
 <bp:participant rdf:resource="CTNNB1"/>
</bp:MolecularInteraction>

<bp:BiochemicalReaction rdf:about="98239">
 <bp:displayName rdf:datatype="xsd:string">VEGFC =&gt; kaof(FLT4)</bp:displayName>
 <bp:left rdf:resource="VEGFC"/>
 <bp:right rdf:resource="kaof(FLT4)"/>
</bp:BiochemicalReaction>

<bp:BiochemicalReaction rdf:about="98238">
 <bp:displayName rdf:datatype="xsd:string">HRAS mutated at G12V -&gt; CDKN1A</bp:displayName>
 <bp:left rdf:resource="HRAS mutated at G12V"/>
 <bp:right rdf:resource="CDKN1A"/>
</bp:BiochemicalReaction>

<bp:UnificationXref rdf:about="urn:selventa:UnificationXref:Genstruct:catof(ADRB1)">
 <bp:db rdf:datatype="xsd:string">Genstruct</bp:db>
 <bp:id rdf:datatype="xsd:string">GS3323747</bp:id>
</bp:UnificationXref>

<bp:UnificationXref rdf:about="urn:miriam:uniprot:O15530:GS3230241">
 <bp:db rdf:datatype="xsd:string">UniProt</bp:db>
 <bp:id rdf:datatype="xsd:string">O15530</bp:id>
</bp:UnificationXref>

<bp:UnificationXref rdf:about="urn:miriam:entrez:gene:4092:GS3373454">
 <bp:db rdf:datatype="xsd:string">Entrez Gene</bp:db>
 <bp:id rdf:datatype="xsd:string">4092</bp:id>
</bp:UnificationXref>

<bp:PhysicalEntity rdf:about="BTC">
 <bp:xref rdf:resource="urn:selventa:UnificationXref:Genstruct:BTC"/>
 <bp:displayName rdf:datatype="xsd:string">BTC</bp:displayName>
</bp:PhysicalEntity>

<bp:PhysicalEntity rdf:about="kaof(YES1)">
 <bp:xref rdf:resource="urn:selventa:UnificationXref:Genstruct:kaof(YES1)"/>
 <bp:xref rdf:resource="urn:miriam:entrez:gene:7525:GS4370214"/>
 <bp:xref rdf:resource="urn:miriam:uniprot:P07947:GS4370214"/>
 <bp:displayName rdf:datatype="xsd:string">kaof(YES1)</bp:displayName>
</bp:PhysicalEntity>

<bp:PhysicalEntity rdf:about="TP53 P@S215">
 <bp:displayName rdf:datatype="xsd:string">TP53 P@S215</bp:displayName>
</bp:PhysicalEntity>

<bp:PhysicalEntity rdf:about="catof(ERBB3)">
 <bp:xref rdf:resource="urn:selventa:UnificationXref:Genstruct:catof(ERBB3)"/>
 <bp:xref rdf:resource="urn:miriam:uniprot:P21860:GS3231675"/>
 <bp:xref rdf:resource="urn:miriam:entrez:gene:2065:GS3231675"/>
 <bp:displayName rdf:datatype="xsd:string">catof(ERBB3)</bp:displayName>
</bp:PhysicalEntity>

<bp:PhysicalEntity rdf:about="RORA">
 <bp:xref rdf:resource="urn:selventa:UnificationXref:Genstruct:RORA"/>
 <bp:displayName rdf:datatype="xsd:string">RORA</bp:displayName>
</bp:PhysicalEntity>

<bp:PhysicalEntity rdf:about="kaof(ILK)">
 <bp:xref rdf:resource="urn:miriam:entrez:gene:3611:GS3332043"/>
 <bp:xref rdf:resource="urn:miriam:uniprot:Q13418:GS3332043"/>
 <bp:xref rdf:resource="urn:selventa:UnificationXref:Genstruct:kaof(ILK)"/>
 <bp:displayName rdf:datatype="xsd:string">kaof(ILK)</bp:displayName>
</bp:PhysicalEntity>

<bp:UnificationXref rdf:about="urn:selventa:UnificationXref:Genstruct:SMAD2">
 <bp:db rdf:datatype="xsd:string">Genstruct</bp:db>
 <bp:id rdf:datatype="xsd:string">GS1364243</bp:id>
</bp:UnificationXref>

<bp:UnificationXref rdf:about="urn:selventa:UnificationXref:Genstruct:SMAD1">
 <bp:db rdf:datatype="xsd:string">Genstruct</bp:db>
 <bp:id rdf:datatype="xsd:string">GS1364233</bp:id>
</bp:UnificationXref>

<bp:UnificationXref rdf:about="urn:selventa:UnificationXref:Genstruct:SMAD5">
 <bp:db rdf:datatype="xsd:string">Genstruct</bp:db>
 <bp:id rdf:datatype="xsd:string">GS1364267</bp:id>
</bp:UnificationXref>

<bp:UnificationXref rdf:about="urn:selventa:UnificationXref:Genstruct:SMAD4">
 <bp:db rdf:datatype="xsd:string">Genstruct</bp:db>
 <bp:id rdf:datatype="xsd:string">GS1364261</bp:id>
</bp:UnificationXref>

<bp:UnificationXref rdf:about="urn:selventa:UnificationXref:Genstruct:SMAD3">
 <bp:db rdf:datatype="xsd:string">Genstruct</bp:db>
 <bp:id rdf:datatype="xsd:string">GS1364253</bp:id>
</bp:UnificationXref>

<bp:UnificationXref rdf:about="urn:selventa:UnificationXref:Genstruct:kaof(ILK)">
 <bp:db rdf:datatype="xsd:string">Genstruct</bp:db>
 <bp:id rdf:datatype="xsd:string">GS3332043</bp:id>
</bp:UnificationXref>

<bp:UnificationXref rdf:about="urn:miriam:uniprot:P41221:GS1425512">
 <bp:db rdf:datatype="xsd:string">UniProt</bp:db>
 <bp:id rdf:datatype="xsd:string">P41221</bp:id>
</bp:UnificationXref>

<bp:UnificationXref rdf:about="urn:selventa:UnificationXref:Genstruct:SMAD7">
 <bp:db rdf:datatype="xsd:string">Genstruct</bp:db>
 <bp:id rdf:datatype="xsd:string">GS1364307</bp:id>
</bp:UnificationXref>

<bp:PhysicalEntity rdf:about="CDH1:EGFR">
 <bp:xref rdf:resource="urn:selventa:UnificationXref:Genstruct:CDH1:EGFR"/>
 <bp:displayName rdf:datatype="xsd:string">CDH1:EGFR</bp:displayName>
</bp:PhysicalEntity>

<bp:UnificationXref rdf:about="urn:selventa:UnificationXref:Genstruct:MAPKKK cascade">
 <bp:db rdf:datatype="xsd:string">Genstruct</bp:db>
 <bp:id rdf:datatype="xsd:string">GS17515</bp:id>
</bp:UnificationXref>

<bp:UnificationXref rdf:about="urn:selventa:UnificationXref:Genstruct:CRY1:PER1">
 <bp:db rdf:datatype="xsd:string">Genstruct</bp:db>
 <bp:id rdf:datatype="xsd:string">GS3232351</bp:id>
</bp:UnificationXref>

<bp:UnificationXref rdf:about="urn:selventa:UnificationXref:Genstruct:CRY1:PER3">
 <bp:db rdf:datatype="xsd:string">Genstruct</bp:db>
 <bp:id rdf:datatype="xsd:string">GS6420337</bp:id>
</bp:UnificationXref>

<bp:UnificationXref rdf:about="urn:selventa:UnificationXref:Genstruct:CRY1:PER2">
 <bp:db rdf:datatype="xsd:string">Genstruct</bp:db>
 <bp:id rdf:datatype="xsd:string">GS6420334</bp:id>
</bp:UnificationXref>

<bp:PhysicalEntity rdf:about="Fgfr2 NP_963895">
 <bp:displayName rdf:datatype="xsd:string">Fgfr2 NP_963895</bp:displayName>
</bp:PhysicalEntity>

<bp:PhysicalEntity rdf:about="JUN">
 <bp:xref rdf:resource="urn:selventa:UnificationXref:Genstruct:JUN"/>
 <bp:displayName rdf:datatype="xsd:string">JUN</bp:displayName>
</bp:PhysicalEntity>

<bp:UnificationXref rdf:about="urn:miriam:entrez:gene:7048:GS3350540">
 <bp:db rdf:datatype="xsd:string">Entrez Gene</bp:db>
 <bp:id rdf:datatype="xsd:string">7048</bp:id>
</bp:UnificationXref>

<bp:PhysicalEntity rdf:about="kaof(PDGFRB)">
 <bp:xref rdf:resource="urn:miriam:entrez:gene:5159:GS3252136"/>
 <bp:xref rdf:resource="urn:miriam:uniprot:P09619:GS3252136"/>
 <bp:xref rdf:resource="urn:selventa:UnificationXref:Genstruct:kaof(PDGFRB)"/>
 <bp:displayName rdf:datatype="xsd:string">kaof(PDGFRB)</bp:displayName>
</bp:PhysicalEntity>

<bp:PhysicalEntity rdf:about="catof(ARD1A)">
 <bp:xref rdf:resource="urn:miriam:entrez:gene:8260:GS3375272"/>
 <bp:xref rdf:resource="urn:selventa:UnificationXref:Genstruct:catof(ARD1A)"/>
 <bp:xref rdf:resource="urn:miriam:uniprot:P41227:GS3375272"/>
 <bp:displayName rdf:datatype="xsd:string">catof(ARD1A)</bp:displayName>
</bp:PhysicalEntity>

<bp:UnificationXref rdf:about="urn:miriam:entrez:gene:8626:GS1435606">
 <bp:db rdf:datatype="xsd:string">Entrez Gene</bp:db>
 <bp:id rdf:datatype="xsd:string">8626</bp:id>
</bp:UnificationXref>

<bp:UnificationXref rdf:about="urn:selventa:UnificationXref:Genstruct:kaof(FGFR2)">
 <bp:db rdf:datatype="xsd:string">Genstruct</bp:db>
 <bp:id rdf:datatype="xsd:string">GS3351122</bp:id>
</bp:UnificationXref>

<bp:UnificationXref rdf:about="urn:selventa:UnificationXref:Genstruct:GADD45A">
 <bp:db rdf:datatype="xsd:string">Genstruct</bp:db>
 <bp:id rdf:datatype="xsd:string">GS1335526</bp:id>
</bp:UnificationXref>

<bp:PhysicalEntity rdf:about="taof(HOXD3)">
 <bp:xref rdf:resource="urn:miriam:entrez:gene:3232:GS4657754"/>
 <bp:xref rdf:resource="urn:selventa:UnificationXref:Genstruct:taof(HOXD3)"/>
 <bp:xref rdf:resource="urn:miriam:uniprot:P31249:GS4657754"/>
 <bp:displayName rdf:datatype="xsd:string">taof(HOXD3)</bp:displayName>
</bp:PhysicalEntity>

<bp:PhysicalEntity rdf:about="kaof(PDGFRA)">
 <bp:xref rdf:resource="urn:selventa:UnificationXref:Genstruct:kaof(PDGFRA)"/>
 <bp:xref rdf:resource="urn:miriam:uniprot:P16234:GS3351221"/>
 <bp:xref rdf:resource="urn:miriam:entrez:gene:5156:GS3351221"/>
 <bp:displayName rdf:datatype="xsd:string">kaof(PDGFRA)</bp:displayName>
</bp:PhysicalEntity>

<bp:UnificationXref rdf:about="urn:selventa:UnificationXref:Genstruct:sec(TGFA)">
 <bp:db rdf:datatype="xsd:string">Genstruct</bp:db>
 <bp:id rdf:datatype="xsd:string">GS3330457</bp:id>
</bp:UnificationXref>

<bp:PhysicalEntity rdf:about="kaof(GSK3B)">
 <bp:xref rdf:resource="urn:miriam:entrez:gene:2932:GS3234065"/>
 <bp:xref rdf:resource="urn:miriam:uniprot:P49841:GS3234065"/>
 <bp:xref rdf:resource="urn:selventa:UnificationXref:Genstruct:kaof(GSK3B)"/>
 <bp:displayName rdf:datatype="xsd:string">kaof(GSK3B)</bp:displayName>
</bp:PhysicalEntity>

<bp:UnificationXref rdf:about="urn:selventa:UnificationXref:Genstruct:exp(WNT5A)">
 <bp:db rdf:datatype="xsd:string">Genstruct</bp:db>
 <bp:id rdf:datatype="xsd:string">GS1425512</bp:id>
</bp:UnificationXref>

<bp:PhysicalEntity rdf:about="ATR">
 <bp:xref rdf:resource="urn:selventa:UnificationXref:Genstruct:ATR"/>
 <bp:displayName rdf:datatype="xsd:string">ATR</bp:displayName>
</bp:PhysicalEntity>

<bp:PhysicalEntity rdf:about="GAS1">
 <bp:xref rdf:resource="urn:selventa:UnificationXref:Genstruct:GAS1"/>
 <bp:displayName rdf:datatype="xsd:string">GAS1</bp:displayName>
</bp:PhysicalEntity>

<bp:PhysicalEntity rdf:about="ATM">
 <bp:xref rdf:resource="urn:selventa:UnificationXref:Genstruct:ATM"/>
 <bp:displayName rdf:datatype="xsd:string">ATM</bp:displayName>
</bp:PhysicalEntity>

<bp:UnificationXref rdf:about="urn:selventa:UnificationXref:Genstruct:PTTG1">
 <bp:db rdf:datatype="xsd:string">Genstruct</bp:db>
 <bp:id rdf:datatype="xsd:string">GS1443616</bp:id>
</bp:UnificationXref>

<bp:PhysicalEntity rdf:about="catof(LRP5)">
 <bp:xref rdf:resource="urn:miriam:uniprot:O75197:GS4473744"/>
 <bp:xref rdf:resource="urn:miriam:entrez:gene:4041:GS4473744"/>
 <bp:xref rdf:resource="urn:selventa:UnificationXref:Genstruct:catof(LRP5)"/>
 <bp:displayName rdf:datatype="xsd:string">catof(LRP5)</bp:displayName>
</bp:PhysicalEntity>

<bp:UnificationXref rdf:about="urn:miriam:uniprot:O14684:GS3350214">
 <bp:db rdf:datatype="xsd:string">UniProt</bp:db>
 <bp:id rdf:datatype="xsd:string">O14684</bp:id>
</bp:UnificationXref>

<bp:UnificationXref rdf:about="urn:miriam:uniprot:Q16539:GS3222064">
 <bp:db rdf:datatype="xsd:string">UniProt</bp:db>
 <bp:id rdf:datatype="xsd:string">Q16539</bp:id>
</bp:UnificationXref>

<bp:UnificationXref rdf:about="urn:miriam:entrez:gene:2778:GS3254472">
 <bp:db rdf:datatype="xsd:string">Entrez Gene</bp:db>
 <bp:id rdf:datatype="xsd:string">2778</bp:id>
</bp:UnificationXref>

<bp:PhysicalEntity rdf:about="taof(ZBTB16)">
 <bp:xref rdf:resource="urn:selventa:UnificationXref:Genstruct:taof(ZBTB16)"/>
 <bp:xref rdf:resource="urn:miriam:uniprot:Q05516:GS3237061"/>
 <bp:xref rdf:resource="urn:miriam:entrez:gene:7704:GS3237061"/>
 <bp:displayName rdf:datatype="xsd:string">taof(ZBTB16)</bp:displayName>
</bp:PhysicalEntity>

<bp:UnificationXref rdf:about="urn:selventa:UnificationXref:Genstruct:taof(CEBP family Hs)">
 <bp:db rdf:datatype="xsd:string">Genstruct</bp:db>
 <bp:id rdf:datatype="xsd:string">GS3224766</bp:id>
</bp:UnificationXref>

<bp:UnificationXref rdf:about="urn:miriam:uniprot:P16234:GS3351221">
 <bp:db rdf:datatype="xsd:string">UniProt</bp:db>
 <bp:id rdf:datatype="xsd:string">P16234</bp:id>
</bp:UnificationXref>

<bp:UnificationXref rdf:about="urn:selventa:UnificationXref:Genstruct:kaof(PKA Family Hs)">
 <bp:db rdf:datatype="xsd:string">Genstruct</bp:db>
 <bp:id rdf:datatype="xsd:string">GS3241306</bp:id>
</bp:UnificationXref>

<bp:UnificationXref rdf:about="urn:miriam:uniprot:O95067:GS1442643">
 <bp:db rdf:datatype="xsd:string">UniProt</bp:db>
 <bp:id rdf:datatype="xsd:string">O95067</bp:id>
</bp:UnificationXref>

<bp:UnificationXref rdf:about="urn:miriam:entrez:gene:2335:GS1344376">
 <bp:db rdf:datatype="xsd:string">Entrez Gene</bp:db>
 <bp:id rdf:datatype="xsd:string">2335</bp:id>
</bp:UnificationXref>

<bp:PhysicalEntity rdf:about="AMP kinase Family Hs">
 <bp:xref rdf:resource="urn:selventa:UnificationXref:Genstruct:AMP kinase Family Hs"/>
 <bp:displayName rdf:datatype="xsd:string">AMP kinase Family Hs</bp:displayName>
</bp:PhysicalEntity>

<bp:UnificationXref rdf:about="urn:miriam:entrez:gene:3164:GS3240403">
 <bp:db rdf:datatype="xsd:string">Entrez Gene</bp:db>
 <bp:id rdf:datatype="xsd:string">3164</bp:id>
</bp:UnificationXref>

<bp:UnificationXref rdf:about="urn:selventa:UnificationXref:Genstruct:EIF4EBP1:EIF4E">
 <bp:db rdf:datatype="xsd:string">Genstruct</bp:db>
 <bp:id rdf:datatype="xsd:string">GS3205441</bp:id>
</bp:UnificationXref>

<bp:UnificationXref rdf:about="urn:selventa:UnificationXref:Genstruct:Reactive Oxygen Species">
 <bp:db rdf:datatype="xsd:string">Genstruct</bp:db>
 <bp:id rdf:datatype="xsd:string">GS3161305</bp:id>
</bp:UnificationXref>

<bp:UnificationXref rdf:about="urn:miriam:uniprot:Q8N726:GS1327650">
 <bp:db rdf:datatype="xsd:string">UniProt</bp:db>
 <bp:id rdf:datatype="xsd:string">Q8N726</bp:id>
</bp:UnificationXref>

<bp:UnificationXref rdf:about="urn:miriam:uniprot:P06493:GS3226100">
 <bp:db rdf:datatype="xsd:string">UniProt</bp:db>
 <bp:id rdf:datatype="xsd:string">P06493</bp:id>
</bp:UnificationXref>

<bp:UnificationXref rdf:about="urn:selventa:UnificationXref:Genstruct:kaof(FGFR1)">
 <bp:db rdf:datatype="xsd:string">Genstruct</bp:db>
 <bp:id rdf:datatype="xsd:string">GS3333446</bp:id>
</bp:UnificationXref>

<bp:PhysicalEntity rdf:about="MMP14">
 <bp:xref rdf:resource="urn:selventa:UnificationXref:Genstruct:MMP14"/>
 <bp:displayName rdf:datatype="xsd:string">MMP14</bp:displayName>
</bp:PhysicalEntity>

<bp:UnificationXref rdf:about="urn:selventa:UnificationXref:Genstruct:CTNNB1">
 <bp:db rdf:datatype="xsd:string">Genstruct</bp:db>
 <bp:id rdf:datatype="xsd:string">GS1334240</bp:id>
</bp:UnificationXref>

<bp:PhysicalEntity rdf:about="EREG">
 <bp:xref rdf:resource="urn:selventa:UnificationXref:Genstruct:EREG"/>
 <bp:displayName rdf:datatype="xsd:string">EREG</bp:displayName>
</bp:PhysicalEntity>

<bp:PhysicalEntity rdf:about="taof(FOS)">
 <bp:xref rdf:resource="urn:selventa:UnificationXref:Genstruct:taof(FOS)"/>
 <bp:xref rdf:resource="urn:miriam:uniprot:P01100:GS3224275"/>
 <bp:xref rdf:resource="urn:miriam:entrez:gene:2353:GS3224275"/>
 <bp:displayName rdf:datatype="xsd:string">taof(FOS)</bp:displayName>
</bp:PhysicalEntity>

<bp:PhysicalEntity rdf:about="exp(MYCN)">
 <bp:xref rdf:resource="urn:selventa:UnificationXref:Genstruct:exp(MYCN)"/>
 <bp:xref rdf:resource="urn:miriam:uniprot:P04198:GS1370422"/>
 <bp:xref rdf:resource="urn:miriam:entrez:gene:4613:GS1370422"/>
 <bp:displayName rdf:datatype="xsd:string">exp(MYCN)</bp:displayName>
</bp:PhysicalEntity>

<bp:UnificationXref rdf:about="urn:selventa:UnificationXref:Genstruct:exp(RB1)">
 <bp:db rdf:datatype="xsd:string">Genstruct</bp:db>
 <bp:id rdf:datatype="xsd:string">GS1406275</bp:id>
</bp:UnificationXref>

<bp:PhysicalEntity rdf:about="paof(CDC25C)">
 <bp:xref rdf:resource="urn:miriam:entrez:gene:995:GS3241452"/>
 <bp:xref rdf:resource="urn:selventa:UnificationXref:Genstruct:paof(CDC25C)"/>
 <bp:xref rdf:resource="urn:miriam:uniprot:P30307:GS3241452"/>
 <bp:displayName rdf:datatype="xsd:string">paof(CDC25C)</bp:displayName>
</bp:PhysicalEntity>

<bp:UnificationXref rdf:about="urn:selventa:UnificationXref:Genstruct:PDGFR Family Hs">
 <bp:db rdf:datatype="xsd:string">Genstruct</bp:db>
 <bp:id rdf:datatype="xsd:string">GS4372440</bp:id>
</bp:UnificationXref>

<bp:UnificationXref rdf:about="urn:selventa:UnificationXref:Genstruct:CTNND1">
 <bp:db rdf:datatype="xsd:string">Genstruct</bp:db>
 <bp:id rdf:datatype="xsd:string">GS1334246</bp:id>
</bp:UnificationXref>

<bp:PhysicalEntity rdf:about="taof(ZBTB17)">
 <bp:xref rdf:resource="urn:miriam:entrez:gene:7709:GS3345113"/>
 <bp:xref rdf:resource="urn:miriam:uniprot:Q13105:GS3345113"/>
 <bp:xref rdf:resource="urn:selventa:UnificationXref:Genstruct:taof(ZBTB17)"/>
 <bp:displayName rdf:datatype="xsd:string">taof(ZBTB17)</bp:displayName>
</bp:PhysicalEntity>

<bp:UnificationXref rdf:about="urn:miriam:entrez:gene:9700:GS3343640">
 <bp:db rdf:datatype="xsd:string">Entrez Gene</bp:db>
 <bp:id rdf:datatype="xsd:string">9700</bp:id>
</bp:UnificationXref>

<bp:PhysicalEntity rdf:about="paof(CDC25B)">
 <bp:xref rdf:resource="urn:miriam:entrez:gene:994:GS3237763"/>
 <bp:xref rdf:resource="urn:miriam:uniprot:P30305:GS3237763"/>
 <bp:xref rdf:resource="urn:selventa:UnificationXref:Genstruct:paof(CDC25B)"/>
 <bp:displayName rdf:datatype="xsd:string">paof(CDC25B)</bp:displayName>
</bp:PhysicalEntity>

<bp:PhysicalEntity rdf:about="CSNK1D">
 <bp:xref rdf:resource="urn:selventa:UnificationXref:Genstruct:CSNK1D"/>
 <bp:displayName rdf:datatype="xsd:string">CSNK1D</bp:displayName>
</bp:PhysicalEntity>

<bp:UnificationXref rdf:about="urn:miriam:entrez:gene:995:GS1327334">
 <bp:db rdf:datatype="xsd:string">Entrez Gene</bp:db>
 <bp:id rdf:datatype="xsd:string">995</bp:id>
</bp:UnificationXref>

<bp:PhysicalEntity rdf:about="CSNK1E">
 <bp:xref rdf:resource="urn:selventa:UnificationXref:Genstruct:CSNK1E"/>
 <bp:displayName rdf:datatype="xsd:string">CSNK1E</bp:displayName>
</bp:PhysicalEntity>

<bp:PhysicalEntity rdf:about="GSK3B">
 <bp:xref rdf:resource="urn:selventa:UnificationXref:Genstruct:GSK3B"/>
 <bp:displayName rdf:datatype="xsd:string">GSK3B</bp:displayName>
</bp:PhysicalEntity>

<bp:PhysicalEntity rdf:about="taof(ELK1)">
 <bp:xref rdf:resource="urn:miriam:entrez:gene:131096:GS3222216"/>
 <bp:xref rdf:resource="urn:miriam:uniprot:Q9UQ05:GS3222216"/>
 <bp:xref rdf:resource="urn:miriam:uniprot:Q96L42:GS3222216"/>
 <bp:xref rdf:resource="urn:miriam:entrez:gene:23415:GS3222216"/>
 <bp:xref rdf:resource="urn:selventa:UnificationXref:Genstruct:taof(ELK1)"/>
 <bp:xref rdf:resource="urn:miriam:entrez:gene:2002:GS3222216"/>
 <bp:xref rdf:resource="urn:miriam:uniprot:P19419:GS3222216"/>
 <bp:displayName rdf:datatype="xsd:string">taof(ELK1)</bp:displayName>
</bp:PhysicalEntity>

<bp:PhysicalEntity rdf:about="LRP6">
 <bp:xref rdf:resource="urn:selventa:UnificationXref:Genstruct:LRP6"/>
 <bp:displayName rdf:datatype="xsd:string">LRP6</bp:displayName>
</bp:PhysicalEntity>

<bp:UnificationXref rdf:about="urn:miriam:uniprot:P37231:GS3226107">
 <bp:db rdf:datatype="xsd:string">UniProt</bp:db>
 <bp:id rdf:datatype="xsd:string">P37231</bp:id>
</bp:UnificationXref>

<bp:PhysicalEntity rdf:about="LRP5">
 <bp:xref rdf:resource="urn:selventa:UnificationXref:Genstruct:LRP5"/>
 <bp:displayName rdf:datatype="xsd:string">LRP5</bp:displayName>
</bp:PhysicalEntity>

<bp:PhysicalEntity rdf:about="p38 MAPK family Hs P@?">
 <bp:displayName rdf:datatype="xsd:string">p38 MAPK family Hs P@?</bp:displayName>
</bp:PhysicalEntity>

<bp:UnificationXref rdf:about="urn:selventa:UnificationXref:Genstruct:exp(TERT)">
 <bp:db rdf:datatype="xsd:string">Genstruct</bp:db>
 <bp:id rdf:datatype="xsd:string">GS1421067</bp:id>
</bp:UnificationXref>

<bp:UnificationXref rdf:about="urn:selventa:UnificationXref:Genstruct:PDPK1">
 <bp:db rdf:datatype="xsd:string">Genstruct</bp:db>
 <bp:id rdf:datatype="xsd:string">GS1376274</bp:id>
</bp:UnificationXref>

<bp:UnificationXref rdf:about="urn:miriam:uniprot:P30307:GS3241452">
 <bp:db rdf:datatype="xsd:string">UniProt</bp:db>
 <bp:id rdf:datatype="xsd:string">P30307</bp:id>
</bp:UnificationXref>

<bp:PhysicalEntity rdf:about="TGFB3">
 <bp:xref rdf:resource="urn:selventa:UnificationXref:Genstruct:TGFB3"/>
 <bp:displayName rdf:datatype="xsd:string">TGFB3</bp:displayName>
</bp:PhysicalEntity>

<bp:UnificationXref rdf:about="urn:miriam:uniprot:P01135:GS1421275">
 <bp:db rdf:datatype="xsd:string">UniProt</bp:db>
 <bp:id rdf:datatype="xsd:string">P01135</bp:id>
</bp:UnificationXref>

<bp:PhysicalEntity rdf:about="paof(CDC25A)">
 <bp:xref rdf:resource="urn:selventa:UnificationXref:Genstruct:paof(CDC25A)"/>
 <bp:xref rdf:resource="urn:miriam:entrez:gene:993:GS3236527"/>
 <bp:xref rdf:resource="urn:miriam:uniprot:P30304:GS3236527"/>
 <bp:displayName rdf:datatype="xsd:string">paof(CDC25A)</bp:displayName>
</bp:PhysicalEntity>

<bp:PhysicalEntity rdf:about="TGFB1">
 <bp:xref rdf:resource="urn:selventa:UnificationXref:Genstruct:TGFB1"/>
 <bp:displayName rdf:datatype="xsd:string">TGFB1</bp:displayName>
</bp:PhysicalEntity>

<bp:PhysicalEntity rdf:about="TGFB2">
 <bp:xref rdf:resource="urn:selventa:UnificationXref:Genstruct:TGFB2"/>
 <bp:displayName rdf:datatype="xsd:string">TGFB2</bp:displayName>
</bp:PhysicalEntity>

<bp:PhysicalEntity rdf:about="exp(SHH)">
 <bp:xref rdf:resource="urn:miriam:entrez:gene:6469:GS1413214"/>
 <bp:xref rdf:resource="urn:miriam:uniprot:Q15465:GS1413214"/>
 <bp:xref rdf:resource="urn:selventa:UnificationXref:Genstruct:exp(SHH)"/>
 <bp:displayName rdf:datatype="xsd:string">exp(SHH)</bp:displayName>
</bp:PhysicalEntity>

<bp:UnificationXref rdf:about="urn:miriam:entrez:gene:5925:GS1406275">
 <bp:db rdf:datatype="xsd:string">Entrez Gene</bp:db>
 <bp:id rdf:datatype="xsd:string">5925</bp:id>
</bp:UnificationXref>

<bp:UnificationXref rdf:about="urn:miriam:entrez:gene:1027:GS1327634">
 <bp:db rdf:datatype="xsd:string">Entrez Gene</bp:db>
 <bp:id rdf:datatype="xsd:string">1027</bp:id>
</bp:UnificationXref>

<bp:PhysicalEntity rdf:about="IL1A">
 <bp:xref rdf:resource="urn:selventa:UnificationXref:Genstruct:IL1A"/>
 <bp:displayName rdf:datatype="xsd:string">IL1A</bp:displayName>
</bp:PhysicalEntity>

<bp:UnificationXref rdf:about="urn:selventa:UnificationXref:Genstruct:NR1D1">
 <bp:db rdf:datatype="xsd:string">Genstruct</bp:db>
 <bp:id rdf:datatype="xsd:string">GS1447074</bp:id>
</bp:UnificationXref>

<bp:UnificationXref rdf:about="urn:miriam:entrez:gene:7424:GS1425110">
 <bp:db rdf:datatype="xsd:string">Entrez Gene</bp:db>
 <bp:id rdf:datatype="xsd:string">7424</bp:id>
</bp:UnificationXref>

<bp:PhysicalEntity rdf:about="STAT1 P@S727">
 <bp:displayName rdf:datatype="xsd:string">STAT1 P@S727</bp:displayName>
</bp:PhysicalEntity>

<bp:PhysicalEntity rdf:about="EP300">
 <bp:xref rdf:resource="urn:selventa:UnificationXref:Genstruct:EP300"/>
 <bp:displayName rdf:datatype="xsd:string">EP300</bp:displayName>
</bp:PhysicalEntity>

<bp:PhysicalEntity rdf:about="ARRB2">
 <bp:xref rdf:resource="urn:selventa:UnificationXref:Genstruct:ARRB2"/>
 <bp:displayName rdf:datatype="xsd:string">ARRB2</bp:displayName>
</bp:PhysicalEntity>

<bp:PhysicalEntity rdf:about="ARRB1">
 <bp:xref rdf:resource="urn:selventa:UnificationXref:Genstruct:ARRB1"/>
 <bp:displayName rdf:datatype="xsd:string">ARRB1</bp:displayName>
</bp:PhysicalEntity>

<bp:PhysicalEntity rdf:about="exp(PLAUR)">
 <bp:xref rdf:resource="urn:miriam:uniprot:Q03405:GS1377772"/>
 <bp:xref rdf:resource="urn:selventa:UnificationXref:Genstruct:exp(PLAUR)"/>
 <bp:xref rdf:resource="urn:miriam:entrez:gene:5329:GS1377772"/>
 <bp:displayName rdf:datatype="xsd:string">exp(PLAUR)</bp:displayName>
</bp:PhysicalEntity>

<bp:UnificationXref rdf:about="urn:miriam:uniprot:P28749:GS3235152">
 <bp:db rdf:datatype="xsd:string">UniProt</bp:db>
 <bp:id rdf:datatype="xsd:string">P28749</bp:id>
</bp:UnificationXref>
[truncated: 443,980 more chars]
